# Supplementary material for: Gene expression profiling in circulating endothelial cells from systemic sclerosis patients shows an altered control of apoptosis and angiogenesis that is modified by iloprost infusion
Source: Arthritis Res Ther. 2010 Jul 7;12(4):R131. doi: 10.1186/ar3069 (PMC2945021; doi:10.1186/ar3069)
Supplement: Additional file 3 — Modulated genes in circulating endothelial cells of patients with ulcers compared to normal controls. Fold change values obtained from the comparison between the expression levels of genes in circulating endothelial cells of patients with skin ulcers and those of normal controls. [file ar3069-S3.XLS]

## Sheet: Baseline rosso Vs bianco
Modulated genes in circulating endothelial cells of patients with ulcers compared to normal controls: different expression is reported in fold change
Probe Set ID	Gene Title	Gene Symbol	FCAbsolute([Ssc ulcers] Vs [healthy])	regulation([Ssc ulcers] Vs [healthy])	Representative Public ID
1007_s_at	discoidin domain receptor family, member 1	DDR1	1.32013	down	U48705
1053_at	replication factor C (activator 1) 2, 40kDa	RFC2	2.44326	down	M87338
117_at	heat shock 70kDa protein 6 (HSP70B') /// similar to heat shock 70kDa protein 6 (HSP70B)	HSPA6 /// LOC652878	1.10176	up	X51757
121_at	paired box gene 8	PAX8	1.12587	down	X69699
1255_g_at	guanylate cyclase activator 1A (retina)	GUCA1A	1.534	up	L36861
1294_at	ubiquitin-activating enzyme E1-like	UBE1L	1.03477	down	L13852
1316_at	thyroid hormone receptor, alpha (erythroblastic leukemia viral (v-erb-a) oncogene homolog, avian)	THRA	1.30503	up	X55005
1320_at	protein tyrosine phosphatase, non-receptor type 21	PTPN21	2.21476	down	X79510
1405_i_at	chemokine (C-C motif) ligand 5	CCL5	89.2477	up	M21121
1431_at	cytochrome P450, family 2, subfamily E, polypeptide 1	CYP2E1	1.08059	down	J02843
1438_at	EPH receptor B3	EPHB3	2.59831	up	X75208
1487_at	estrogen-related receptor alpha	ESRRA	2.42586	down	L38487
1494_f_at	cytochrome P450, family 2, subfamily A, polypeptide 6	CYP2A6	1.24753	up	M33318
1598_g_at	growth arrest-specific 6	GAS6	11.6681	down	L13720
160020_at	matrix metallopeptidase 14 (membrane-inserted)	MMP14	1.30605	up	Z48481
1729_at	TNFRSF1A-associated via death domain	TRADD	3.52213	down	L41690
1773_at	farnesyltransferase, CAAX box, beta	FNTB	1.25465	up	L00635
177_at	phospholipase D1, phosphatidylcholine-specific	PLD1	10.3287	down	U38545
179_at	postmeiotic segregation increased 2-like 11	PMS2L11	1.79638	up	U38980
1861_at	BCL2-antagonist of cell death	BAD	1.83824	down	U66879
200000_s_at	PRP8 pre-mRNA processing factor 8 homolog (S. cerevisiae) /// PRP8 pre-mRNA processing factor 8 homolog (S. cerevisiae)	PRPF8	6.97441	down	NM_006445
200001_at	calpain, small subunit 1 /// calpain, small subunit 1	CAPNS1	2.32643	down	NM_001749
200002_at	ribosomal protein L35 /// ribosomal protein L35	RPL35	6.934	down	NM_007209
200003_s_at	ribosomal protein L28 /// ribosomal protein L28	RPL28	5.2756	down	NM_000991
200004_at	eukaryotic translation initiation factor 4 gamma, 2 /// eukaryotic translation initiation factor 4 gamma, 2	EIF4G2	3.6876	down	NM_001418
200005_at	eukaryotic translation initiation factor 3, subunit 7 zeta, 66/67kDa /// eukaryotic translation initiation factor 3, subunit 7 zeta, 66/67kDa	EIF3S7	7.13363	down	NM_003753
200006_at	Parkinson disease (autosomal recessive, early onset) 7 /// Parkinson disease (autosomal recessive, early onset) 7	PARK7	2.58972	down	NM_007262
200007_at	signal recognition particle 14kDa (homologous Alu RNA binding protein) /// signal recognition particle 14kDa (homologous Alu RNA binding protein)	SRP14	6.3992	down	NM_003134
200008_s_at	GDP dissociation inhibitor 2 /// GDP dissociation inhibitor 2	GDI2	3.34847	down	NM_001494
200009_at	GDP dissociation inhibitor 2 /// GDP dissociation inhibitor 2	GDI2	9.156	down	NM_001494
200010_at	Ribosomal protein L11 /// Ribosomal protein L11	RPL11	3.10937	down	NM_000975
200011_s_at	ADP-ribosylation factor 3 /// ADP-ribosylation factor 3	ARF3	2.01638	down	NM_001659
200012_x_at	ribosomal protein L21 /// ribosomal protein L21 /// similar to 60S ribosomal protein L21 /// similar to 60S ribosomal protein L21 /// similar to ribosomal protein L21 isoform 1 /// similar to ribosomal protein L21 isoform 1 /// similar to 60S ribosomal protein L21 /// similar to 60S ribosomal protein L21 /// similar to ribosomal protein L21 isoform 1 /// similar to ribosomal protein L21 isoform 1	RPL21 /// LOC653156 /// LOC653713 /// LOC653730 /// LOC653737	1.67348	down	NM_000982
200013_at	ribosomal protein L24 /// ribosomal protein L24	RPL24	6.74684	down	NM_000986
200014_s_at	heterogeneous nuclear ribonucleoprotein C (C1/C2) /// heterogeneous nuclear ribonucleoprotein C (C1/C2)	HNRPC	6.1312	down	NM_004500
200015_s_at	septin 2 /// septin 2	2008-09-02	5.82684	down	AI191427
200016_x_at	heterogeneous nuclear ribonucleoprotein A1 /// heterogeneous nuclear ribonucleoprotein A1	HNRPA1	6.02268	down	NM_002136
200017_at	ribosomal protein S27a /// ribosomal protein S27a	RPS27A	4.0698	down	NM_002954
200018_at	ribosomal protein S13 /// ribosomal protein S13	RPS13	4.1407	down	NM_001017
200019_s_at	Finkel-Biskis-Reilly murine sarcoma virus (FBR-MuSV) ubiquitously expressed (fox derived); ribosomal protein S30 /// Finkel-Biskis-Reilly murine sarcoma virus (FBR-MuSV) ubiquitously expressed (fox derived); ribosomal protein S30	FAU	3.03399	down	NM_001997
200020_at	TAR DNA binding protein /// TAR DNA binding protein	TARDBP	10.5111	down	NM_007375
200021_at	cofilin 1 (non-muscle) /// cofilin 1 (non-muscle)	CFL1	1.42487	down	NM_005507
200022_at	ribosomal protein L18 /// ribosomal protein L18	RPL18	6.23386	down	NM_000979
200023_s_at	eukaryotic translation initiation factor 3, subunit 5 epsilon, 47kDa /// eukaryotic translation initiation factor 3, subunit 5 epsilon, 47kDa	EIF3S5	5.12847	down	AI001896
200024_at	ribosomal protein S5 /// ribosomal protein S5	RPS5	6.30737	down	NM_001009
200025_s_at	ribosomal protein L27 /// ribosomal protein L27	RPL27	6.20179	down	NM_000988
200026_at	ribosomal protein L34 /// ribosomal protein L34 /// similar to ribosomal protein L34 /// similar to ribosomal protein L34 /// similar to ribosomal protein L34 /// similar to ribosomal protein L34	RPL34 /// LOC342994 /// LOC651249	6.67125	down	NM_000995
200027_at	asparaginyl-tRNA synthetase /// asparaginyl-tRNA synthetase	NARS	13.4358	down	NM_004539
200028_s_at	START domain containing 7 /// START domain containing 7	STARD7	5.98938	down	NM_020151
200029_at	ribosomal protein L19 /// ribosomal protein L19	RPL19	5.50038	down	NM_000981
200030_s_at	solute carrier family 25 (mitochondrial carrier; phosphate carrier), member 3 /// solute carrier family 25 (mitochondrial carrier; phosphate carrier), member 3	SLC25A3	6.83221	down	NM_002635
200031_s_at	ribosomal protein S11 /// ribosomal protein S11	RPS11	2.12651	down	NM_001015
200032_s_at	ribosomal protein L9 /// ribosomal protein L9	RPL9	4.47818	down	NM_000661
200033_at	DEAD (Asp-Glu-Ala-Asp) box polypeptide 5 /// DEAD (Asp-Glu-Ala-Asp) box polypeptide 5	DDX5	7.23167	down	NM_004396
200034_s_at	ribosomal protein L6 /// ribosomal protein L6	RPL6	6.28225	down	NM_000970
200035_at	dullard homolog (Xenopus laevis) /// dullard homolog (Xenopus laevis)	DULLARD	1.93357	down	NM_015343
200036_s_at	ribosomal protein L10a /// ribosomal protein L10a	RPL10A	9.13469	down	NM_007104
200037_s_at	chromobox homolog 3 (HP1 gamma homolog, Drosophila) /// chromobox homolog 3 (HP1 gamma homolog, Drosophila) /// similar to chromobox homolog 3 /// similar to chromobox homolog 3	CBX3 /// LOC653972	4.88703	down	NM_016587
200038_s_at	ribosomal protein L17 /// ribosomal protein L17	RPL17	6.88506	down	NM_000985
200039_s_at	proteasome (prosome, macropain) subunit, beta type, 2 /// proteasome (prosome, macropain) subunit, beta type, 2	PSMB2	7.06462	down	BC000268
200040_at	KH domain containing, RNA binding, signal transduction associated 1 /// KH domain containing, RNA binding, signal transduction associated 1	KHDRBS1	12.1821	down	NM_006559
200041_s_at	HLA-B associated transcript 1 /// HLA-B associated transcript 1	BAT1	10.5635	down	NM_004640
200042_at	hypothetical protein HSPC117 /// hypothetical protein HSPC117	HSPC117	10.2877	down	NM_014306
200043_at	enhancer of rudimentary homolog (Drosophila) /// enhancer of rudimentary homolog (Drosophila)	ERH	9.40011	down	NM_004450
200044_at	splicing factor, arginine/serine-rich 9 /// splicing factor, arginine/serine-rich 9	SFRS9	7.72859	down	NM_003769
200045_at	ATP-binding cassette, sub-family F (GCN20), member 1 /// ATP-binding cassette, sub-family F (GCN20), member 1	ABCF1	1.51328	down	NM_001090
200046_at	defender against cell death 1 /// defender against cell death 1	DAD1	2.74303	down	NM_001344
200047_s_at	YY1 transcription factor /// YY1 transcription factor	YY1	1.89321	down	Z14077
200048_s_at	jumping translocation breakpoint /// jumping translocation breakpoint	JTB	1.99782	down	NM_006694
200049_at	MYST histone acetyltransferase 2 /// MYST histone acetyltransferase 2	MYST2	1.2509	down	NM_007067
200050_at	zinc finger protein 146 /// zinc finger protein 146	ZNF146	12.7967	down	NM_007145
200051_at	squamous cell carcinoma antigen recognised by T cells /// squamous cell carcinoma antigen recognised by T cells	SART1	1.09972	up	NM_005146
200052_s_at	interleukin enhancer binding factor 2, 45kDa /// interleukin enhancer binding factor 2, 45kDa	ILF2	12.0049	down	NM_004515
200053_at	sperm associated antigen 7 /// sperm associated antigen 7	SPAG7	6.38881	down	NM_004890
200054_at	zinc finger protein 259 /// zinc finger protein 259	ZNF259	7.65936	down	NM_003904
200055_at	TAF10 RNA polymerase II, TATA box binding protein (TBP)-associated factor, 30kDa /// TAF10 RNA polymerase II, TATA box binding protein (TBP)-associated factor, 30kDa	TAF10	1.30119	down	NM_006284
200056_s_at	nuclear DNA-binding protein /// nuclear DNA-binding protein	C1D	4.30077	down	NM_006333
200057_s_at	non-POU domain containing, octamer-binding /// non-POU domain containing, octamer-binding	NONO	8.8831	down	NM_007363
200058_s_at	activating signal cointegrator 1 complex subunit 3-like 1 /// activating signal cointegrator 1 complex subunit 3-like 1	ASCC3L1	4.86761	down	BC001417
200059_s_at	ras homolog gene family, member A /// ras homolog gene family, member A	RHOA	2.60853	down	BC001360
200060_s_at	RNA binding protein S1, serine-rich domain /// RNA binding protein S1, serine-rich domain	RNPS1	3.62685	down	BC001659
200061_s_at	ribosomal protein S24 /// ribosomal protein S24	RPS24	5.74395	down	BC000523
200062_s_at	ribosomal protein L30 /// ribosomal protein L30	RPL30	3.25163	down	L05095
200063_s_at	nucleophosmin (nucleolar phosphoprotein B23, numatrin) /// nucleophosmin (nucleolar phosphoprotein B23, numatrin)	NPM1	17.4596	down	BC002398
200064_at	heat shock protein 90kDa alpha (cytosolic), class B member 1 /// heat shock protein 90kDa alpha (cytosolic), class B member 1	HSP90AB1	4.84355	down	AF275719
200065_s_at	ADP-ribosylation factor 1 /// ADP-ribosylation factor 1	ARF1	1.00485	down	AF052179
200066_at	IK cytokine, down-regulator of HLA II /// IK cytokine, down-regulator of HLA II	IK	3.5269	down	AF182645
200067_x_at	sorting nexin 3 /// sorting nexin 3	SNX3	1.14026	up	AL078596
200068_s_at	calnexin /// calnexin	CANX	15.3205	down	AI761759
200069_at	squamous cell carcinoma antigen recognised by T cells 3 /// squamous cell carcinoma antigen recognised by T cells 3	SART3	4.03894	down	AI656011
200070_at	chromosome 2 open reading frame 24 /// chromosome 2 open reading frame 24	C2orf24	1.41908	up	BC001393
200071_at	survival motor neuron domain containing 1 /// survival motor neuron domain containing 1	SMNDC1	7.57587	down	BF224259
200072_s_at	heterogeneous nuclear ribonucleoprotein M /// heterogeneous nuclear ribonucleoprotein M	HNRPM	12.7038	down	AF061832
200073_s_at	heterogeneous nuclear ribonucleoprotein D (AU-rich element RNA binding protein 1, 37kDa) /// heterogeneous nuclear ribonucleoprotein D (AU-rich element RNA binding protein 1, 37kDa)	HNRPD	5.38627	down	M94630
200074_s_at	ribosomal protein L14 /// ribosomal protein L14 /// ribosomal protein L14-like /// ribosomal protein L14-like /// similar to 60S ribosomal protein L14 (CAG-ISL 7) /// similar to 60S ribosomal protein L14 (CAG-ISL 7)	RPL14 /// RPL14L /// LOC649821	6.68668	down	U16738
200075_s_at	guanylate kinase 1 /// guanylate kinase 1	GUK1	2.0316	up	BC006249
200076_s_at	hypothetical protein MGC2749 /// hypothetical protein MGC2749	MGC2749	1.07592	up	BC006479
200077_s_at	ornithine decarboxylase antizyme 1 /// ornithine decarboxylase antizyme 1	OAZ1	1.11795	up	D87914
200078_s_at	ATPase, H+ transporting, lysosomal 21kDa, V0 subunit b /// ATPase, H+ transporting, lysosomal 21kDa, V0 subunit b	ATP6V0B	3.26626	down	BC005876
200079_s_at	lysyl-tRNA synthetase /// lysyl-tRNA synthetase	KARS	2.54234	down	AF285758
200080_s_at	H3 histone, family 3A /// H3 histone, family 3A /// H3 histone, family 3A pseudogene /// H3 histone, family 3A pseudogene /// similar to H3 histone, family 3B /// similar to H3 histone, family 3B	H3F3A /// LOC440926 /// LOC644914	1.30853	down	AI955655
200081_s_at	ribosomal protein S6 /// ribosomal protein S6	RPS6	5.26779	down	BE741754
200082_s_at	ribosomal protein S7 /// ribosomal protein S7	RPS7	5.33857	down	AI805587
200083_at	ubiquitin specific peptidase 22 /// ubiquitin specific peptidase 22	USP22	5.1483	down	AA621731
200084_at	chromosome 11 open reading frame 58 /// chromosome 11 open reading frame 58	C11orf58	2.66136	down	BE748698
200085_s_at	transcription elongation factor B (SIII), polypeptide 2 (18kDa, elongin B) /// transcription elongation factor B (SIII), polypeptide 2 (18kDa, elongin B)	TCEB2	1.03899	up	NM_007108
200086_s_at	cytochrome c oxidase subunit IV isoform 1 /// cytochrome c oxidase subunit IV isoform 1	COX4I1	4.23316	down	AA854966
200087_s_at	transmembrane emp24 domain trafficking protein 2 /// transmembrane emp24 domain trafficking protein 2	TMED2	12.0387	down	AK024976
200088_x_at	ribosomal protein L12 /// ribosomal protein L12	RPL12	3.48828	down	AK026491
200089_s_at	ribosomal protein L4 /// ribosomal protein L4	RPL4	4.90895	down	AI953886
200090_at	farnesyltransferase, CAAX box, alpha /// farnesyltransferase, CAAX box, alpha	FNTA	15.2134	down	BG168896
200091_s_at	ribosomal protein S25 /// ribosomal protein S25	RPS25	4.67354	down	AA888388
200092_s_at	ribosomal protein L37 /// ribosomal protein L37	RPL37	3.57395	down	BF216701
200093_s_at	histidine triad nucleotide binding protein 1 /// histidine triad nucleotide binding protein 1	HINT1	6.99005	down	N32864
200094_s_at	eukaryotic translation elongation factor 2 /// eukaryotic translation elongation factor 2	EEF2	4.88456	down	AI004246
200095_x_at	ribosomal protein S10 /// ribosomal protein S10	RPS10	4.09401	down	AA320764
200096_s_at	ATPase, H+ transporting, lysosomal 9kDa, V0 subunit e /// ATPase, H+ transporting, lysosomal 9kDa, V0 subunit e	ATP6V0E	2.23223	down	AV717561
200097_s_at	heterogeneous nuclear ribonucleoprotein K /// heterogeneous nuclear ribonucleoprotein K	HNRPK	3.53516	down	AI701949
200098_s_at	anaphase promoting complex subunit 5 /// anaphase promoting complex subunit 5	ANAPC5	1.65719	down	T33068
200099_s_at	ribosomal protein S3A /// ribosomal protein S3A /// similar to ribosomal protein S3a /// similar to ribosomal protein S3a	RPS3A /// LOC439992	5.21835	down	AL356115
200593_s_at	heterogeneous nuclear ribonucleoprotein U (scaffold attachment factor A)	HNRPU	10.3991	down	BC003621
200594_x_at	heterogeneous nuclear ribonucleoprotein U (scaffold attachment factor A)	HNRPU	8.52617	down	NM_004501
200595_s_at	eukaryotic translation initiation factor 3, subunit 10 theta, 150/170kDa	EIF3S10	6.48216	down	NM_003750
200596_s_at	eukaryotic translation initiation factor 3, subunit 10 theta, 150/170kDa	EIF3S10	8.22142	down	BE614908
200597_at	eukaryotic translation initiation factor 3, subunit 10 theta, 150/170kDa	EIF3S10	1.79149	up	AI123320
200598_s_at	heat shock protein 90kDa beta (Grp94), member 1	HSP90B1	71.8831	down	AI582238
200599_s_at	heat shock protein 90kDa beta (Grp94), member 1	HSP90B1	22.9476	down	NM_003299
200600_at	moesin	MSN	2.35214	down	NM_002444
200601_at	actinin, alpha 4	ACTN4	4.6427	down	U48734
200602_at	amyloid beta (A4) precursor protein (peptidase nexin-II, Alzheimer disease)	APP	10.1107	down	NM_000484
200603_at	protein kinase, cAMP-dependent, regulatory, type I, alpha (tissue specific extinguisher 1)	PRKAR1A	3.64813	down	AL050038
200604_s_at	protein kinase, cAMP-dependent, regulatory, type I, alpha (tissue specific extinguisher 1)	PRKAR1A	2.32699	down	M18468
200605_s_at	protein kinase, cAMP-dependent, regulatory, type I, alpha (tissue specific extinguisher 1)	PRKAR1A	3.59977	down	NM_002734
200606_at	desmoplakin	DSP	12.8759	down	NM_004415
200607_s_at	RAD21 homolog (S. pombe)	RAD21	2.04629	down	BG289967
200608_s_at	RAD21 homolog (S. pombe)	RAD21	7.13105	down	NM_006265
200609_s_at	WD repeat domain 1	WDR1	1.54373	down	NM_017491
200610_s_at	nucleolin	NCL	7.2362	down	NM_005381
200611_s_at	WD repeat domain 1	WDR1	1.01196	up	AB010427
200612_s_at	adaptor-related protein complex 2, beta 1 subunit	AP2B1	1.86734	down	NM_001282
200613_at	adaptor-related protein complex 2, mu 1 subunit	AP2M1	1.28896	down	NM_004068
200614_at	clathrin, heavy polypeptide (Hc)	CLTC	7.79921	down	NM_004859
200615_s_at	adaptor-related protein complex 2, beta 1 subunit	AP2B1	1.14587	up	AL567295
200616_s_at	KIAA0152	KIAA0152	1.13976	up	BC000371
200617_at	KIAA0152	KIAA0152	2.1854	down	NM_014730
200618_at	LIM and SH3 protein 1	LASP1	3.4188	down	NM_006148
200619_at	splicing factor 3b, subunit 2, 145kDa	SF3B2	22.9836	down	NM_006842
200620_at	transmembrane protein 59	TMEM59	2.69837	down	NM_004872
200621_at	cysteine and glycine-rich protein 1	CSRP1	26.9973	down	NM_004078
200622_x_at	calmodulin 3 (phosphorylase kinase, delta)	CALM3	5.20716	up	AV685208
200623_s_at	calmodulin 3 (phosphorylase kinase, delta)	CALM3	1.37715	up	NM_005184
200624_s_at	matrin 3	MATR3	7.89512	down	AA577695
200625_s_at	CAP, adenylate cyclase-associated protein 1 (yeast)	CAP1	1.49289	down	NM_006367
200626_s_at	matrin 3	MATR3	8.40206	down	NM_018834
200627_at	prostaglandin E synthase 3 (cytosolic)	PTGES3	1.72871	down	BC003005
200628_s_at	tryptophanyl-tRNA synthetase	WARS	12.0207	down	M61715
200629_at	tryptophanyl-tRNA synthetase	WARS	16.7543	down	NM_004184
200630_x_at	SET translocation (myeloid leukemia-associated)	SET	9.37909	down	AV702810
200631_s_at	SET translocation (myeloid leukemia-associated)	SET	7.33906	down	NM_003011
200632_s_at	N-myc downstream regulated gene 1	NDRG1	23.2927	down	NM_006096
200633_at	ubiquitin B /// ubiquitin B	UBB	1.28259	up	NM_018955
200634_at	profilin 1	PFN1	1.89277	down	NM_005022
200635_s_at	protein tyrosine phosphatase, receptor type, F	PTPRF	7.28834	down	AU145351
200636_s_at	protein tyrosine phosphatase, receptor type, F	PTPRF	15.8524	down	NM_002840
200637_s_at	protein tyrosine phosphatase, receptor type, F	PTPRF	1.75382	up	AI762627
200638_s_at	tyrosine 3-monooxygenase/tryptophan 5-monooxygenase activation protein, zeta polypeptide	YWHAZ	2.06567	up	BC003623
200639_s_at	tyrosine 3-monooxygenase/tryptophan 5-monooxygenase activation protein, zeta polypeptide	YWHAZ	1.56008	down	NM_003406
200640_at	tyrosine 3-monooxygenase/tryptophan 5-monooxygenase activation protein, zeta polypeptide	YWHAZ	1.32068	down	NM_003406
200641_s_at	tyrosine 3-monooxygenase/tryptophan 5-monooxygenase activation protein, zeta polypeptide	YWHAZ	1.84538	up	BC003623
200642_at	superoxide dismutase 1, soluble (amyotrophic lateral sclerosis 1 (adult))	SOD1	2.20857	down	NM_000454
200643_at	high density lipoprotein binding protein (vigilin)	HDLBP	4.66738	down	NM_005336
200644_at	MARCKS-like 1	MARCKSL1	30.5931	down	NM_023009
200645_at	GABA(A) receptor-associated protein	GABARAP	1.0569	down	NM_007278
200646_s_at	nucleobindin 1	NUCB1	1.06745	up	NM_006184
200647_x_at	eukaryotic translation initiation factor 3, subunit 8, 110kDa /// similar to eukaryotic translation initiation factor 3, subunit 8	EIF3S8 /// LOC653352	6.0546	down	NM_003752
200648_s_at	glutamate-ammonia ligase (glutamine synthetase)	GLUL	1.42298	up	NM_002065
200649_at	nucleobindin 1	NUCB1	1.65853	down	BC002356
200650_s_at	lactate dehydrogenase A	LDHA	10.86	down	NM_005566
200651_at	guanine nucleotide binding protein (G protein), beta polypeptide 2-like 1	GNB2L1	6.72446	down	NM_006098
200652_at	signal sequence receptor, beta (translocon-associated protein beta)	SSR2	6.65554	down	NM_003145
200653_s_at	calmodulin 1 (phosphorylase kinase, delta)	CALM1	5.21596	down	M27319
200654_at	procollagen-proline, 2-oxoglutarate 4-dioxygenase (proline 4-hydroxylase), beta polypeptide	P4HB	8.59267	down	J02783
200655_s_at	calmodulin 1 (phosphorylase kinase, delta)	CALM1	4.03367	down	NM_006888
200656_s_at	procollagen-proline, 2-oxoglutarate 4-dioxygenase (proline 4-hydroxylase), beta polypeptide	P4HB	5.75964	down	NM_000918
200657_at	solute carrier family 25 (mitochondrial carrier; adenine nucleotide translocator), member 5	SLC25A5	7.34263	down	NM_001152
200658_s_at	prohibitin	PHB	8.74929	down	NM_002634
200659_s_at	prohibitin	PHB	4.0233	down	NM_002634
200660_at	S100 calcium binding protein A11 (calgizzarin)	S100A11	14.8263	down	NM_005620
200661_at	protective protein for beta-galactosidase (galactosialidosis)	PPGB	5.17486	up	NM_000308
200662_s_at	translocase of outer mitochondrial membrane 20 homolog (yeast)	TOMM20	12.5666	down	NM_014765
200663_at	CD63 molecule	CD63	6.93825	down	NM_001780
200664_s_at	DnaJ (Hsp40) homolog, subfamily B, member 1	DNAJB1	4.57998	down	NM_006145
200665_s_at	secreted protein, acidic, cysteine-rich (osteonectin) /// secreted protein, acidic, cysteine-rich (osteonectin)	SPARC	1.37471	down	NM_003118
200666_s_at	DnaJ (Hsp40) homolog, subfamily B, member 1	DNAJB1	5.91528	down	NM_006145
200667_at	ubiquitin-conjugating enzyme E2D 3 (UBC4/5 homolog, yeast)	UBE2D3	1.52938	down	BF448062
200668_s_at	ubiquitin-conjugating enzyme E2D 3 (UBC4/5 homolog, yeast)	UBE2D3	1.17963	down	BC003395
200669_s_at	ubiquitin-conjugating enzyme E2D 3 (UBC4/5 homolog, yeast)	UBE2D3	1.33119	up	NM_003340
200670_at	X-box binding protein 1	XBP1	4.35536	down	NM_005080
200671_s_at	spectrin, beta, non-erythrocytic 1	SPTBN1	4.598	down	N92501
200672_x_at	spectrin, beta, non-erythrocytic 1	SPTBN1	3.58271	down	NM_003128
200673_at	lysosomal-associated protein transmembrane 4 alpha	LAPTM4A	40.9945	down	NM_014713
200674_s_at	ribosomal protein L32	RPL32	4.24392	down	NM_000994
200675_at	CD81 molecule	CD81	10.9728	down	NM_004356
200676_s_at	ubiquitin-conjugating enzyme E2L 3	UBE2L3	1.44495	down	NM_003347
200677_at	pituitary tumor-transforming 1 interacting protein	PTTG1IP	13.356	down	NM_004339
200678_x_at	granulin	GRN	5.93605	down	NM_002087
200679_x_at	high-mobility group box 1	HMGB1	3.75938	down	NM_002128
200680_x_at	high-mobility group box 1	HMGB1	3.89401	down	NM_002128
200681_at	glyoxalase I	GLO1	11.2449	down	NM_006708
200682_s_at	ubiquitin-conjugating enzyme E2L 3	UBE2L3	2.26367	down	NM_003347
200683_s_at	ubiquitin-conjugating enzyme E2L 3	UBE2L3	2.71823	down	BE964689
200684_s_at	ubiquitin-conjugating enzyme E2L 3	UBE2L3	2.15395	down	NM_003347
200685_at	splicing factor, arginine/serine-rich 11	SFRS11	29.4107	down	AU146237
200686_s_at	splicing factor, arginine/serine-rich 11	SFRS11	11.0053	down	NM_004768
200687_s_at	splicing factor 3b, subunit 3, 130kDa	SF3B3	27.622	down	D13642
200688_at	splicing factor 3b, subunit 3, 130kDa	SF3B3	1.12512	down	D13642
200689_x_at	eukaryotic translation elongation factor 1 gamma /// similar to Elongation factor 1-gamma (EF-1-gamma) (eEF-1B gamma)	EEF1G /// LOC654007	5.14786	down	NM_001404
200690_at	heat shock 70kDa protein 9B (mortalin-2)	HSPA9B	1.38743	down	AA927701
200691_s_at	heat shock 70kDa protein 9B (mortalin-2)	HSPA9B	6.22271	down	NM_004134
200692_s_at	heat shock 70kDa protein 9B (mortalin-2)	HSPA9B	8.12016	down	NM_004134
200693_at	tyrosine 3-monooxygenase/tryptophan 5-monooxygenase activation protein, theta polypeptide	YWHAQ	2.76043	down	NM_006826
200694_s_at	DEAD (Asp-Glu-Ala-Asp) box polypeptide 24	DDX24	45.935	down	NM_020414
200695_at	protein phosphatase 2 (formerly 2A), regulatory subunit A (PR 65), alpha isoform	PPP2R1A	1.14953	down	NM_014225
200696_s_at	gelsolin (amyloidosis, Finnish type)	GSN	1.62268	down	NM_000177
200697_at	hexokinase 1	HK1	1.63498	up	NM_000188
200698_at	KDEL (Lys-Asp-Glu-Leu) endoplasmic reticulum protein retention receptor 2	KDELR2	10.9251	down	AL542253
200699_at	KDEL (Lys-Asp-Glu-Leu) endoplasmic reticulum protein retention receptor 2	KDELR2	21.2453	down	AL542253
200700_s_at	KDEL (Lys-Asp-Glu-Leu) endoplasmic reticulum protein retention receptor 2	KDELR2	3.39315	down	NM_006854
200701_at	Niemann-Pick disease, type C2	NPC2	6.97087	down	NM_006432
200702_s_at	DEAD (Asp-Glu-Ala-Asp) box polypeptide 24	DDX24	6.18308	down	BG421209
200703_at	dynein, light chain, LC8-type 1	DYNLL1	1.84265	down	NM_003746
200704_at	lipopolysaccharide-induced TNF factor	LITAF	5.13771	down	AB034747
200705_s_at	eukaryotic translation elongation factor 1 beta 2	EEF1B2	7.29464	down	NM_001959
200706_s_at	lipopolysaccharide-induced TNF factor	LITAF	9.79151	down	NM_004862
200707_at	protein kinase C substrate 80K-H	PRKCSH	3.47983	down	NM_002743
200708_at	glutamic-oxaloacetic transaminase 2, mitochondrial (aspartate aminotransferase 2)	GOT2	10.5927	down	NM_002080
200709_at	FK506 binding protein 1A, 12kDa	FKBP1A	4.44018	down	NM_000801
200710_at	acyl-Coenzyme A dehydrogenase, very long chain	ACADVL	2.89434	down	NM_000018
200711_s_at	S-phase kinase-associated protein 1A (p19A)	SKP1A	1.90752	down	BE964043
200712_s_at	microtubule-associated protein, RP/EB family, member 1	MAPRE1	2.23059	down	NM_012325
200713_s_at	microtubule-associated protein, RP/EB family, member 1	MAPRE1	3.25878	down	NM_012325
200714_x_at	amplified in osteosarcoma	OS9	4.73208	down	NM_006812
200715_x_at	ribosomal protein L13a	RPL13A	5.82362	down	BC000514
200716_x_at	ribosomal protein L13a	RPL13A	5.63963	down	BC000514
200717_x_at	ribosomal protein L7	RPL7	3.1256	down	NM_000971
200718_s_at	S-phase kinase-associated protein 1A (p19A)	SKP1A	1.11697	up	AA927664
200719_at	S-phase kinase-associated protein 1A (p19A)	SKP1A	1.00975	down	BE964043
200720_s_at	ARP1 actin-related protein 1 homolog A, centractin alpha (yeast)	ACTR1A	1.06066	up	AL532341
200721_s_at	ARP1 actin-related protein 1 homolog A, centractin alpha (yeast)	ACTR1A	1.23731	down	NM_005736
200722_s_at	GPI-anchored membrane protein 1	GPIAP1	1.50836	down	BG258784
200723_s_at	GPI-anchored membrane protein 1	GPIAP1	9.30582	down	NM_005898
200724_at	ribosomal protein L10	RPL10	1.73315	down	BC003358
200725_x_at	ribosomal protein L10	RPL10	5.52426	down	NM_006013
200726_at	protein phosphatase 1, catalytic subunit, gamma isoform	PPP1CC	6.6887	down	NM_002710
200727_s_at	ARP2 actin-related protein 2 homolog (yeast)	ACTR2	1.13482	down	AA699583
200728_at	ARP2 actin-related protein 2 homolog (yeast)	ACTR2	3.87421	down	BE566290
200729_s_at	ARP2 actin-related protein 2 homolog (yeast)	ACTR2	2.55895	down	BE566290
200730_s_at	protein tyrosine phosphatase type IVA, member 1	PTP4A1	1.34648	down	BF576710
200731_s_at	protein tyrosine phosphatase type IVA, member 1	PTP4A1	2.44541	down	AW165960
200732_s_at	protein tyrosine phosphatase type IVA, member 1	PTP4A1	6.87542	down	AL578310
200733_s_at	protein tyrosine phosphatase type IVA, member 1	PTP4A1	3.94171	down	BF576710
200734_s_at	ADP-ribosylation factor 3	ARF3	1.0937	down	BG341906
200735_x_at	nascent-polypeptide-associated complex alpha polypeptide	NACA	3.81673	down	NM_005594
200736_s_at	glutathione peroxidase 1	GPX1	1.70037	up	NM_000581
200737_at	phosphoglycerate kinase 1	PGK1	2.74632	down	NM_000291
200738_s_at	phosphoglycerate kinase 1	PGK1	4.84369	down	NM_000291
200739_s_at	SMT3 suppressor of mif two 3 homolog 3 (S. cerevisiae)	SUMO3	1.83772	down	BG338532
200740_s_at	SMT3 suppressor of mif two 3 homolog 3 (S. cerevisiae)	SUMO3	2.80683	down	BG338532
200741_s_at	ribosomal protein S27 (metallopanstimulin 1)	RPS27	3.67775	down	NM_001030
200742_s_at	tripeptidyl peptidase I	TPP1	1.16147	down	BG231932
200743_s_at	tripeptidyl peptidase I	TPP1	1.51355	down	NM_000391
200744_s_at	guanine nucleotide binding protein (G protein), beta polypeptide 1	GNB1	1.48895	up	NM_002074
200745_s_at	guanine nucleotide binding protein (G protein), beta polypeptide 1	GNB1	3.48306	down	AF070603
200746_s_at	guanine nucleotide binding protein (G protein), beta polypeptide 1	GNB1	2.88295	down	NM_002074
200747_s_at	nuclear mitotic apparatus protein 1	NUMA1	5.15434	down	NM_006185
200748_s_at	ferritin, heavy polypeptide 1	FTH1	1.13787	down	NM_002032
200749_at	RAN, member RAS oncogene family	RAN	29.941	down	BF112006
200750_s_at	RAN, member RAS oncogene family	RAN	10.7202	down	AF054183
200751_s_at	heterogeneous nuclear ribonucleoprotein C (C1/C2)	HNRPC	4.29285	down	BE898861
200752_s_at	calpain 1, (mu/I) large subunit	CAPN1	1.55247	up	NM_005186
200753_x_at	splicing factor, arginine/serine-rich 2	SFRS2	11.5645	down	BE866585
200754_x_at	splicing factor, arginine/serine-rich 2	SFRS2	5.35949	down	NM_003016
200755_s_at	calumenin	CALU	41.9393	down	BF939365
200756_x_at	calumenin	CALU	1.48382	up	U67280
200757_s_at	calumenin	CALU	26.6606	down	NM_001219
200758_s_at	nuclear factor (erythroid-derived 2)-like 1	NFE2L1	119.275	down	NM_003204
200759_x_at	nuclear factor (erythroid-derived 2)-like 1	NFE2L1	28.2703	down	NM_003204
200760_s_at	ADP-ribosylation-like factor 6 interacting protein 5	ARL6IP5	3.27545	down	N92494
200761_s_at	ADP-ribosylation-like factor 6 interacting protein 5	ARL6IP5	2.5888	down	NM_006407
200762_at	dihydropyrimidinase-like 2	DPYSL2	14.9231	down	NM_001386
200763_s_at	ribosomal protein, large, P1	RPLP1	3.24035	down	NM_001003
200764_s_at	catenin (cadherin-associated protein), alpha 1, 102kDa	CTNNA1	8.91791	down	AI826881
200765_x_at	catenin (cadherin-associated protein), alpha 1, 102kDa	CTNNA1	11.5451	down	NM_001903
200766_at	cathepsin D (lysosomal aspartyl peptidase)	CTSD	1.55553	down	NM_001909
200767_s_at	chromosome 9 open reading frame 10	C9orf10	1.18181	up	NM_014612
200768_s_at	methionine adenosyltransferase II, alpha	MAT2A	12.8664	down	BC001686
200769_s_at	methionine adenosyltransferase II, alpha	MAT2A	1.67198	up	BC001686
200770_s_at	laminin, gamma 1 (formerly LAMB2)	LAMC1	1.3047	up	NM_002293
200771_at	laminin, gamma 1 (formerly LAMB2)	LAMC1	84.8086	down	NM_002293
200772_x_at	prothymosin, alpha (gene sequence 28)	PTMA	7.74963	down	NM_002823
200773_x_at	prothymosin, alpha (gene sequence 28) /// hypothetical gene supported by BC013859 /// similar to prothymosin, alpha (gene sequence 28)	PTMA /// LOC441454 /// LOC643287	3.68573	down	NM_002823
200774_at	chromosome 9 open reading frame 10	C9orf10	6.22799	down	BE963765
200775_s_at	heterogeneous nuclear ribonucleoprotein K	HNRPK	2.70602	down	BC000355
200776_s_at	basic leucine zipper and W2 domains 1 /// similar to basic leucine zipper and W2 domains 1	BZW1 /// LOC151579	3.89779	down	AL518328
200777_s_at	basic leucine zipper and W2 domains 1 /// similar to basic leucine zipper and W2 domains 1	BZW1 /// LOC151579	18.782	down	NM_014670
200778_s_at	septin 2	2008-09-02	2.88154	down	AI191427
200779_at	activating transcription factor 4 (tax-responsive enhancer element B67)	ATF4	1.91094	down	NM_001675
200780_x_at	GNAS complex locus	GNAS	1.07704	up	NM_000516
200781_s_at	ribosomal protein S15a	RPS15A	3.1405	down	NM_001019
200782_at	annexin A5	ANXA5	34.3444	down	NM_001154
200783_s_at	stathmin 1/oncoprotein 18	STMN1	13.1793	down	NM_005563
200784_s_at	low density lipoprotein-related protein 1 (alpha-2-macroglobulin receptor)	LRP1	3.9887	down	BF304759
200785_s_at	low density lipoprotein-related protein 1 (alpha-2-macroglobulin receptor)	LRP1	1.1039	up	NM_002332
200786_at	proteasome (prosome, macropain) subunit, beta type, 7	PSMB7	4.65986	down	NM_002799
200787_s_at	phosphoprotein enriched in astrocytes 15	PEA15	6.17931	down	BC002426
200788_s_at	phosphoprotein enriched in astrocytes 15	PEA15	15.5659	down	NM_003768
200789_at	enoyl Coenzyme A hydratase 1, peroxisomal	ECH1	3.00443	down	NM_001398
200790_at	ornithine decarboxylase 1	ODC1	2.58725	up	NM_002539
200791_s_at	IQ motif containing GTPase activating protein 1	IQGAP1	5.9431	down	NM_003870
200792_at	X-ray repair complementing defective repair in Chinese hamster cells 6 (Ku autoantigen, 70kDa)	XRCC6	6.2254	down	NM_001469
200793_s_at	aconitase 2, mitochondrial	ACO2	1.63716	down	NM_001098
200794_x_at	DAZ associated protein 2	DAZAP2	1.65469	down	NM_014764
200795_at	SPARC-like 1 (mast9, hevin)	SPARCL1	59.0275	down	NM_004684
200796_s_at	myeloid cell leukemia sequence 1 (BCL2-related)	MCL1	1.1706	up	BF594446
200797_s_at	myeloid cell leukemia sequence 1 (BCL2-related)	MCL1	10.4488	down	AI275690
200798_x_at	myeloid cell leukemia sequence 1 (BCL2-related)	MCL1	14.4555	down	NM_021960
200799_at	heat shock 70kDa protein 1A	HSPA1A	11.4913	down	NM_005345
200800_s_at	heat shock 70kDa protein 1A /// heat shock 70kDa protein 1B	HSPA1A /// HSPA1B	17.865	down	NM_005345
200801_x_at	actin, beta	ACTB	1.03074	down	NM_001101
200802_at	seryl-tRNA synthetase	SARS	5.22568	down	NM_006513
200803_s_at	testis enhanced gene transcript (BAX inhibitor 1)	TEGT	2.339	down	NM_003217
200804_at	testis enhanced gene transcript (BAX inhibitor 1)	TEGT	5.97871	down	NM_003217
200805_at	lectin, mannose-binding 2	LMAN2	1.8742	down	NM_006816
200806_s_at	heat shock 60kDa protein 1 (chaperonin)	HSPD1	3.23608	down	BE256479
200807_s_at	heat shock 60kDa protein 1 (chaperonin)	HSPD1	15.0339	down	NM_002156
200808_s_at	zyxin	ZYX	1.45969	up	NM_003461
200809_x_at	ribosomal protein L12	RPL12	3.16051	down	NM_000976
200810_s_at	cold inducible RNA binding protein	CIRBP	5.19436	down	NM_001280
200811_at	cold inducible RNA binding protein	CIRBP	4.17185	down	NM_001280
200812_at	chaperonin containing TCP1, subunit 7 (eta)	CCT7	7.00917	down	NM_006429
200813_s_at	platelet-activating factor acetylhydrolase, isoform Ib, alpha subunit 45kDa	PAFAH1B1	1.07858	up	BE256969
200814_at	proteasome (prosome, macropain) activator subunit 1 (PA28 alpha)	PSME1	2.23987	down	NM_006263
200815_s_at	platelet-activating factor acetylhydrolase, isoform Ib, alpha subunit 45kDa	PAFAH1B1	3.14842	down	L13386
200816_s_at	platelet-activating factor acetylhydrolase, isoform Ib, alpha subunit 45kDa	PAFAH1B1	10.4478	down	NM_000430
200817_x_at	ribosomal protein S10	RPS10	3.8119	down	NM_001014
200818_at	ATP synthase, H+ transporting, mitochondrial F1 complex, O subunit (oligomycin sensitivity conferring protein)	ATP5O	8.10439	down	NM_001697
200819_s_at	ribosomal protein S15	RPS15	2.48389	down	NM_001018
200820_at	proteasome (prosome, macropain) 26S subunit, non-ATPase, 8	PSMD8	2.58007	down	NM_002812
200821_at	lysosomal-associated membrane protein 2	LAMP2	10.031	down	NM_013995
200822_x_at	triosephosphate isomerase 1	TPI1	3.90489	down	NM_000365
200823_x_at	ribosomal protein L29	RPL29	9.23615	down	NM_000992
200824_at	glutathione S-transferase pi	GSTP1	10.7987	down	NM_000852
200825_s_at	hypoxia up-regulated 1	HYOU1	7.29175	down	NM_006389
200826_at	small nuclear ribonucleoprotein D2 polypeptide 16.5kDa	SNRPD2	5.76605	down	NM_004597
200827_at	procollagen-lysine 1, 2-oxoglutarate 5-dioxygenase 1	PLOD1	3.53324	down	NM_000302
200828_s_at	zinc finger protein 207	ZNF207	4.15802	down	NM_003457
200829_x_at	zinc finger protein 207	ZNF207	4.89183	down	NM_003457
200830_at	proteasome (prosome, macropain) 26S subunit, non-ATPase, 2	PSMD2	1.34707	down	NM_002808
200831_s_at	stearoyl-CoA desaturase (delta-9-desaturase)	SCD	1.53448	down	AA678241
200832_s_at	stearoyl-CoA desaturase (delta-9-desaturase)	SCD	13.4486	down	AB032261
200833_s_at	RAP1B, member of RAS oncogene family /// similar to RAS related protein 1b isoform 1	RAP1B /// LOC643752	1.0431	down	NM_015646
200834_s_at	ribosomal protein S21	RPS21	7.60099	down	NM_001024
200835_s_at	microtubule-associated protein 4	MAP4	1.74114	up	NM_002375
200836_s_at	microtubule-associated protein 4	MAP4	1.15778	up	NM_002375
200837_at	B-cell receptor-associated protein 31	BCAP31	2.25628	down	NM_005745
200838_at	cathepsin B	CTSB	1.05948	down	NM_001908
200839_s_at	cathepsin B	CTSB	1.12641	down	NM_001908
200840_at	lysyl-tRNA synthetase	KARS	3.2236	down	NM_005548
200841_s_at	glutamyl-prolyl-tRNA synthetase	EPRS	1.94273	up	AI142677
200842_s_at	glutamyl-prolyl-tRNA synthetase	EPRS	6.41159	down	AI475965
200843_s_at	glutamyl-prolyl-tRNA synthetase	EPRS	11.3047	down	NM_004446
200844_s_at	peroxiredoxin 6	PRDX6	2.86254	up	BE869583
200845_s_at	peroxiredoxin 6	PRDX6	1.01458	down	BE869583
200846_s_at	protein phosphatase 1, catalytic subunit, alpha isoform	PPP1CA	2.48284	down	NM_002708
200847_s_at	transmembrane protein 66	TMEM66	3.33863	down	NM_016127
200848_at	S-adenosylhomocysteine hydrolase-like 1	AHCYL1	6.31494	down	AA479488
200849_s_at	S-adenosylhomocysteine hydrolase-like 1	AHCYL1	7.46177	down	AI589266
200850_s_at	S-adenosylhomocysteine hydrolase-like 1	AHCYL1	4.701	down	NM_006621
200851_s_at	KIAA0174	KIAA0174	9.86714	down	NM_014761
200852_x_at	guanine nucleotide binding protein (G protein), beta polypeptide 2	GNB2	2.6271	down	NM_005273
200853_at	H2A histone family, member Z	H2AFZ	6.78425	down	NM_002106
200854_at	nuclear receptor co-repressor 1	NCOR1	1.35283	down	AB028970
200855_at	nuclear receptor co-repressor 1 /// chromosome 20 open reading frame 191	NCOR1 /// C20orf191	1.26472	up	AW771910
200856_x_at	nuclear receptor co-repressor 1 /// chromosome 20 open reading frame 191	NCOR1 /// C20orf191	1.14118	down	BF437948
200857_s_at	nuclear receptor co-repressor 1	NCOR1	1.09266	down	NM_006311
200858_s_at	ribosomal protein S8	RPS8	6.55652	down	NM_001012
200859_x_at	filamin A, alpha (actin binding protein 280)	FLNA	1.29572	up	NM_001456
200860_s_at	CCR4-NOT transcription complex, subunit 1	CNOT1	4.34038	down	BC000779
200861_at	CCR4-NOT transcription complex, subunit 1	CNOT1	1.18219	up	NM_016284
200862_at	24-dehydrocholesterol reductase	DHCR24	1.85186	down	NM_014762
200863_s_at	RAB11A, member RAS oncogene family	RAB11A	1.55692	down	AI215102
200864_s_at	RAB11A, member RAS oncogene family	RAB11A	2.13695	down	NM_004663
200865_at			2.13007	up	AI001896
200866_s_at	prosaposin (variant Gaucher disease and variant metachromatic leukodystrophy)	PSAP	3.84163	down	M32221
200867_at	zinc finger protein 313	ZNF313	1.32404	down	AL031685
200868_s_at	zinc finger protein 313	ZNF313	1.36991	down	NM_018683
200869_at	ribosomal protein L18a /// similar to ribosomal protein L18a; 60S ribosomal protein L18a	RPL18A /// LOC390354	4.70669	down	NM_000980
200870_at	serine/threonine kinase receptor associated protein	STRAP	2.0177	down	NM_007178
200871_s_at	prosaposin (variant Gaucher disease and variant metachromatic leukodystrophy)	PSAP	3.2597	down	NM_002778
200872_at	S100 calcium binding protein A10 (annexin II ligand, calpactin I, light polypeptide (p11))	S100A10	19.5419	down	NM_002966
200873_s_at	chaperonin containing TCP1, subunit 8 (theta)	CCT8	10.0354	down	NM_006585
200874_s_at	nucleolar protein 5A (56kDa with KKE/D repeat)	NOL5A	1.08495	up	NM_006392
200875_s_at	nucleolar protein 5A (56kDa with KKE/D repeat)	NOL5A	2.43348	down	NM_006392
200876_s_at	proteasome (prosome, macropain) subunit, beta type, 1	PSMB1	9.7318	down	NM_002793
200877_at	chaperonin containing TCP1, subunit 4 (delta)	CCT4	11.3317	down	NM_006430
200878_at	endothelial PAS domain protein 1	EPAS1	103.383	down	AF052094
200879_s_at	endothelial PAS domain protein 1	EPAS1	1.27122	up	NM_001430
200880_at	DnaJ (Hsp40) homolog, subfamily A, member 1	DNAJA1	5.75317	down	AL534104
200881_s_at	DnaJ (Hsp40) homolog, subfamily A, member 1	DNAJA1	4.18989	down	AL534104
200882_s_at	proteasome (prosome, macropain) 26S subunit, non-ATPase, 4	PSMD4	1.09583	down	NM_002810
200883_at	ubiquinol-cytochrome c reductase core protein II	UQCRC2	5.33398	down	NM_003366
200884_at	creatine kinase, brain	CKB	5.22876	down	NM_001823
200885_at	ras homolog gene family, member C	RHOC	4.50606	down	NM_005167
200886_s_at	phosphoglycerate mutase 1 (brain) /// similar to Phosphoglycerate mutase 1 (Phosphoglycerate mutase isozyme B) (PGAM-B) (BPG-dependent PGAM 1) /// similar to Phosphoglycerate mutase 1 (Phosphoglycerate mutase isozyme B) (PGAM-B) (BPG-dependent PGAM 1)	PGAM1 /// LOC642969 /// LOC643576	4.33574	down	NM_002629
200887_s_at	signal transducer and activator of transcription 1, 91kDa	STAT1	5.79747	down	NM_007315
200888_s_at	ribosomal protein L23	RPL23	8.77304	down	NM_000978
200889_s_at	signal sequence receptor, alpha (translocon-associated protein alpha)	SSR1	3.12378	down	NM_003144
200890_s_at	signal sequence receptor, alpha (translocon-associated protein alpha)	SSR1	9.39917	down	NM_003144
200891_s_at	signal sequence receptor, alpha (translocon-associated protein alpha)	SSR1	5.82403	down	NM_003144
200892_s_at	splicing factor, arginine/serine-rich 10 (transformer 2 homolog, Drosophila)	SFRS10	9.03095	down	BC000451
200893_at	splicing factor, arginine/serine-rich 10 (transformer 2 homolog, Drosophila)	SFRS10	9.40406	down	NM_004593
200894_s_at	FK506 binding protein 4, 59kDa	FKBP4	1.18085	down	NM_002014
200895_s_at	FK506 binding protein 4, 59kDa	FKBP4	3.76704	down	NM_002014
200896_x_at	hepatoma-derived growth factor (high-mobility group protein 1-like)	HDGF	1.65661	up	NM_004494
200897_s_at	palladin, cytoskeletal associated protein	PALLD	6.72541	down	NM_016081
200898_s_at	meningioma expressed antigen 5 (hyaluronidase)	MGEA5	2.22202	down	AK002091
200899_s_at	meningioma expressed antigen 5 (hyaluronidase)	MGEA5	3.75516	down	AK002091
200900_s_at	mannose-6-phosphate receptor (cation dependent)	M6PR	1.10641	down	AI583537
200901_s_at	mannose-6-phosphate receptor (cation dependent)	M6PR	3.21391	down	AI583537
200902_at	15 kDa selenoprotein	2008-09-15	9.81104	down	NM_004261
200903_s_at	S-adenosylhomocysteine hydrolase	AHCY	11.2489	down	NM_000687
200904_at	major histocompatibility complex, class I, E	HLA-E	1.23161	down	X56841
200905_x_at	major histocompatibility complex, class I, E	HLA-E	1.60331	down	NM_005516
200906_s_at	palladin, cytoskeletal associated protein	PALLD	1.00345	up	NM_016081
200907_s_at	palladin, cytoskeletal associated protein	PALLD	1.44017	up	AU157932
200908_s_at	ribosomal protein, large, P2	RPLP2	1.77937	down	BC005354
200909_s_at	ribosomal protein, large, P2	RPLP2	3.75762	down	NM_001004
200910_at	chaperonin containing TCP1, subunit 3 (gamma)	CCT3	9.70226	down	NM_005998
200911_s_at	transforming, acidic coiled-coil containing protein 1	TACC1	10.8798	down	NM_006283
200912_s_at	eukaryotic translation initiation factor 4A, isoform 2	EIF4A2	10.9197	down	NM_001967
200913_at	protein phosphatase 1G (formerly 2C), magnesium-dependent, gamma isoform	PPM1G	4.98614	down	NM_002707
200914_x_at	kinectin 1 (kinesin receptor)	KTN1	19.2217	down	NM_004986
200915_x_at	kinectin 1 (kinesin receptor) /// protein disulfide isomerase family A, member 6	KTN1 /// PDIA6	12.1992	down	NM_004986
200916_at	transgelin 2	TAGLN2	1.28089	up	NM_003564
200917_s_at	signal recognition particle receptor ('docking protein')	SRPR	1.10125	up	NM_003139
200918_s_at	signal recognition particle receptor ('docking protein')	SRPR	5.28675	down	NM_003139
200919_at	polyhomeotic-like 2 (Drosophila)	PHC2	3.34207	down	NM_004427
200920_s_at	B-cell translocation gene 1, anti-proliferative	BTG1	5.46982	down	AL535380
200921_s_at	B-cell translocation gene 1, anti-proliferative	BTG1	4.21753	down	NM_001731
200922_at	KDEL (Lys-Asp-Glu-Leu) endoplasmic reticulum protein retention receptor 1	KDELR1	5.13498	down	NM_006801
200923_at	lectin, galactoside-binding, soluble, 3 binding protein	LGALS3BP	12.9709	down	NM_005567
200924_s_at	solute carrier family 3 (activators of dibasic and neutral amino acid transport), member 2	SLC3A2	8.88285	down	NM_002394
200925_at	cytochrome c oxidase subunit VIa polypeptide 1	COX6A1	3.27672	down	NM_004373
200926_at	ribosomal protein S23	RPS23	4.28276	down	NM_001025
200927_s_at	RAB14, member RAS oncogene family	RAB14	7.8761	down	AA919115
200928_s_at	RAB14, member RAS oncogene family	RAB14	2.4466	down	AL162081
200929_at	transmembrane emp24-like trafficking protein 10 (yeast)	TMED10	5.34423	down	NM_006827
200930_s_at	vinculin	VCL	2.35145	up	NM_014000
200931_s_at	vinculin	VCL	2.99596	up	NM_014000
200932_s_at	dynactin 2 (p50)	DCTN2	4.70152	down	NM_006400
200933_x_at	ribosomal protein S4, X-linked	RPS4X	3.17727	down	NM_001007
200934_at	DEK oncogene (DNA binding)	DEK	5.09057	down	NM_003472
200935_at	calreticulin	CALR	1.03673	up	NM_004343
200936_at	ribosomal protein L8	RPL8	4.58882	down	NM_000973
200937_s_at	ribosomal protein L5	RPL5	7.29761	down	NM_000969
200938_s_at	arginine-glutamic acid dipeptide (RE) repeats	RERE	1.16499	down	AI920976
200939_s_at	arginine-glutamic acid dipeptide (RE) repeats	RERE	5.2881	down	AI920976
200940_s_at	arginine-glutamic acid dipeptide (RE) repeats	RERE	31.7755	down	AI920976
200941_at	heat shock factor binding protein 1	HSBP1	4.81675	down	AK026575
200942_s_at	heat shock factor binding protein 1	HSBP1	4.68163	down	NM_001537
200943_at	high-mobility group nucleosome binding domain 1	HMGN1	6.39042	down	NM_004965
200944_s_at	high-mobility group nucleosome binding domain 1	HMGN1	5.32299	down	NM_004965
200945_s_at	SEC31-like 1 (S. cerevisiae)	SEC31L1	10.9594	down	NM_014933
200946_x_at	glutamate dehydrogenase 1	GLUD1	2.96009	down	AI339331
200947_s_at	glutamate dehydrogenase 1	GLUD1	12.3049	down	NM_005271
200948_at	myeloid leukemia factor 2	MLF2	2.42937	down	NM_005439
200949_x_at	ribosomal protein S20	RPS20	4.41794	down	NM_001023
200950_at	actin related protein 2/3 complex, subunit 1A, 41kDa	ARPC1A	5.81414	down	NM_006409
200951_s_at	cyclin D2	CCND2	10.0707	down	AW026491
200952_s_at	cyclin D2	CCND2	1.30786	up	AI635187
200953_s_at	cyclin D2	CCND2	5.06848	down	NM_001759
200954_at	ATPase, H+ transporting, lysosomal 16kDa, V0 subunit c	ATP6V0C	1.16336	up	NM_001694
200955_at	inner membrane protein, mitochondrial (mitofilin)	IMMT	5.80142	down	NM_006839
200956_s_at	structure specific recognition protein 1	SSRP1	1.67685	down	BE795648
200957_s_at	structure specific recognition protein 1	SSRP1	6.44268	down	NM_003146
200958_s_at	syndecan binding protein (syntenin)	SDCBP	5.09625	down	NM_005625
200959_at	fusion (involved in t(12;16) in malignant liposarcoma)	FUS	2.93133	down	NM_004960
200960_x_at	clathrin, light polypeptide (Lca)	CLTA	25.0976	down	NM_007096
200961_at	selenophosphate synthetase 2	SEPHS2	5.12595	down	NM_012248
200962_at	ribosomal protein L31 /// similar to ribosomal protein L31	RPL31 /// LOC653773	3.24936	down	AI348010
200963_x_at	ribosomal protein L31	RPL31	5.58909	down	NM_000993
200964_at	ubiquitin-activating enzyme E1 (A1S9T and BN75 temperature sensitivity complementing)	UBE1	3.34063	down	NM_003334
200965_s_at	actin binding LIM protein 1	ABLIM1	17.3524	down	NM_006720
200966_x_at	aldolase A, fructose-bisphosphate	ALDOA	2.35273	down	NM_000034
200967_at	peptidylprolyl isomerase B (cyclophilin B)	PPIB	7.27988	down	NM_000942
200968_s_at	peptidylprolyl isomerase B (cyclophilin B)	PPIB	9.4564	down	NM_000942
200969_at	stress-associated endoplasmic reticulum protein 1	SERP1	4.69453	down	NM_014445
200970_s_at	stress-associated endoplasmic reticulum protein 1	SERP1	5.39785	down	AL136807
200971_s_at	stress-associated endoplasmic reticulum protein 1	SERP1	4.15334	down	NM_014445
200972_at	tetraspanin 3	TSPAN3	36.9676	down	BC000704
200973_s_at	tetraspanin 3	TSPAN3	69.6616	down	NM_005724
200974_at	actin, alpha 2, smooth muscle, aorta	ACTA2	32.103	down	NM_001613
200975_at	palmitoyl-protein thioesterase 1 (ceroid-lipofuscinosis, neuronal 1, infantile)	PPT1	11.4993	down	NM_000310
200976_s_at	Tax1 (human T-cell leukemia virus type I) binding protein 1	TAX1BP1	1.42744	down	AF090891
200977_s_at	Tax1 (human T-cell leukemia virus type I) binding protein 1	TAX1BP1	1.88786	down	AF090891
200978_at	malate dehydrogenase 1, NAD (soluble)	MDH1	4.86945	down	NM_005917
200979_at	Mitogen-activated protein kinase kinase kinase 15	MAP3K15	1.99292	down	BF739979
200980_s_at	pyruvate dehydrogenase (lipoamide) alpha 1	PDHA1	3.31983	down	BF739979
200981_x_at	GNAS complex locus	GNAS	1.08516	up	NM_016592
200982_s_at	annexin A6	ANXA6	1.62935	down	NM_001155
200983_x_at	CD59 molecule, complement regulatory protein	CD59	5.53969	down	BF983379
200984_s_at	CD59 molecule, complement regulatory protein	CD59	6.83348	down	X16447
200985_s_at	CD59 molecule, complement regulatory protein	CD59	18.7684	down	NM_000611
200986_at	serpin peptidase inhibitor, clade G (C1 inhibitor), member 1, (angioedema, hereditary)	SERPING1	30.2961	down	NM_000062
200987_x_at	proteasome (prosome, macropain) activator subunit 3 (PA28 gamma; Ki)	PSME3	2.91812	down	AA758755
200988_s_at	proteasome (prosome, macropain) activator subunit 3 (PA28 gamma; Ki)	PSME3	1.04987	down	AA758755
200989_at	hypoxia-inducible factor 1, alpha subunit (basic helix-loop-helix transcription factor)	HIF1A	30.4186	down	NM_001530
200990_at	tripartite motif-containing 28	TRIM28	6.52676	down	NM_005762
200991_s_at	sorting nexin 17	SNX17	2.73659	down	NM_014748
200992_at	importin 7	IPO7	75.4528	down	AL137335
200993_at	importin 7	IPO7	52.8557	down	AA939270
200994_at	Importin 7	IPO7	23.4519	down	BG291787
200995_at	Importin 7	IPO7	8.07409	down	AI741392
200996_at	ARP3 actin-related protein 3 homolog (yeast)	ACTR3	2.02954	down	NM_005721
200997_at	RNA binding motif protein 4 /// similar to RNA-binding protein 4 (RNA-binding motif protein 4) (Lark homolog) (Hlark) (RNA-binding motif protein 4a)	RBM4 /// LOC650029	6.2192	down	NM_002896
200998_s_at	cytoskeleton-associated protein 4	CKAP4	2.03159	down	AW029619
200999_s_at	cytoskeleton-associated protein 4	CKAP4	31.9959	down	NM_006825
201000_at	alanyl-tRNA synthetase	AARS	8.97685	down	NM_001605
201001_s_at	ubiquitin-conjugating enzyme E2 variant 1 /// ubiquitin-conjugating enzyme E2 variant 1	UBE2V1 /// Kua-UEV	1.29279	down	BG164064
201002_s_at	ubiquitin-conjugating enzyme E2 variant 1 /// ubiquitin-conjugating enzyme E2 variant 1	UBE2V1 /// Kua-UEV	1.24647	down	NM_003349
201003_x_at	arginyl aminopeptidase (aminopeptidase B) /// ubiquitin-conjugating enzyme E2 variant 1 /// ubiquitin-conjugating enzyme variant Kua /// ubiquitin-conjugating enzyme E2 variant 1	RNPEP /// UBE2V1 /// Kua /// Kua-UEV	3.85811	down	NM_003349
201004_at	signal sequence receptor, delta (translocon-associated protein delta)	SSR4	2.44005	down	NM_006280
201005_at	CD9 molecule	CD9	6.40276	down	NM_001769
201006_at	peroxiredoxin 2	PRDX2	1.64872	down	NM_005809
201007_at	hydroxyacyl-Coenzyme A dehydrogenase/3-ketoacyl-Coenzyme A thiolase/enoyl-Coenzyme A hydratase (trifunctional protein), beta subunit	HADHB	9.40447	down	NM_000183
201008_s_at	thioredoxin interacting protein	TXNIP	15.606	down	NM_006472
201009_s_at	thioredoxin interacting protein	TXNIP	9.87986	down	NM_006472
201010_s_at	thioredoxin interacting protein	TXNIP	4.27366	down	NM_006472
201011_at	ribophorin I	RPN1	8.08731	down	NM_002950
201012_at	annexin A1	ANXA1	8.00234	down	NM_000700
201013_s_at	phosphoribosylaminoimidazole carboxylase, phosphoribosylaminoimidazole succinocarboxamide synthetase	PAICS	10.4026	down	AA902652
201014_s_at	phosphoribosylaminoimidazole carboxylase, phosphoribosylaminoimidazole succinocarboxamide synthetase	PAICS	12.0951	down	NM_006452
201015_s_at	junction plakoglobin	JUP	18.2826	down	NM_021991
201016_at	eukaryotic translation initiation factor 1A, X-linked	EIF1AX	2.86856	down	BE542684
201017_at	eukaryotic translation initiation factor 1A, X-linked	EIF1AX	11.5835	down	BG149698
201018_at	eukaryotic translation initiation factor 1A, X-linked	EIF1AX	16.1626	down	BE542684
201019_s_at	eukaryotic translation initiation factor 1A, X-linked	EIF1AX	6.75717	down	NM_001412
201020_at	tyrosine 3-monooxygenase/tryptophan 5-monooxygenase activation protein, eta polypeptide	YWHAH	1.95133	up	NM_003405
201021_s_at	destrin (actin depolymerizing factor)	DSTN	20.1739	down	BF697964
201022_s_at	destrin (actin depolymerizing factor)	DSTN	33.4548	down	BF697964
201023_at	TAF7 RNA polymerase II, TATA box binding protein (TBP)-associated factor, 55kDa	TAF7	6.38315	down	NM_005642
201024_x_at	eukaryotic translation initiation factor 5B	EIF5B	16.6828	down	NM_015904
201025_at	eukaryotic translation initiation factor 5B	EIF5B	5.72379	down	AB018284
201026_at	eukaryotic translation initiation factor 5B	EIF5B	3.69507	down	AB018284
201027_s_at	eukaryotic translation initiation factor 5B	EIF5B	2.89438	down	NM_015904
201028_s_at	CD99 molecule	CD99	1.89508	down	U82164
201029_s_at	CD99 molecule	CD99	2.09125	down	NM_002414
201030_x_at	lactate dehydrogenase B	LDHB	5.55842	down	NM_002300
201031_s_at	heterogeneous nuclear ribonucleoprotein H1 (H)	HNRPH1	8.25636	down	NM_005520
201032_at	bladder cancer associated protein	BLCAP	9.46147	down	NM_006698
201033_x_at	ribosomal protein, large, P0	RPLP0	6.39546	down	NM_001002
201034_at	adducin 3 (gamma)	ADD3	1.29831	down	BE545756
201035_s_at	L-3-hydroxyacyl-Coenzyme A dehydrogenase, short chain	HADHSC	1.07144	down	BC000306
201036_s_at	L-3-hydroxyacyl-Coenzyme A dehydrogenase, short chain	HADHSC	4.68327	down	NM_005327
201037_at	phosphofructokinase, platelet	PFKP	3.27348	down	NM_002627
201038_s_at	Acidic (leucine-rich) nuclear phosphoprotein 32 family, member A	ANP32A	7.79031	down	T67821
201039_s_at	RAD23 homolog A (S. cerevisiae)	RAD23A	1.0543	up	NM_005053
201040_at	guanine nucleotide binding protein (G protein), alpha inhibiting activity polypeptide 2	GNAI2	5.89263	down	NM_002070
201041_s_at	dual specificity phosphatase 1	DUSP1	14.762	down	NM_004417
201042_at	transglutaminase 2 (C polypeptide, protein-glutamine-gamma-glutamyltransferase)	TGM2	15.2712	down	AL031651
201043_s_at	acidic (leucine-rich) nuclear phosphoprotein 32 family, member A	ANP32A	1.1252	up	NM_006305
201044_x_at	dual specificity phosphatase 1	DUSP1	1.04413	up	AA530892
201045_s_at	RAB6A, member RAS oncogene family	RAB6A	2.01885	down	BF513857
201046_s_at	RAD23 homolog A (S. cerevisiae)	RAD23A	1.1162	up	NM_005053
201047_x_at	RAB6A, member RAS oncogene family	RAB6A	1.2406	down	BC003617
201048_x_at	RAB6A, member RAS oncogene family	RAB6A	3.54015	up	NM_002869
201049_s_at	ribosomal protein S18	RPS18	7.49395	down	NM_022551
201050_at	phospholipase D family, member 3	PLD3	4.55133	down	NM_012268
201051_at	Acidic (leucine-rich) nuclear phosphoprotein 32 family, member A	ANP32A	8.81961	down	BE560202
201052_s_at	proteasome (prosome, macropain) inhibitor subunit 1 (PI31)	PSMF1	3.48862	up	BG029917
201053_s_at	proteasome (prosome, macropain) inhibitor subunit 1 (PI31)	PSMF1	1.50898	up	NM_006814
201054_at	heterogeneous nuclear ribonucleoprotein A0	HNRPA0	10.8318	down	BE966599
201055_s_at	heterogeneous nuclear ribonucleoprotein A0	HNRPA0	1.38006	up	NM_006805
201056_at	Golgi autoantigen, golgin subfamily b, macrogolgin (with transmembrane signal), 1	GOLGB1	1.54422	down	N53479
201057_s_at	golgi autoantigen, golgin subfamily b, macrogolgin (with transmembrane signal), 1	GOLGB1	5.94785	down	NM_004487
201058_s_at	myosin, light polypeptide 9, regulatory	MYL9	2.0691	up	NM_006097
201059_at	cortactin	CTTN	1.10684	up	NM_005231
201060_x_at	stomatin	STOM	2.48127	down	AI537887
201061_s_at	stomatin	STOM	1.32227	down	M81635
201062_at	stomatin	STOM	1.09374	up	M81635
201063_at	reticulocalbin 1, EF-hand calcium binding domain	RCN1	49.9065	down	NM_002901
201064_s_at	poly(A) binding protein, cytoplasmic 4 (inducible form)	PABPC4	10.1152	down	NM_003819
201065_s_at	general transcription factor II, i /// general transcription factor II, i, pseudogene 1 /// similar to general transcription factor II, i isoform 1	GTF2I /// GTF2IP1 /// LOC649791	1.65	down	NM_001518
201066_at	cytochrome c-1	CYC1	3.9845	down	NM_001916
201067_at	proteasome (prosome, macropain) 26S subunit, ATPase, 2	PSMC2	2.63089	down	BF215487
201068_s_at	proteasome (prosome, macropain) 26S subunit, ATPase, 2	PSMC2	12.2271	down	NM_002803
201069_at	matrix metallopeptidase 2 (gelatinase A, 72kDa gelatinase, 72kDa type IV collagenase)	MMP2	45.98	down	NM_004530
201070_x_at	splicing factor 3b, subunit 1, 155kDa	SF3B1	1.15373	down	AI739389
201071_x_at	splicing factor 3b, subunit 1, 155kDa	SF3B1	7.90636	down	NM_012433
201072_s_at	SWI/SNF related, matrix associated, actin dependent regulator of chromatin, subfamily c, member 1	SMARCC1	1.05071	up	AW152160
201073_s_at	SWI/SNF related, matrix associated, actin dependent regulator of chromatin, subfamily c, member 1	SMARCC1	1.12445	down	AL040633
201074_at	SWI/SNF related, matrix associated, actin dependent regulator of chromatin, subfamily c, member 1	SMARCC1	2.21534	down	AA593983
201075_s_at	SWI/SNF related, matrix associated, actin dependent regulator of chromatin, subfamily c, member 1	SMARCC1	1.23772	down	NM_003074
201076_at	NHP2 non-histone chromosome protein 2-like 1 (S. cerevisiae)	NHP2L1	4.73327	down	NM_005008
201077_s_at	NHP2 non-histone chromosome protein 2-like 1 (S. cerevisiae)	NHP2L1	6.55643	down	AF155235
201078_at	transmembrane 9 superfamily member 2	TM9SF2	10.062	down	NM_004800
201079_at	synaptogyrin 2	SYNGR2	9.33118	down	NM_004710
201080_at	Phosphatidylinositol-4-phosphate 5-kinase, type II, beta	PIP5K2B	15.97	down	BF338509
201081_s_at	phosphatidylinositol-4-phosphate 5-kinase, type II, beta	PIP5K2B	1.00498	up	NM_003559
201082_s_at	dynactin 1 (p150, glued homolog, Drosophila)	DCTN1	1.30997	down	NM_004082
201083_s_at	BCL2-associated transcription factor 1	BCLAF1	1.43487	up	AA740754
201084_s_at	BCL2-associated transcription factor 1	BCLAF1	26.9898	down	NM_014739
201085_s_at	SON DNA binding protein	SON	5.13298	down	AA664291
201086_x_at	SON DNA binding protein	SON	11.1848	down	NM_003103
201087_at	paxillin	PXN	4.34187	down	NM_002859
201088_at	karyopherin alpha 2 (RAG cohort 1, importin alpha 1) /// similar to Importin alpha-2 subunit (Karyopherin alpha-2 subunit) (SRP1-alpha) (RAG cohort protein 1)	KPNA2 /// LOC643995	17.1609	down	NM_002266
201089_at	ATPase, H+ transporting, lysosomal 56/58kDa, V1 subunit B2	ATP6V1B2	4.10986	down	NM_001693
201090_x_at	alpha tubulin	K-ALPHA-1	2.2426	down	NM_006082
201091_s_at	chromobox homolog 3 (HP1 gamma homolog, Drosophila) /// similar to chromobox homolog 3	CBX3 /// LOC653972	6.83429	down	NM_016587
201092_at	retinoblastoma binding protein 7	RBBP7	5.01948	down	NM_002893
201093_x_at	succinate dehydrogenase complex, subunit A, flavoprotein (Fp)	SDHA	3.34374	down	NM_004168
201094_at	ribosomal protein S29	RPS29	2.89062	down	NM_001032
201095_at	death-associated protein	DAP	1.9653	down	NM_004394
201096_s_at	ADP-ribosylation factor 4	ARF4	1.4608	down	AL537042
201097_s_at	ADP-ribosylation factor 4	ARF4	6.20193	down	NM_001660
201098_at	coatomer protein complex, subunit beta 2 (beta prime)	COPB2	1.98095	down	NM_004766
201099_at	ubiquitin specific peptidase 9, X-linked	USP9X	2.68591	down	NM_004652
201100_s_at	ubiquitin specific peptidase 9, X-linked	USP9X	2.78002	down	NM_004652
201101_s_at	BCL2-associated transcription factor 1	BCLAF1	1.05861	up	BE963370
201102_s_at	phosphofructokinase, liver	PFKL	1.26185	down	NM_002626
201103_x_at	neuroblastoma breakpoint family, member 11 /// neuroblastoma breakpoint family, member 15 /// neuroblastoma breakpoint family, member 9 /// neuroblastoma breakpoint family, member 10 /// neuroblastoma breakpoint family, member 16	NBPF11 /// NBPF15 /// NBPF9 /// NBPF10 /// NBPF16	5.47105	down	NM_015383
201104_x_at	neuroblastoma breakpoint family, member 14 /// KIAA1245 /// neuroblastoma breakpoint family, member 11 /// neuroblastoma breakpoint family, member 15 /// neuroblastoma breakpoint family, member 9 /// neuroblastoma breakpoint family, member 16	NBPF14 /// KIAA1245 /// NBPF11 /// NBPF15 /// NBPF9 /// NBPF16	2.69465	down	NM_015383
201105_at	lectin, galactoside-binding, soluble, 1 (galectin 1)	LGALS1	5.63462	down	NM_002305
201106_at	glutathione peroxidase 4 (phospholipid hydroperoxidase)	GPX4	1.0426	up	NM_002085
201107_s_at	thrombospondin 1	THBS1	2.04967	up	AI812030
201108_s_at	thrombospondin 1	THBS1	2.29313	up	NM_003246
201109_s_at	thrombospondin 1	THBS1	1.0186	down	AV726673
201110_s_at	thrombospondin 1	THBS1	24.2958	down	NM_003246
201111_at	CSE1 chromosome segregation 1-like (yeast)	CSE1L	29.5912	down	AF053641
201112_s_at	CSE1 chromosome segregation 1-like (yeast)	CSE1L	23.1347	down	AF053641
201113_at	Tu translation elongation factor, mitochondrial	TUFM	12.6763	down	NM_003321
201114_x_at	proteasome (prosome, macropain) subunit, alpha type, 7	PSMA7	7.94376	down	NM_002792
201115_at	polymerase (DNA directed), delta 2, regulatory subunit 50kDa	POLD2	10.1918	down	NM_006230
201116_s_at	carboxypeptidase E	CPE	178.57	down	NM_001873
201117_s_at	carboxypeptidase E	CPE	952.08	down	NM_001873
201118_at	phosphogluconate dehydrogenase /// phosphogluconate dehydrogenase	PGD	1.35423	up	NM_002631
201119_s_at	cytochrome c oxidase subunit 8A (ubiquitous)	COX8A	2.63285	down	NM_004074
201120_s_at	progesterone receptor membrane component 1	PGRMC1	2.8351	up	NM_006667
201121_s_at	progesterone receptor membrane component 1	PGRMC1	1.72387	up	NM_006667
201122_x_at	eukaryotic translation initiation factor 5A	EIF5A	1.27757	down	BC000751
201123_s_at	eukaryotic translation initiation factor 5A	EIF5A	1.55596	down	NM_001970
201124_at	integrin, beta 5	ITGB5	1.71102	up	AL048423
201125_s_at	integrin, beta 5	ITGB5	2.3531	up	NM_002213
201126_s_at	mannosyl (alpha-1,3-)-glycoprotein beta-1,2-N-acetylglucosaminyltransferase	MGAT1	2.3052	down	NM_002406
201127_s_at	ATP citrate lyase	ACLY	1.08757	down	NM_001096
201128_s_at	ATP citrate lyase	ACLY	5.49843	down	NM_001096
201129_at	splicing factor, arginine/serine-rich 7, 35kDa	SFRS7	26.1546	down	L22253
201130_s_at	cadherin 1, type 1, E-cadherin (epithelial)	CDH1	1.00398	down	NM_004360
201131_s_at	cadherin 1, type 1, E-cadherin (epithelial)	CDH1	3.9405	up	NM_004360
201132_at	heterogeneous nuclear ribonucleoprotein H2 (H')	HNRPH2	15.6866	down	NM_019597
201133_s_at	praja 2, RING-H2 motif containing	PJA2	7.96888	down	AA142966
201134_x_at	cytochrome c oxidase subunit VIIc	COX7C	4.20766	down	NM_001867
201135_at	enoyl Coenzyme A hydratase, short chain, 1, mitochondrial	ECHS1	75.5839	down	NM_004092
201136_at	proteolipid protein 2 (colonic epithelium-enriched)	PLP2	1.70641	down	NM_002668
201137_s_at	major histocompatibility complex, class II, DP beta 1	HLA-DPB1	2.07705	down	NM_002121
201138_s_at	Sjogren syndrome antigen B (autoantigen La)	SSB	12.8324	down	NM_003142
201139_s_at	Sjogren syndrome antigen B (autoantigen La)	SSB	7.40619	down	NM_003142
201140_s_at	RAB5C, member RAS oncogene family	RAB5C	1.17399	down	AF141304
201141_at	glycoprotein (transmembrane) nmb	GPNMB	2.8507	down	NM_002510
201142_at	eukaryotic translation initiation factor 2, subunit 1 alpha, 35kDa	EIF2S1	1.5339	down	BC002513
201143_s_at	eukaryotic translation initiation factor 2, subunit 1 alpha, 35kDa	EIF2S1	8.28049	down	BC002513
201144_s_at	eukaryotic translation initiation factor 2, subunit 1 alpha, 35kDa	EIF2S1	4.93122	down	NM_004094
201145_at	HCLS1 associated protein X-1	HAX1	8.59106	down	NM_006118
201146_at	nuclear factor (erythroid-derived 2)-like 2	NFE2L2	17.1086	down	NM_006164
201147_s_at	TIMP metallopeptidase inhibitor 3 (Sorsby fundus dystrophy, pseudoinflammatory)	TIMP3	1.55365	up	NM_000362
201148_s_at	TIMP metallopeptidase inhibitor 3 (Sorsby fundus dystrophy, pseudoinflammatory)	TIMP3	1.07145	up	AW338933
201149_s_at	TIMP metallopeptidase inhibitor 3 (Sorsby fundus dystrophy, pseudoinflammatory)	TIMP3	1.13358	down	U67195
201150_s_at	TIMP metallopeptidase inhibitor 3 (Sorsby fundus dystrophy, pseudoinflammatory)	TIMP3	5.97744	down	NM_000362
201151_s_at	muscleblind-like (Drosophila)	MBNL1	1.59798	up	BF512200
201152_s_at	muscleblind-like (Drosophila)	MBNL1	1.09956	down	N31913
201153_s_at	muscleblind-like (Drosophila)	MBNL1	1.08646	down	N31913
201154_x_at	ribosomal protein L4	RPL4	5.71113	down	NM_000968
201155_s_at	mitofusin 2	MFN2	1.39844	up	NM_014874
201156_s_at	RAB5C, member RAS oncogene family	RAB5C	1.30016	down	AF141304
201157_s_at	N-myristoyltransferase 1	NMT1	2.36507	down	AF020500
201158_at	N-myristoyltransferase 1	NMT1	4.21317	down	AI570834
201159_s_at	N-myristoyltransferase 1	NMT1	1.29122	down	NM_021079
201160_s_at	cold shock domain protein A	CSDA	1.29124	up	AL556190
201161_s_at	cold shock domain protein A	CSDA	1.49068	up	AL556190
201162_at	insulin-like growth factor binding protein 7	IGFBP7	45.3467	down	NM_001553
201163_s_at	insulin-like growth factor binding protein 7	IGFBP7	38.9741	down	NM_001553
201164_s_at	pumilio homolog 1 (Drosophila)	PUM1	7.08352	down	BG474429
201165_s_at	pumilio homolog 1 (Drosophila)	PUM1	1.18272	up	BE670915
201166_s_at	pumilio homolog 1 (Drosophila)	PUM1	13.3455	down	NM_014676
201167_x_at	Rho GDP dissociation inhibitor (GDI) alpha	ARHGDIA	1.47976	up	NM_004309
201168_x_at	Rho GDP dissociation inhibitor (GDI) alpha	ARHGDIA	1.59989	down	NM_004309
201169_s_at	basic helix-loop-helix domain containing, class B, 2	BHLHB2	1.24254	up	BG326045
201170_s_at	basic helix-loop-helix domain containing, class B, 2	BHLHB2	18.3507	down	NM_003670
201171_at	ATPase, H+ transporting, lysosomal 9kDa, V0 subunit e	ATP6V0E	1.54769	down	NM_003945
201172_x_at	ATPase, H+ transporting, lysosomal 9kDa, V0 subunit e	ATP6V0E	2.5816	down	NM_003945
201173_x_at	nuclear distribution gene C homolog (A. nidulans)	NUDC	1.16709	down	NM_006600
201174_s_at	telomeric repeat binding factor 2, interacting protein	TERF2IP	1.01894	up	NM_018975
201175_at	thioredoxin domain containing 14	TXNDC14	8.54872	down	NM_015959
201176_s_at	archain 1	ARCN1	7.4589	down	NM_001655
201177_s_at	SUMO-1 activating enzyme subunit 2	UBA2	7.05264	down	NM_005499
201178_at	F-box protein 7	FBXO7	1.78906	up	NM_012179
201179_s_at	guanine nucleotide binding protein (G protein), alpha inhibiting activity polypeptide 3	GNAI3	10.1521	down	J03005
201180_s_at	guanine nucleotide binding protein (G protein), alpha inhibiting activity polypeptide 3	GNAI3	11.9762	down	J03198
201181_at	guanine nucleotide binding protein (G protein), alpha inhibiting activity polypeptide 3	GNAI3	1.56785	down	NM_006496
201182_s_at	chromodomain helicase DNA binding protein 4	CHD4	2.70964	down	NM_001273
201183_s_at	chromodomain helicase DNA binding protein 4	CHD4	10.6404	down	NM_001273
201184_s_at	chromodomain helicase DNA binding protein 4	CHD4	3.11946	down	NM_001273
201185_at	HtrA serine peptidase 1	HTRA1	73.3898	down	NM_002775
201186_at	low density lipoprotein receptor-related protein associated protein 1	LRPAP1	7.333	down	NM_002337
201187_s_at	inositol 1,4,5-triphosphate receptor, type 3	ITPR3	1.55381	up	BF001241
201188_s_at	inositol 1,4,5-triphosphate receptor, type 3	ITPR3	1.21387	up	NM_002224
201189_s_at	inositol 1,4,5-triphosphate receptor, type 3	ITPR3	10.9481	down	NM_002224
201190_s_at	phosphatidylinositol transfer protein, alpha	PITPNA	12.9608	down	H15647
201191_at	phosphatidylinositol transfer protein, alpha	PITPNA	3.84984	down	H15647
201192_s_at	phosphatidylinositol transfer protein, alpha	PITPNA	4.09433	down	NM_006224
201193_at	isocitrate dehydrogenase 1 (NADP+), soluble	IDH1	19.4336	down	NM_005896
201194_at	selenoprotein W, 1	SEPW1	14.1962	down	NM_003009
201195_s_at	solute carrier family 7 (cationic amino acid transporter, y+ system), member 5	SLC7A5	1.2692	down	AB018009
201196_s_at	adenosylmethionine decarboxylase 1	AMD1	1.19893	down	M21154
201197_at	adenosylmethionine decarboxylase 1	AMD1	1.23135	down	M21154
201198_s_at	proteasome (prosome, macropain) 26S subunit, non-ATPase, 1	PSMD1	6.51527	down	AI860431
201199_s_at	proteasome (prosome, macropain) 26S subunit, non-ATPase, 1	PSMD1	3.67901	down	NM_002807
201200_at	cellular repressor of E1A-stimulated genes 1	CREG1	1.2091	up	NM_003851
201201_at	cystatin B (stefin B)	CSTB	6.99673	down	NM_000100
201202_at	proliferating cell nuclear antigen	PCNA	5.67596	down	NM_002592
201203_s_at	ribosome binding protein 1 homolog 180kDa (dog)	RRBP1	1.04901	down	NM_004587
201204_s_at	Ribosome binding protein 1 homolog 180kDa (dog)	RRBP1	40.9186	down	AA706065
201205_at			1.2717	up	AF006751
201206_s_at	ribosome binding protein 1 homolog 180kDa (dog)	RRBP1	75.2997	down	NM_004587
201207_at	tumor necrosis factor, alpha-induced protein 1 (endothelial)	TNFAIP1	37.8753	down	NM_021137
201208_s_at	tumor necrosis factor, alpha-induced protein 1 (endothelial)	TNFAIP1	1.71856	up	NM_021137
201209_at	histone deacetylase 1	HDAC1	4.03759	down	NM_004964
201210_at	DEAD (Asp-Glu-Ala-Asp) box polypeptide 3, X-linked	DDX3X	3.03382	down	NM_001356
201211_s_at	DEAD (Asp-Glu-Ala-Asp) box polypeptide 3, X-linked	DDX3X	1.0507	down	NM_001356
201212_at	legumain	LGMN	6.6605	down	D55696
201213_at			1.24888	up	AI090331
201214_s_at	protein phosphatase 1, regulatory subunit 7	PPP1R7	6.93382	down	NM_002712
201215_at	plastin 3 (T isoform)	PLS3	40.3164	down	NM_005032
201216_at	endoplasmic reticulum protein 29	ERP29	7.56834	down	NM_006817
201217_x_at	ribosomal protein L3	RPL3	4.24732	down	NM_000967
201218_at	C-terminal binding protein 2 /// similar to C-terminal binding protein 2 /// similar to C-terminal binding protein 2 /// similar to C-terminal binding protein 2	CTBP2 /// LOC645291 /// LOC645508 /// LOC650999	7.79514	down	N23018
201219_at	C-terminal binding protein 2 /// similar to C-terminal binding protein 2 /// similar to C-terminal binding protein 2	CTBP2 /// LOC645291 /// LOC650999	2.06081	down	AW269836
201220_x_at	C-terminal binding protein 2	CTBP2	1.92071	down	NM_001329
201221_s_at	small nuclear ribonucleoprotein 70kDa polypeptide (RNP antigen)	SNRP70	8.76311	down	NM_003089
201222_s_at	RAD23 homolog B (S. cerevisiae)	RAD23B	2.68966	down	AL527365
201223_s_at	RAD23 homolog B (S. cerevisiae)	RAD23B	8.02497	down	NM_002874
201224_s_at	serine/arginine repetitive matrix 1	SRRM1	1.60174	up	NM_005839
201225_s_at	serine/arginine repetitive matrix 1	SRRM1	5.58162	down	NM_005839
201226_at	NADH dehydrogenase (ubiquinone) 1 beta subcomplex, 8, 19kDa	NDUFB8	5.72042	down	NM_005004
201227_s_at	NADH dehydrogenase (ubiquinone) 1 beta subcomplex, 8, 19kDa	NDUFB8	3.57142	down	NM_005004
201228_s_at	ariadne homolog 2 (Drosophila)	ARIH2	1.7639	up	NM_006321
201229_s_at	ariadne homolog 2 (Drosophila)	ARIH2	1.43718	down	BC000422
201230_s_at	ariadne homolog 2 (Drosophila)	ARIH2	3.27445	down	NM_006321
201231_s_at	enolase 1, (alpha)	ENO1	3.6031	down	NM_001428
201232_s_at	proteasome (prosome, macropain) 26S subunit, non-ATPase, 13	PSMD13	4.01561	down	NM_002817
201233_at	proteasome (prosome, macropain) 26S subunit, non-ATPase, 13	PSMD13	1.20805	down	NM_002817
201234_at	integrin-linked kinase	ILK	1.35002	up	NM_004517
201235_s_at	BTG family, member 2	BTG2	2.07983	down	BG339064
201236_s_at	BTG family, member 2	BTG2	48.9474	down	BG339064
201237_at	capping protein (actin filament) muscle Z-line, alpha 2	CAPZA2	2.06833	down	AV685920
201238_s_at	capping protein (actin filament) muscle Z-line, alpha 2	CAPZA2	3.66408	down	BC005338
201239_s_at	signal peptidase complex subunit 2 homolog (S. cerevisiae) /// similar to Signal peptidase complex subunit 2 (Microsomal signal peptidase 25 kDa subunit) (SPase 25 kDa subunit)	SPCS2 /// LOC653566	6.23037	down	NM_014752
201240_s_at	signal peptidase complex subunit 2 homolog (S. cerevisiae)	SPCS2	7.7466	down	NM_014752
201241_at	DEAD (Asp-Glu-Ala-Asp) box polypeptide 1	DDX1	15.0706	down	NM_004939
201242_s_at	ATPase, Na+/K+ transporting, beta 1 polypeptide	ATP1B1	1.26953	up	BC000006
201243_s_at	ATPase, Na+/K+ transporting, beta 1 polypeptide	ATP1B1	1.2805	up	NM_001677
201244_s_at	v-raf-1 murine leukemia viral oncogene homolog 1	RAF1	5.57996	down	NM_002880
201245_s_at	OTU domain, ubiquitin aldehyde binding 1	OTUB1	1.18957	down	AL523776
201246_s_at	OTU domain, ubiquitin aldehyde binding 1	OTUB1	1.09445	down	NM_017670
201247_at			1.01848	up	BE513151
201248_s_at	sterol regulatory element binding transcription factor 2	SREBF2	1.52692	up	NM_004599
201249_at	solute carrier family 2 (facilitated glucose transporter), member 1	SLC2A1	1.7121	up	AI091047
201250_s_at	solute carrier family 2 (facilitated glucose transporter), member 1	SLC2A1	2.03938	down	NM_006516
201251_at	pyruvate kinase, muscle	PKM2	1.25717	up	NM_002654
201252_at	proteasome (prosome, macropain) 26S subunit, ATPase, 4 /// similar to 26S protease regulatory subunit 6B (MIP224) (MB67-interacting protein) (TAT-binding protein 7) (TBP-7)	PSMC4 /// LOC652826	1.27898	down	NM_006503
201253_s_at	CDP-diacylglycerol--inositol 3-phosphatidyltransferase (phosphatidylinositol synthase)	CDIPT	1.27038	down	NM_006319
201254_x_at	ribosomal protein S6	RPS6	5.12834	down	NM_001010
201255_x_at	HLA-B associated transcript 3	BAT3	1.35677	up	NM_004639
201256_at	cytochrome c oxidase subunit VIIa polypeptide 2 like	COX7A2L	4.40041	down	NM_004718
201257_x_at	ribosomal protein S3A	RPS3A	2.97663	down	NM_001006
201258_at	ribosomal protein S16	RPS16	7.03144	down	NM_001020
201259_s_at	synaptophysin-like 1	SYPL1	4.38963	down	AI768845
201260_s_at	synaptophysin-like 1	SYPL1	15.2895	down	NM_006754
201261_x_at	biglycan	BGN	74.3112	down	BC002416
201262_s_at	biglycan	BGN	1.60673	down	BC002416
201263_at	threonyl-tRNA synthetase	TARS	2.37428	down	NM_003191
201264_at	coatomer protein complex, subunit epsilon	COPE	1.2853	down	NM_007263
201265_at			1.13287	down	AF119897
201266_at	thioredoxin reductase 1	TXNRD1	5.52926	down	NM_003330
201267_s_at	proteasome (prosome, macropain) 26S subunit, ATPase, 3	PSMC3	1.73298	down	AL545523
201268_at	non-metastatic cells 2, protein (NM23B) expressed in /// NM23-LV	NME2 /// NME1-NME2	17.141	down	NM_002512
201269_s_at	NudC domain containing 3	NUDCD3	1.24474	up	AB028991
201270_x_at	NudC domain containing 3	NUDCD3	4.82374	down	AB028991
201271_s_at	RNA binding protein, autoantigenic (hnRNP-associated with lethal yellow homolog (mouse))	RALY	1.28528	down	NM_016732
201272_at	aldo-keto reductase family 1, member B1 (aldose reductase)	AKR1B1	3.11124	down	NM_001628
201273_s_at	signal recognition particle 9kDa	SRP9	8.06229	down	NM_003133
201274_at	proteasome (prosome, macropain) subunit, alpha type, 5	PSMA5	4.07103	down	NM_002790
201275_at	farnesyl diphosphate synthase (farnesyl pyrophosphate synthetase, dimethylallyltranstransferase, geranyltranstransferase)	FDPS	11.044	down	NM_002004
201276_at	RAB5B, member RAS oncogene family	RAB5B	1.64732	down	AF267863
201277_s_at	heterogeneous nuclear ribonucleoprotein A/B	HNRPAB	12.416	down	NM_004499
201278_at	Disabled homolog 2, mitogen-responsive phosphoprotein (Drosophila)	DAB2	1.53699	down	N21202
201279_s_at	disabled homolog 2, mitogen-responsive phosphoprotein (Drosophila)	DAB2	1.60015	up	BC003064
201280_s_at	disabled homolog 2, mitogen-responsive phosphoprotein (Drosophila)	DAB2	2.0699	down	NM_001343
201281_at	adhesion regulating molecule 1	ADRM1	1.2196	down	NM_007002
201282_at	oxoglutarate (alpha-ketoglutarate) dehydrogenase (lipoamide)	OGDH	1.16017	down	NM_002541
201283_s_at	trafficking protein, kinesin binding 1	TRAK1	2.08278	up	J03068
201284_s_at	N-acylaminoacyl-peptide hydrolase	APEH	1.38033	down	NM_001640
201285_at	makorin, ring finger protein, 1 /// makorin, ring finger protein, 1	MKRN1	1.86166	up	NM_013446
201286_at	syndecan 1	SDC1	1.10887	up	Z48199
201287_s_at	syndecan 1	SDC1	1.40163	up	NM_002997
201288_at	Rho GDP dissociation inhibitor (GDI) beta	ARHGDIB	1.03151	up	NM_001175
201289_at	cysteine-rich, angiogenic inducer, 61	CYR61	308.753	down	NM_001554
201290_at	SEC11-like 1 (S. cerevisiae)	SEC11L1	8.69297	down	NM_014300
201291_s_at	topoisomerase (DNA) II alpha 170kDa	TOP2A	21.2492	down	AU159942
201292_at	topoisomerase (DNA) II alpha 170kDa	TOP2A	1.91795	up	AL561834
201293_x_at	peptidylprolyl isomerase A (cyclophilin A)	PPIA	5.81527	down	NM_021130
201294_s_at	WD repeat and SOCS box-containing 1	WSB1	4.55799	down	N24643
201295_s_at	WD repeat and SOCS box-containing 1	WSB1	6.31461	down	BF111821
201296_s_at	WD repeat and SOCS box-containing 1	WSB1	37.4129	down	AF106684
201297_s_at	MOB1, Mps One Binder kinase activator-like 1B (yeast)	MOBK1B	1.10917	down	AK023321
201298_s_at	MOB1, Mps One Binder kinase activator-like 1B (yeast)	MOBK1B	1.06448	down	BC003398
201299_s_at	MOB1, Mps One Binder kinase activator-like 1B (yeast)	MOBK1B	1.00617	up	NM_018221
201300_s_at	prion protein (p27-30) (Creutzfeldt-Jakob disease, Gerstmann-Strausler-Scheinker syndrome, fatal familial insomnia)	PRNP	6.49544	down	NM_000311
201301_s_at	annexin A4	ANXA4	12.5405	down	NM_001153
201302_at	annexin A4	ANXA4	6.04453	down	NM_001153
201303_at	DEAD (Asp-Glu-Ala-Asp) box polypeptide 48	DDX48	8.07728	down	NM_014740
201304_at	NADH dehydrogenase (ubiquinone) 1 alpha subcomplex, 5, 13kDa	NDUFA5	3.19368	down	NM_005000
201305_x_at	acidic (leucine-rich) nuclear phosphoprotein 32 family, member B	ANP32B	1.19823	up	NM_006401
201306_s_at	acidic (leucine-rich) nuclear phosphoprotein 32 family, member B	ANP32B	1.19224	up	NM_006401
201307_at	septin 11	2008-09-11	7.98638	down	AL534972
201308_s_at	septin 11	2008-09-11	4.88768	up	NM_018243
201309_x_at	chromosome 5 open reading frame 13	C5orf13	1.82954	up	NM_004772
201310_s_at	chromosome 5 open reading frame 13	C5orf13	7.94444	down	NM_004772
201311_s_at	SH3 domain binding glutamic acid-rich protein like	SH3BGRL	1.02704	up	AL515318
201312_s_at	SH3 domain binding glutamic acid-rich protein like	SH3BGRL	1.28279	down	NM_003022
201313_at	enolase 2 (gamma, neuronal)	ENO2	1.25265	up	NM_001975
201314_at	serine/threonine kinase 25 (STE20 homolog, yeast)	STK25	1.3194	down	NM_006374
201315_x_at	interferon induced transmembrane protein 2 (1-8D)	IFITM2	5.04705	down	NM_006435
201316_at	proteasome (prosome, macropain) subunit, alpha type, 2	PSMA2	14.7726	down	AL523904
201317_s_at	proteasome (prosome, macropain) subunit, alpha type, 2	PSMA2	9.85695	down	NM_002787
201318_s_at	myosin regulatory light chain MRCL3 /// myosin regulatory light chain MRLC2	MRCL3 /// MRLC2	1.73143	down	NM_006471
201319_at	myosin regulatory light chain MRCL3	MRCL3	1.12147	down	NM_006471
201320_at	SWI/SNF related, matrix associated, actin dependent regulator of chromatin, subfamily c, member 2	SMARCC2	1.0823	up	BF663402
201321_s_at	SWI/SNF related, matrix associated, actin dependent regulator of chromatin, subfamily c, member 2	SMARCC2	2.06858	down	NM_003075
201322_at	ATP synthase, H+ transporting, mitochondrial F1 complex, beta polypeptide	ATP5B	1.47936	down	NM_001686
201323_at	EBNA1 binding protein 2	EBNA1BP2	11.3704	down	NM_006824
201324_at	epithelial membrane protein 1	EMP1	158.567	down	NM_001423
201325_s_at	epithelial membrane protein 1	EMP1	25.4209	down	NM_001423
201326_at	chaperonin containing TCP1, subunit 6A (zeta 1)	CCT6A	22.0026	down	BE737030
201327_s_at	chaperonin containing TCP1, subunit 6A (zeta 1)	CCT6A	10.7222	down	NM_001762
201328_at	v-ets erythroblastosis virus E26 oncogene homolog 2 (avian)	ETS2	1.61347	down	AL575509
201329_s_at	v-ets erythroblastosis virus E26 oncogene homolog 2 (avian)	ETS2	6.9047	down	NM_005239
201330_at	arginyl-tRNA synthetase	RARS	40.8203	down	NM_002887
201331_s_at	signal transducer and activator of transcription 6, interleukin-4 induced	STAT6	2.31617	down	BC004973
201332_s_at	signal transducer and activator of transcription 6, interleukin-4 induced	STAT6	1.2045	up	BC004973
201333_s_at	Rho guanine nucleotide exchange factor (GEF) 12	ARHGEF12	2.12534	up	AI807672
201334_s_at	Rho guanine nucleotide exchange factor (GEF) 12	ARHGEF12	1.21066	down	AB002380
201335_s_at	Rho guanine nucleotide exchange factor (GEF) 12	ARHGEF12	1.35714	up	NM_015313
201336_at	vesicle-associated membrane protein 3 (cellubrevin)	VAMP3	11.7579	down	BC003570
201337_s_at	vesicle-associated membrane protein 3 (cellubrevin)	VAMP3	5.83254	down	NM_004781
201338_x_at	general transcription factor IIIA	GTF3A	2.42203	down	NM_002097
201339_s_at	sterol carrier protein 2	SCP2	4.65004	down	NM_002979
201340_s_at	ectodermal-neural cortex (with BTB-like domain)	ENC1	1.39242	up	AF010314
201341_at	ectodermal-neural cortex (with BTB-like domain)	ENC1	1.14005	down	NM_003633
201342_at	small nuclear ribonucleoprotein polypeptide C	SNRPC	1.06631	down	NM_003093
201343_at	ubiquitin-conjugating enzyme E2D 2 (UBC4/5 homolog, yeast)	UBE2D2	3.84387	down	BE621259
201344_at	ubiquitin-conjugating enzyme E2D 2 (UBC4/5 homolog, yeast)	UBE2D2	2.34039	down	BF196642
201345_s_at	ubiquitin-conjugating enzyme E2D 2 (UBC4/5 homolog, yeast)	UBE2D2	2.2627	down	NM_003339
201346_at	adiponectin receptor 2	ADIPOR2	2.14097	down	NM_024551
201347_x_at	glyoxylate reductase/hydroxypyruvate reductase	GRHPR	2.30855	down	NM_012203
201348_at	glutathione peroxidase 3 (plasma)	GPX3	3.04267	down	NM_002084
201349_at	solute carrier family 9 (sodium/hydrogen exchanger), member 3 regulator 1	SLC9A3R1	1.20362	up	NM_004252
201350_at	flotillin 2	FLOT2	3.50123	down	NM_004475
201351_s_at	YME1-like 1 (S. cerevisiae)	YME1L1	5.0848	down	NM_014263
201352_at	YME1-like 1 (S. cerevisiae)	YME1L1	8.46744	down	NM_014263
201353_s_at	bromodomain adjacent to zinc finger domain, 2A	BAZ2A	1.35322	down	AI653126
201354_s_at	bromodomain adjacent to zinc finger domain, 2A	BAZ2A	4.94093	down	AA788652
201355_s_at	bromodomain adjacent to zinc finger domain, 2A	BAZ2A	1.11547	up	NM_013449
201356_at	splicing factor 3a, subunit 1, 120kDa	SF3A1	1.80793	down	NM_005877
201357_s_at	splicing factor 3a, subunit 1, 120kDa	SF3A1	1.04696	up	NM_005877
201358_s_at	coatomer protein complex, subunit beta	COPB	17.495	down	NM_016451
201359_at	coatomer protein complex, subunit beta	COPB	13.9943	down	NM_016451
201360_at	cystatin C (amyloid angiopathy and cerebral hemorrhage)	CST3	1.95503	down	NM_000099
201361_at	transmembrane protein 109	TMEM109	9.57361	down	NM_024092
201362_at	influenza virus NS1A binding protein	IVNS1ABP	2.69279	down	AF205218
201363_s_at	influenza virus NS1A binding protein	IVNS1ABP	1.88282	down	AB020657
201364_s_at	ornithine decarboxylase antizyme 2	OAZ2	1.90517	up	AF242521
201365_at	ornithine decarboxylase antizyme 2	OAZ2	1.05619	up	NM_002537
201366_at	annexin A7	ANXA7	3.81761	down	NM_004034
201367_s_at	zinc finger protein 36, C3H type-like 2	ZFP36L2	1.01859	up	AI356398
201368_at	zinc finger protein 36, C3H type-like 2	ZFP36L2	4.0514	down	AI356398
201369_s_at	zinc finger protein 36, C3H type-like 2	ZFP36L2	2.59711	down	NM_006887
201370_s_at	cullin 3	CUL3	4.49841	down	AU145232
201371_s_at	cullin 3	CUL3	4.7572	down	AU145232
201372_s_at	cullin 3	CUL3	1.09097	up	AU145232
201373_at	plectin 1, intermediate filament binding protein 500kDa	PLEC1	3.70196	down	NM_000445
201374_x_at	protein phosphatase 2 (formerly 2A), catalytic subunit, beta isoform	PPP2CB	1.0152	up	AI379894
201375_s_at	protein phosphatase 2 (formerly 2A), catalytic subunit, beta isoform	PPP2CB	10.3621	down	NM_004156
201376_s_at	heterogeneous nuclear ribonucleoprotein F	HNRPF	4.73047	down	NM_004966
201377_at	ubiquitin associated protein 2-like	UBAP2L	2.34995	down	NM_014847
201378_s_at	ubiquitin associated protein 2-like	UBAP2L	1.74447	up	NM_014847
201379_s_at	tumor protein D52-like 2	TPD52L2	8.72103	down	NM_003288
201380_at	cartilage associated protein	CRTAP	2.6757	down	NM_006371
201381_x_at	calcyclin binding protein	CACYBP	6.90908	down	AF057356
201382_at	calcyclin binding protein	CACYBP	1.46806	up	NM_014412
201383_s_at	neighbor of BRCA1 gene 1 /// similar to neighbor of BRCA1 gene 1	NBR1 /// LOC653347	1.13618	up	AL044170
201384_s_at	neighbor of BRCA1 gene 1 /// similar to neighbor of BRCA1 gene 1	NBR1 /// LOC653347	2.99724	down	NM_005899
201385_at	DEAH (Asp-Glu-Ala-His) box polypeptide 15	DHX15	20.6697	down	NM_001358
201386_s_at	DEAH (Asp-Glu-Ala-His) box polypeptide 15	DHX15	7.02856	down	AF279891
201387_s_at	ubiquitin carboxyl-terminal esterase L1 (ubiquitin thiolesterase)	UCHL1	1.19865	down	NM_004181
201388_at	proteasome (prosome, macropain) 26S subunit, non-ATPase, 3	PSMD3	1.59919	up	NM_002809
201389_at	integrin, alpha 5 (fibronectin receptor, alpha polypeptide)	ITGA5	1.87202	down	NM_002205
201390_s_at	casein kinase 2, beta polypeptide	CSNK2B	4.05289	down	NM_001320
201391_at	TNF receptor-associated protein 1	TRAP1	1.1233	down	NM_016292
201392_s_at	insulin-like growth factor 2 receptor	IGF2R	1.32309	up	BG031974
201393_s_at	insulin-like growth factor 2 receptor	IGF2R	3.10761	down	NM_000876
201394_s_at	RNA binding motif protein 5	RBM5	79.5074	down	U23946
201395_at	RNA binding motif protein 5	RBM5	12.0159	down	U23946
201396_s_at	small glutamine-rich tetratricopeptide repeat (TPR)-containing, alpha	SGTA	1.29555	up	NM_003021
201397_at	phosphoglycerate dehydrogenase	PHGDH	1.14005	down	NM_006623
201398_s_at	translocation associated membrane protein 1	TRAM1	4.25354	down	BC000687
201399_s_at	translocation associated membrane protein 1	TRAM1	1.29632	down	BC000687
201400_at	proteasome (prosome, macropain) subunit, beta type, 3	PSMB3	4.04362	down	NM_002795
201401_s_at	adrenergic, beta, receptor kinase 1	ADRBK1	4.98909	down	M80776
201402_at	adrenergic, beta, receptor kinase 1	ADRBK1	1.61526	up	M80776
201403_s_at	microsomal glutathione S-transferase 3	MGST3	9.44113	down	NM_004528
201404_x_at	proteasome (prosome, macropain) subunit, beta type, 2	PSMB2	1.66712	up	BC000268
201405_s_at	COP9 constitutive photomorphogenic homolog subunit 6 (Arabidopsis)	COPS6	6.13006	down	NM_006833
201406_at	ribosomal protein L36a /// similar to large subunit ribosomal protein L36a	RPL36A /// LOC644889	5.69658	down	NM_021029
201407_s_at	protein phosphatase 1, catalytic subunit, beta isoform	PPP1CB	1.01531	up	AI186712
201408_at	protein phosphatase 1, catalytic subunit, beta isoform	PPP1CB	2.29167	down	W67887
201409_s_at	protein phosphatase 1, catalytic subunit, beta isoform	PPP1CB	1.32724	down	W67887
201410_at	Pleckstrin homology domain containing, family B (evectins) member 2	PLEKHB2	2.47024	down	AI983043
201411_s_at	pleckstrin homology domain containing, family B (evectins) member 2	PLEKHB2	4.33365	down	NM_017958
201412_at	low density lipoprotein receptor-related protein 10	LRP10	1.66846	down	NM_014045
201413_at	hydroxysteroid (17-beta) dehydrogenase 4	HSD17B4	8.44649	down	NM_000414
201414_s_at	nucleosome assembly protein 1-like 4	NAP1L4	1.44112	up	NM_005969
201415_at	glutathione synthetase	GSS	1.03087	down	NM_000178
201416_at	SRY (sex determining region Y)-box 4	SOX4	27.8213	down	NM_003107
201417_at	SRY (sex determining region Y)-box 4	SOX4	156.646	down	AL136179
201418_s_at	SRY (sex determining region Y)-box 4	SOX4	4.06375	down	NM_003107
201419_at	BRCA1 associated protein-1 (ubiquitin carboxy-terminal hydrolase)	BAP1	1.6836	down	NM_004656
201420_s_at	WD repeat domain 77	WDR77	2.93349	down	BF975273
201421_s_at	WD repeat domain 77	WDR77	1.21941	up	NM_024102
201422_at	interferon, gamma-inducible protein 30	IFI30	4.46954	down	NM_006332
201423_s_at	cullin 4A	CUL4A	1.58119	up	AL037208
201424_s_at	cullin 4A	CUL4A	1.13332	down	NM_003589
201425_at	aldehyde dehydrogenase 2 family (mitochondrial)	ALDH2	28.5468	down	NM_000690
201426_s_at	vimentin	VIM	25.8746	down	AI922599
201427_s_at	selenoprotein P, plasma, 1	SEPP1	70.6002	down	NM_005410
201428_at	claudin 4	CLDN4	3.83619	up	NM_001305
201429_s_at	polo-like kinase 1 (Drosophila) /// ribosomal protein L37a	PLK1 /// RPL37A	2.72693	down	NM_000998
201430_s_at	dihydropyrimidinase-like 3	DPYSL3	1.25273	down	W72516
201431_s_at	dihydropyrimidinase-like 3	DPYSL3	121.075	down	NM_001387
201432_at	catalase	CAT	1.71019	down	NM_001752
201433_s_at	phosphatidylserine synthase 1	PTDSS1	5.91234	down	NM_014754
201434_at	tetratricopeptide repeat domain 1	TTC1	1.88513	down	NM_003314
201435_s_at	eukaryotic translation initiation factor 4E	EIF4E	1.54982	down	AW268640
201436_at	eukaryotic translation initiation factor 4E /// similar to eukaryotic translation initiation factor 4E	EIF4E /// LOC644751	3.2085	down	AI742789
201437_s_at	eukaryotic translation initiation factor 4E	EIF4E	5.35977	down	NM_001968
201438_at	collagen, type VI, alpha 3	COL6A3	1.63762	up	NM_004369
201439_at	golgi-specific brefeldin A resistance factor 1	GBF1	1.30771	down	NM_004193
201440_at	DEAD (Asp-Glu-Ala-Asp) box polypeptide 23	DDX23	5.01445	down	NM_004818
201441_at	cytochrome c oxidase subunit Vib polypeptide 1 (ubiquitous)	COX6B1	1.45362	down	NM_001863
201442_s_at	ATPase, H+ transporting, lysosomal accessory protein 2	ATP6AP2	2.48563	up	AF248966
201443_s_at	ATPase, H+ transporting, lysosomal accessory protein 2	ATP6AP2	8.88184	down	AF248966
201444_s_at	ATPase, H+ transporting, lysosomal accessory protein 2	ATP6AP2	3.24958	down	NM_005765
201445_at	calponin 3, acidic	CNN3	15.0664	down	NM_001839
201446_s_at	TIA1 cytotoxic granule-associated RNA binding protein	TIA1	4.49956	down	BF692742
201447_at	TIA1 cytotoxic granule-associated RNA binding protein	TIA1	1.22771	down	AL567227
201448_at	TIA1 cytotoxic granule-associated RNA binding protein	TIA1	13.7135	down	AL567227
201449_at	TIA1 cytotoxic granule-associated RNA binding protein	TIA1	7.94155	down	AL567227
201450_s_at	TIA1 cytotoxic granule-associated RNA binding protein	TIA1	9.04317	down	NM_022037
201451_x_at	Ras homolog enriched in brain	RHEB	1.27765	up	D78132
201452_at	Ras homolog enriched in brain	RHEB	1.49613	up	NM_005614
201453_x_at	Ras homolog enriched in brain	RHEB	5.21298	down	NM_005614
201454_s_at	aminopeptidase puromycin sensitive /// region containing aminopeptidase puromycin sensitive; hypothetical protein FLJ11822	NPEPPS /// LOC649270	5.95338	down	NM_006310
201455_s_at	aminopeptidase puromycin sensitive /// region containing aminopeptidase puromycin sensitive; hypothetical protein FLJ11822	NPEPPS /// LOC649270	26.7469	down	AJ132583
201456_s_at	BUB3 budding uninhibited by benzimidazoles 3 homolog (yeast)	BUB3	16.407	down	NM_004725
201457_x_at	BUB3 budding uninhibited by benzimidazoles 3 homolog (yeast)	BUB3	2.99533	down	NM_004725
201458_s_at	BUB3 budding uninhibited by benzimidazoles 3 homolog (yeast)	BUB3	6.22611	down	NM_004725
201459_at	RuvB-like 2 (E. coli)	RUVBL2	1.72301	up	NM_006666
201460_at	mitogen-activated protein kinase-activated protein kinase 2	MAPKAPK2	1.42457	down	AI141802
201461_s_at	mitogen-activated protein kinase-activated protein kinase 2	MAPKAPK2	1.53444	up	NM_004759
201462_at	secernin 1	SCRN1	1.96415	down	NM_014766
201463_s_at	transaldolase 1	TALDO1	1.34975	up	NM_006755
201464_x_at	v-jun sarcoma virus 17 oncogene homolog (avian)	JUN	63.8528	down	BC002646
201465_s_at	v-jun sarcoma virus 17 oncogene homolog (avian)	JUN	2.51993	down	BC002646
201466_s_at	v-jun sarcoma virus 17 oncogene homolog (avian)	JUN	85.3164	down	BC002646
201467_s_at	NAD(P)H dehydrogenase, quinone 1	NQO1	1.187	up	AI039874
201468_s_at	NAD(P)H dehydrogenase, quinone 1	NQO1	1.16183	up	NM_000903
201469_s_at	SHC (Src homology 2 domain containing) transforming protein 1	SHC1	1.2394	down	AI809967
201470_at	glutathione S-transferase omega 1	GSTO1	1.63065	down	NM_004832
201471_s_at	sequestosome 1	SQSTM1	1.15394	down	NM_003900
201472_at	von Hippel-Lindau binding protein 1	VBP1	5.64883	down	NM_003372
201473_at	jun B proto-oncogene	JUNB	13.4747	down	NM_002229
201474_s_at	integrin, alpha 3 (antigen CD49C, alpha 3 subunit of VLA-3 receptor)	ITGA3	5.21269	down	NM_002204
201475_x_at	methionine-tRNA synthetase	MARS	2.56646	down	NM_004990
201476_s_at	ribonucleotide reductase M1 polypeptide	RRM1	2.69668	down	AI692974
201477_s_at	ribonucleotide reductase M1 polypeptide	RRM1	11.508	down	NM_001033
201478_s_at	dyskeratosis congenita 1, dyskerin	DKC1	3.02166	down	U59151
201479_at	dyskeratosis congenita 1, dyskerin	DKC1	13.5563	down	NM_001363
201480_s_at	suppressor of Ty 5 homolog (S. cerevisiae)	SUPT5H	1.28481	down	NM_003169
201481_s_at	phosphorylase, glycogen; brain	PYGB	1.15037	up	NM_002862
201482_at	quiescin Q6	QSCN6	1.79725	down	NM_002826
201483_s_at	suppressor of Ty 4 homolog 1 (S. cerevisiae)	SUPT4H1	1.4613	down	BC002802
201484_at	suppressor of Ty 4 homolog 1 (S. cerevisiae)	SUPT4H1	1.64354	down	NM_003168
201485_s_at	reticulocalbin 2, EF-hand calcium binding domain	RCN2	5.12823	down	BC004892
201486_at	reticulocalbin 2, EF-hand calcium binding domain	RCN2	14.4379	down	NM_002902
201487_at	cathepsin C	CTSC	1.88823	down	NM_001814
201488_x_at	KH domain containing, RNA binding, signal transduction associated 1	KHDRBS1	7.86574	down	NM_006559
201489_at	peptidylprolyl isomerase F (cyclophilin F)	PPIF	1.48145	down	BC005020
201490_s_at	peptidylprolyl isomerase F (cyclophilin F)	PPIF	26.3181	down	NM_005729
201491_at	AHA1, activator of heat shock 90kDa protein ATPase homolog 1 (yeast)	AHSA1	3.11031	down	NM_012111
201492_s_at	ribosomal protein L41	RPL41	1.79111	down	NM_021104
201493_s_at	pumilio homolog 2 (Drosophila)	PUM2	2.65128	down	BE778078
201494_at	prolylcarboxypeptidase (angiotensinase C)	PRCP	32.2839	down	NM_005040
201495_x_at	myosin, heavy polypeptide 11, smooth muscle	MYH11	1.08079	up	AI889739
201496_x_at	myosin, heavy polypeptide 11, smooth muscle	MYH11	1.34885	up	NM_022844
201497_x_at	myosin, heavy polypeptide 11, smooth muscle	MYH11	1.55078	down	NM_022844
201498_at	ubiquitin specific peptidase 7 (herpes virus-associated)	USP7	3.24271	down	AI160440
201499_s_at	ubiquitin specific peptidase 7 (herpes virus-associated)	USP7	1.36263	down	NM_003470
201500_s_at	protein phosphatase 1, regulatory (inhibitor) subunit 11	PPP1R11	4.37411	down	NM_021959
201501_s_at	G-rich RNA sequence binding factor 1	GRSF1	5.97188	down	NM_002092
201502_s_at	nuclear factor of kappa light polypeptide gene enhancer in B-cells inhibitor, alpha	NFKBIA	21.0424	down	NM_020529
201503_at	Ras-GTPase-activating protein SH3-domain-binding protein	G3BP	9.75098	down	BG500067
201504_s_at	translin	TSN	1.391	up	AI435302
201505_at	laminin, beta 1	LAMB1	75.6165	down	NM_002291
201506_at	transforming growth factor, beta-induced, 68kDa	TGFBI	9.91985	down	NM_000358
201507_at	prefoldin subunit 1	PFDN1	11.4111	down	NM_002622
201508_at	insulin-like growth factor binding protein 4	IGFBP4	224.92	down	NM_001552
201509_at	isocitrate dehydrogenase 3 (NAD+) beta	IDH3B	1.76773	down	NM_006899
201510_at	E74-like factor 3 (ets domain transcription factor, epithelial-specific )	ELF3	1.49613	up	AF017307
201511_at	angio-associated, migratory cell protein	AAMP	1.01162	up	NM_001087
201512_s_at	translocase of outer mitochondrial membrane 70 homolog A (S. cerevisiae)	TOMM70A	13.1722	down	BC003633
201513_at	translin	TSN	3.31127	down	NM_004622
201514_s_at	Ras-GTPase-activating protein SH3-domain-binding protein	G3BP	3.22152	down	NM_005754
201515_s_at	translin	TSN	4.56525	down	NM_004622
201516_at	spermidine synthase	SRM	1.76986	down	NM_003132
201517_at	nuclear cap binding protein subunit 2, 20kDa	NCBP2	10.2316	down	BC001255
201518_at	chromobox homolog 1 (HP1 beta homolog Drosophila )	CBX1	35.9229	down	NM_006807
201519_at	translocase of outer mitochondrial membrane 70 homolog A (S. cerevisiae)	TOMM70A	10.4694	down	NM_014820
201520_s_at	G-rich RNA sequence binding factor 1	GRSF1	2.05687	down	BF034561
201521_s_at	nuclear cap binding protein subunit 2, 20kDa	NCBP2	1.93903	down	NM_007362
201522_x_at	small nuclear ribonucleoprotein polypeptide N /// SNRPN upstream reading frame	SNRPN /// SNURF	1.56689	down	NM_003097
201523_x_at	ubiquitin-conjugating enzyme E2N (UBC13 homolog, yeast)	UBE2N	1.17084	down	BE262760
201524_x_at	ubiquitin-conjugating enzyme E2N (UBC13 homolog, yeast)	UBE2N	7.03149	down	NM_003348
201525_at	apolipoprotein D	APOD	1.19083	down	NM_001647
201526_at	ADP-ribosylation factor 5	ARF5	1.0921	up	NM_001662
201527_at	ATPase, H+ transporting, lysosomal 14kDa, V1 subunit F	ATP6V1F	2.04566	down	NM_004231
201528_at	replication protein A1, 70kDa	RPA1	1.22984	up	NM_002945
201529_s_at	replication protein A1, 70kDa	RPA1	1.6756	up	NM_002945
201530_x_at	eukaryotic translation initiation factor 4A, isoform 1	EIF4A1	8.23992	down	NM_001416
201531_at	zinc finger protein 36, C3H type, homolog (mouse)	ZFP36	15.8392	down	NM_003407
201532_at	proteasome (prosome, macropain) subunit, alpha type, 3	PSMA3	7.70879	down	NM_002788
201533_at	catenin (cadherin-associated protein), beta 1, 88kDa	CTNNB1	17.9683	down	NM_001904
201534_s_at	ubiquitin-like 3	UBL3	6.12952	down	AF044221
201535_at	ubiquitin-like 3	UBL3	8.66495	down	NM_007106
201536_at	dual specificity phosphatase 3 (vaccinia virus phosphatase VH1-related)	DUSP3	6.62415	down	AL048503
201537_s_at	dual specificity phosphatase 3 (vaccinia virus phosphatase VH1-related)	DUSP3	7.55008	down	AL048503
201538_s_at	dual specificity phosphatase 3 (vaccinia virus phosphatase VH1-related)	DUSP3	1.25019	down	AL048503
201539_s_at	four and a half LIM domains 1	FHL1	1.11696	up	U29538
201540_at	four and a half LIM domains 1	FHL1	1.42615	down	NM_001449
201541_s_at	zinc finger, HIT type 1	ZNHIT1	4.11812	down	NM_006349
201542_at	SAR1 gene homolog A (S. cerevisiae)	SAR1A	8.20827	down	AY008268
201543_s_at	SAR1 gene homolog A (S. cerevisiae)	SAR1A	2.92071	down	NM_020150
201544_x_at	poly(A) binding protein, nuclear 1	PABPN1	2.86392	down	BF675004
201545_s_at	poly(A) binding protein, nuclear 1	PABPN1	1.07826	down	NM_004643
201546_at	thyroid hormone receptor interactor 12	TRIP12	1.12784	down	NM_004238
201547_at	Jumonji, AT rich interactive domain 1B (RBP2-like)	JARID1B	1.87928	up	NM_006618
201548_s_at	Jumonji, AT rich interactive domain 1B (RBP2-like)	JARID1B	1.83005	down	W02593
201549_x_at	Jumonji, AT rich interactive domain 1B (RBP2-like)	JARID1B	11.5835	down	NM_006618
201550_x_at	actin, gamma 1	ACTG1	2.60342	down	NM_001614
201551_s_at	lysosomal-associated membrane protein 1	LAMP1	1.14114	down	NM_005561
201552_at	lysosomal-associated membrane protein 1	LAMP1	4.32654	down	NM_005561
201553_s_at	lysosomal-associated membrane protein 1	LAMP1	5.97195	down	NM_005561
201554_x_at	glycogenin 1	GYG1	4.29812	down	NM_004130
201555_at	MCM3 minichromosome maintenance deficient 3 (S. cerevisiae)	MCM3	1.48488	up	NM_002388
201556_s_at	vesicle-associated membrane protein 2 (synaptobrevin 2)	VAMP2	5.96083	down	BC002737
201557_at	vesicle-associated membrane protein 2 (synaptobrevin 2)	VAMP2	1.41584	down	NM_014232
201558_at	RAE1 RNA export 1 homolog (S. pombe)	RAE1	4.50413	down	NM_003610
201559_s_at	chloride intracellular channel 4	CLIC4	1.32854	down	AF109196
201560_at	chloride intracellular channel 4	CLIC4	6.93785	down	NM_013943
201561_s_at	calsyntenin 1	CLSTN1	1.10179	up	NM_014944
201562_s_at	sorbitol dehydrogenase	SORD	6.92729	down	L29008
201563_at	sorbitol dehydrogenase	SORD	15.9425	down	L29008
201564_s_at	fascin homolog 1, actin-bundling protein (Strongylocentrotus purpuratus)	FSCN1	4.16088	down	NM_003088
201565_s_at	inhibitor of DNA binding 2, dominant negative helix-loop-helix protein	ID2	3.80307	down	NM_002166
201566_x_at	inhibitor of DNA binding 2, dominant negative helix-loop-helix protein /// inhibitor of DNA binding 2B, dominant negative helix-loop-helix protein	ID2 /// ID2B	4.02501	down	NM_002166
201567_s_at	golgi autoantigen, golgin subfamily a, 4	GOLGA4	9.90649	down	NM_002078
201568_at	ubiquinol-cytochrome c reductase, complex III subunit VII, 9.5kDa	UQCRQ	7.50564	down	NM_014402
201569_s_at	sorting and assembly machinery component 50 homolog (S. cerevisiae)	SAMM50	15.2454	down	NM_015380
201570_at	sorting and assembly machinery component 50 homolog (S. cerevisiae)	SAMM50	10.878	down	NM_015380
201571_s_at	dCMP deaminase	DCTD	1.43278	down	AI656493
201572_x_at	dCMP deaminase	DCTD	9.72958	down	NM_001921
201573_s_at	eukaryotic translation termination factor 1	ETF1	3.74841	down	NM_004730
201574_at	eukaryotic translation termination factor 1	ETF1	9.82125	down	NM_004730
201575_at	SNW domain containing 1	SNW1	4.40491	down	NM_012245
201576_s_at	galactosidase, beta 1	GLB1	6.92504	down	NM_000404
201577_at	non-metastatic cells 1, protein (NM23A) expressed in	NME1	8.39702	down	NM_000269
201578_at	podocalyxin-like	PODXL	198.874	down	NM_005397
201579_at	FAT tumor suppressor homolog 1 (Drosophila)	FAT	1.46456	up	NM_005245
201580_s_at	thioredoxin domain containing 13	TXNDC13	2.80099	down	AL544094
201581_at	thioredoxin domain containing 13	TXNDC13	5.19102	down	AL544094
201582_at	Sec23 homolog B (S. cerevisiae)	SEC23B	2.39705	down	AL121900
201583_s_at	Sec23 homolog B (S. cerevisiae)	SEC23B	1.97677	down	NM_006363
201584_s_at	DEAD (Asp-Glu-Ala-Asp) box polypeptide 39	DDX39	3.56814	down	NM_005804
201585_s_at	splicing factor proline/glutamine-rich (polypyrimidine tract binding protein associated)	SFPQ	5.98646	down	NM_005066
201586_s_at	splicing factor proline/glutamine-rich (polypyrimidine tract binding protein associated)	SFPQ	8.86699	down	NM_005066
201587_s_at	interleukin-1 receptor-associated kinase 1	IRAK1	7.26746	down	NM_001569
201588_at	thioredoxin-like 1	TXNL1	2.42949	down	NM_004786
201589_at	SMC1 structural maintenance of chromosomes 1-like 1 (yeast)	SMC1L1	2.79422	down	D80000
201590_x_at	annexin A2	ANXA2	17.7582	down	NM_004039
201591_s_at	nischarin	NISCH	11.7886	down	NM_007184
201592_at	eukaryotic translation initiation factor 3, subunit 3 gamma, 40kDa	EIF3S3	5.40223	down	NM_003756
201593_s_at	likely ortholog of mouse immediate early response, erythropoietin 4	LEREPO4	17.8402	down	AV716798
201594_s_at	protein phosphatase 4, regulatory subunit 1	PPP4R1	11.1019	down	NM_005134
201595_s_at	likely ortholog of mouse immediate early response, erythropoietin 4	LEREPO4	5.01075	down	NM_018471
201596_x_at	keratin 18	KRT18	8.67266	down	NM_000224
201597_at	cytochrome c oxidase subunit VIIa polypeptide 2 (liver)	COX7A2	4.99386	down	NM_001865
201598_s_at	inositol polyphosphate phosphatase-like 1	INPPL1	2.29113	down	NM_001567
201599_at	ornithine aminotransferase (gyrate atrophy)	OAT	8.07229	down	NM_000274
201600_at	prohibitin 2	PHB2	5.65648	down	NM_007273
201601_x_at	interferon induced transmembrane protein 1 (9-27)	IFITM1	8.15504	down	NM_003641
201602_s_at	protein phosphatase 1, regulatory (inhibitor) subunit 12A	PPP1R12A	1.07754	up	NM_002480
201603_at	protein phosphatase 1, regulatory (inhibitor) subunit 12A	PPP1R12A	5.97954	down	AI817061
201604_s_at	protein phosphatase 1, regulatory (inhibitor) subunit 12A	PPP1R12A	5.08665	down	NM_002480
201605_x_at	calponin 2	CNN2	1.04122	up	NM_004368
201606_s_at	PWP1 homolog (S. cerevisiae)	PWP1	26.8329	down	NM_007062
201607_at	PWP1 homolog (S. cerevisiae)	PWP1	2.49665	down	AI694451
201608_s_at	PWP1 homolog (S. cerevisiae)	PWP1	49.2429	down	NM_007062
201609_x_at	isoprenylcysteine carboxyl methyltransferase	ICMT	2.43224	down	AL578502
201610_at	isoprenylcysteine carboxyl methyltransferase	ICMT	21.8666	up	AF064084
201611_s_at	isoprenylcysteine carboxyl methyltransferase	ICMT	1.01341	up	AL578502
201612_at	aldehyde dehydrogenase 9 family, member A1	ALDH9A1	7.87543	down	NM_000696
201613_s_at	adaptor-related protein complex 1, gamma 2 subunit	AP1G2	2.16281	down	BC000519
201614_s_at	RuvB-like 1 (E. coli)	RUVBL1	3.25673	down	NM_003707
201615_x_at	caldesmon 1	CALD1	2.18982	down	AI685060
201616_s_at	caldesmon 1	CALD1	62.0184	down	AL577531
201617_x_at	caldesmon 1	CALD1	5.13328	down	AI685060
201618_x_at	glycosylphosphatidylinositol anchor attachment protein 1 homolog (yeast)	GPAA1	5.26081	down	NM_003801
201619_at	peroxiredoxin 3	PRDX3	30.3989	down	NM_006793
201620_at	membrane-bound transcription factor peptidase, site 1	MBTPS1	5.28313	down	NM_003791
201621_at	neuroblastoma, suppression of tumorigenicity 1	NBL1	2.16117	down	NM_005380
201622_at	staphylococcal nuclease domain containing 1	SND1	2.1601	down	NM_014390
201623_s_at	aspartyl-tRNA synthetase	DARS	5.89196	down	BC000629
201624_at	aspartyl-tRNA synthetase	DARS	3.04768	down	NM_001349
201625_s_at	insulin induced gene 1	INSIG1	6.27526	down	BE300521
201626_at	insulin induced gene 1	INSIG1	5.3459	down	BG292233
201627_s_at	insulin induced gene 1	INSIG1	3.69213	down	BE300521
201628_s_at	Ras-related GTP binding A	RRAGA	3.06495	down	NM_006570
201629_s_at	acid phosphatase 1, soluble	ACP1	1.74016	up	NM_004300
201630_s_at	acid phosphatase 1, soluble	ACP1	1.37129	down	NM_004300
201631_s_at	immediate early response 3	IER3	87.3103	down	NM_003897
201632_at	eukaryotic translation initiation factor 2B, subunit 1 alpha, 26kDa	EIF2B1	7.45885	down	NM_001414
201633_s_at	cytochrome b5 type B (outer mitochondrial membrane)	CYB5B	3.87614	down	AW235051
201634_s_at	cytochrome b5 type B (outer mitochondrial membrane)	CYB5B	3.86053	down	NM_030579
201635_s_at	fragile X mental retardation, autosomal homolog 1	FXR1	2.10957	down	NM_005087
201636_at	fragile X mental retardation, autosomal homolog 1	FXR1	4.12497	down	BG025078
201637_s_at	fragile X mental retardation, autosomal homolog 1	FXR1	9.10442	down	NM_005087
201638_s_at	cleavage and polyadenylation specific factor 1, 160kDa	CPSF1	1.67499	up	BE676642
201639_s_at	cleavage and polyadenylation specific factor 1, 160kDa	CPSF1	1.62867	down	NM_013291
201640_x_at	cleft lip and palate associated transmembrane protein 1	CLPTM1	1.06259	up	NM_001294
201641_at	bone marrow stromal cell antigen 2	BST2	2.51059	down	NM_004335
201642_at	interferon gamma receptor 2 (interferon gamma transducer 1)	IFNGR2	60.4402	down	NM_005534
201643_x_at	jumonji domain containing 1B	JMJD1B	2.84282	down	NM_016604
201644_at	tissue specific transplantation antigen P35B	TSTA3	2.33589	up	NM_003313
201645_at	tenascin C (hexabrachion)	TNC	2.76741	down	NM_002160
201646_at	scavenger receptor class B, member 2	SCARB2	2.58574	down	AA885297
201647_s_at	scavenger receptor class B, member 2	SCARB2	1.38113	up	NM_005506
201648_at	Janus kinase 1 (a protein tyrosine kinase)	JAK1	1.60808	down	AL039831
201649_at	ubiquitin-conjugating enzyme E2L 6	UBE2L6	2.70195	down	NM_004223
201650_at	keratin 19	KRT19	2.55035	up	NM_002276
201651_s_at	protein kinase C and casein kinase substrate in neurons 2	PACSIN2	1.29118	down	NM_007229
201652_at	COP9 constitutive photomorphogenic homolog subunit 5 (Arabidopsis)	COPS5	5.69561	down	NM_006837
201653_at	cornichon homolog (Drosophila)	CNIH	16.7802	down	NM_005776
201654_s_at	heparan sulfate proteoglycan 2 (perlecan)	HSPG2	21.7563	down	AI991033
201655_s_at	heparan sulfate proteoglycan 2 (perlecan)	HSPG2	176.558	down	AI991033
201656_at	integrin, alpha 6	ITGA6	1.83401	down	NM_000210
201657_at	ADP-ribosylation factor-like 1	ARL1	8.71394	down	BE890745
201658_at	ADP-ribosylation factor-like 1	ARL1	25.8811	down	AU151560
201659_s_at	ADP-ribosylation factor-like 1	ARL1	3.61042	down	NM_001177
201660_at	Acyl-CoA synthetase long-chain family member 3	ACSL3	19.5939	down	AL525798
201661_s_at	acyl-CoA synthetase long-chain family member 3	ACSL3	8.22574	down	D89053
201662_s_at	acyl-CoA synthetase long-chain family member 3	ACSL3	12.9153	down	D89053
201663_s_at	SMC4 structural maintenance of chromosomes 4-like 1 (yeast)	SMC4L1	3.25126	down	NM_005496
201664_at	SMC4 structural maintenance of chromosomes 4-like 1 (yeast)	SMC4L1	5.51391	down	AL136877
201665_x_at	ribosomal protein S17	RPS17	5.66822	down	NM_001021
201666_at	TIMP metallopeptidase inhibitor 1	TIMP1	4.21868	down	NM_003254
201667_at	gap junction protein, alpha 1, 43kDa (connexin 43)	GJA1	175.832	down	NM_000165
201668_x_at	myristoylated alanine-rich protein kinase C substrate	MARCKS	1.52794	down	AW163148
201669_s_at	myristoylated alanine-rich protein kinase C substrate	MARCKS	227.534	down	NM_002356
201670_s_at	myristoylated alanine-rich protein kinase C substrate	MARCKS	55.4689	down	M68956
201671_x_at	ubiquitin specific peptidase 14 (tRNA-guanine transglycosylase)	USP14	3.74914	down	BC003556
201672_s_at	ubiquitin specific peptidase 14 (tRNA-guanine transglycosylase)	USP14	2.23501	down	NM_005151
201673_s_at	glycogen synthase 1 (muscle)	GYS1	1.24381	up	NM_002103
201674_s_at	A kinase (PRKA) anchor protein 1	AKAP1	2.83585	down	BC000729
201675_at	A kinase (PRKA) anchor protein 1	AKAP1	26.0081	down	NM_003488
201676_x_at	proteasome (prosome, macropain) subunit, alpha type, 1	PSMA1	7.56623	down	NM_002786
201677_at	Chromosome 3 open reading frame 37	C3orf37	1.08259	down	AI937543
201678_s_at	chromosome 3 open reading frame 37	C3orf37	1.91796	down	AI937543
201679_at	ARS2 protein	ARS2	1.45408	up	BE646076
201680_x_at	ARS2 protein	ARS2	6.11443	down	NM_015908
201681_s_at	discs, large homolog 5 (Drosophila)	DLG5	2.41427	up	AB011155
201682_at	peptidase (mitochondrial processing) beta	PMPCB	6.09752	down	NM_004279
201683_x_at	chromosome 14 open reading frame 92	C14orf92	1.98583	down	BE783632
201684_s_at	chromosome 14 open reading frame 92	C14orf92	1.02987	down	BF001668
201685_s_at	chromosome 14 open reading frame 92	C14orf92	3.42942	down	NM_014828
201686_x_at	apoptosis inhibitor 5	API5	1.51864	up	AF229254
201687_s_at	apoptosis inhibitor 5	API5	9.27172	down	NM_006595
201688_s_at	tumor protein D52	TPD52	1.30821	down	BG389015
201689_s_at	tumor protein D52	TPD52	3.01747	down	NM_005079
201690_s_at	tumor protein D52	TPD52	13.3173	down	AA524023
201691_s_at	tumor protein D52	TPD52	1.07668	down	NM_005079
201692_at	opioid receptor, sigma 1	OPRS1	1.92783	down	NM_005866
201693_s_at	early growth response 1	EGR1	51.0112	down	NM_001964
201694_s_at	early growth response 1	EGR1	65.4796	down	NM_001964
201695_s_at	nucleoside phosphorylase	NP	1.2185	down	NM_000270
201696_at	splicing factor, arginine/serine-rich 4	SFRS4	9.3811	down	NM_005626
201697_s_at	DNA (cytosine-5-)-methyltransferase 1	DNMT1	2.66129	down	NM_001379
201698_s_at	splicing factor, arginine/serine-rich 9	SFRS9	6.48433	down	NM_003769
201699_at	proteasome (prosome, macropain) 26S subunit, ATPase, 6	PSMC6	14.6431	down	NM_002806
201700_at	cyclin D3	CCND3	1.64089	up	NM_001760
201701_s_at	progesterone receptor membrane component 2	PGRMC2	45.7578	down	NM_006320
201702_s_at	protein phosphatase 1, regulatory subunit 10	PPP1R10	1.24373	down	AI492873
201703_s_at	protein phosphatase 1, regulatory subunit 10	PPP1R10	8.86783	down	NM_002714
201704_at	ectonucleoside triphosphate diphosphohydrolase 6 (putative function)	ENTPD6	6.55665	down	NM_001247
201705_at	proteasome (prosome, macropain) 26S subunit, non-ATPase, 7 (Mov34 homolog)	PSMD7	7.58464	down	NM_002811
201706_s_at	peroxisomal biogenesis factor 19	PEX19	2.33946	down	BC000496
201707_at	peroxisomal biogenesis factor 19	PEX19	3.32554	down	NM_002857
201708_s_at	nipsnap homolog 1 (C. elegans)	NIPSNAP1	1.26673	up	AW083371
201709_s_at	nipsnap homolog 1 (C. elegans)	NIPSNAP1	1.02349	up	NM_003634
201710_at	v-myb myeloblastosis viral oncogene homolog (avian)-like 2	MYBL2	1.22599	up	NM_002466
201711_x_at	RAN binding protein 2	RANBP2	1.13066	up	AI681120
201712_s_at	RAN binding protein 2	RANBP2	2.6948	down	NM_006267
201713_s_at	RAN binding protein 2	RANBP2	18.9332	down	D42063
201714_at	tubulin, gamma 1	TUBG1	6.05751	down	NM_001070
201715_s_at	apoptotic chromatin condensation inducer 1	ACIN1	2.46022	down	NM_014977
201716_at	sorting nexin 1	SNX1	3.72808	down	NM_003099
201717_at	mitochondrial ribosomal protein L49	MRPL49	6.04442	down	NM_004927
201718_s_at	erythrocyte membrane protein band 4.1-like 2	EPB41L2	2.4126	up	BF511685
201719_s_at	erythrocyte membrane protein band 4.1-like 2	EPB41L2	3.43816	down	NM_001431
201720_s_at	lysosomal associated multispanning membrane protein 5	LAPTM5	2.04757	down	AI589086
201721_s_at	lysosomal associated multispanning membrane protein 5	LAPTM5	2.37365	down	NM_006762
201722_s_at	UDP-N-acetyl-alpha-D-galactosamine:polypeptide N-acetylgalactosaminyltransferase 1 (GalNAc-T1)	GALNT1	15.7689	down	NM_020474
201723_s_at	UDP-N-acetyl-alpha-D-galactosamine:polypeptide N-acetylgalactosaminyltransferase 1 (GalNAc-T1)	GALNT1	12.741	down	NM_020474
201724_s_at	UDP-N-acetyl-alpha-D-galactosamine:polypeptide N-acetylgalactosaminyltransferase 1 (GalNAc-T1)	GALNT1	7.73619	down	NM_020474
201725_at	chromosome 10 open reading frame 7	C10orf7	5.89278	down	NM_006023
201726_at	ELAV (embryonic lethal, abnormal vision, Drosophila)-like 1 (Hu antigen R)	ELAVL1	3.11925	down	BC003376
201727_s_at	ELAV (embryonic lethal, abnormal vision, Drosophila)-like 1 (Hu antigen R)	ELAVL1	3.81119	down	NM_001419
201728_s_at	KIAA0100	KIAA0100	1.0112	up	AA904674
201729_s_at	KIAA0100	KIAA0100	4.47867	down	NM_014680
201730_s_at	translocated promoter region (to activated MET oncogene)	TPR	29.8393	down	BF110993
201731_s_at	translocated promoter region (to activated MET oncogene)	TPR	8.82049	down	NM_003292
201732_s_at	chloride channel 3	CLCN3	5.11393	down	NM_001829
201733_at	chloride channel 3	CLCN3	1.55684	down	AA902971
201734_at	Chloride channel 3	CLCN3	1.83156	down	AI760629
201735_s_at	chloride channel 3	CLCN3	1.44239	down	NM_001829
201736_s_at	membrane-associated ring finger (C3HC4) 6	2008-03-06	1.27895	up	BF000409
201737_s_at	membrane-associated ring finger (C3HC4) 6	2008-03-06	4.21549	down	NM_005885
201738_at	eukaryotic translation initiation factor 1B	EIF1B	1.14414	up	NM_005875
201739_at	serum/glucocorticoid regulated kinase	SGK	33.6527	down	NM_005627
201740_at	NADH dehydrogenase (ubiquinone) Fe-S protein 3, 30kDa (NADH-coenzyme Q reductase)	NDUFS3	6.53986	down	NM_004551
201741_x_at	splicing factor, arginine/serine-rich 1 (splicing factor 2, alternate splicing factor)	SFRS1	1.36516	up	M69040
201742_x_at	splicing factor, arginine/serine-rich 1 (splicing factor 2, alternate splicing factor)	SFRS1	2.63351	down	M69040
201743_at	CD14 molecule /// CD14 molecule	CD14	11.4257	down	NM_000591
201744_s_at	lumican	LUM	11.0935	down	NM_002345
201745_at	PTK9 protein tyrosine kinase 9	PTK9	10.3015	down	NM_002822
201746_at	tumor protein p53 (Li-Fraumeni syndrome)	TP53	5.6636	down	NM_000546
201747_s_at	scaffold attachment factor B	SAFB	1.23872	up	AI769566
201748_s_at	scaffold attachment factor B	SAFB	3.60477	down	NM_002967
201749_at	Endothelin converting enzyme 1	ECE1	9.60799	down	BF969352
201750_s_at	endothelin converting enzyme 1	ECE1	1.27882	up	NM_001397
201751_at	Josephin domain containing 1	JOSD1	2.60665	down	NM_014876
201752_s_at	adducin 3 (gamma)	ADD3	1.46957	up	AI763123
201753_s_at	adducin 3 (gamma)	ADD3	1.21162	down	NM_019903
201754_at	cytochrome c oxidase subunit VIc	COX6C	4.45823	down	NM_004374
201755_at	MCM5 minichromosome maintenance deficient 5, cell division cycle 46 (S. cerevisiae)	MCM5	1.49191	up	NM_006739
201756_at	replication protein A2, 32kDa	RPA2	4.00909	down	NM_002946
201757_at	NADH dehydrogenase (ubiquinone) Fe-S protein 5, 15kDa (NADH-coenzyme Q reductase)	NDUFS5	5.05104	down	NM_004552
201758_at	tumor susceptibility gene 101	TSG101	1.75864	down	NM_006292
201759_at	tubulin-specific chaperone d	TBCD	1.03913	up	AW247323
201760_s_at	WD repeat and SOCS box-containing 2	WSB2	3.23797	down	NM_018639
201761_at	methylenetetrahydrofolate dehydrogenase (NADP+ dependent) 2, methenyltetrahydrofolate cyclohydrolase	MTHFD2	5.82587	down	NM_006636
201762_s_at	proteasome (prosome, macropain) activator subunit 2 (PA28 beta)	PSME2	2.75295	down	NM_002818
201763_s_at	death-associated protein 6	DAXX	2.7732	down	NM_001350
201764_at	transmembrane protein 106C	TMEM106C	1.0984	up	NM_024056
201765_s_at	hexosaminidase A (alpha polypeptide)	HEXA	4.12279	down	AL523158
201766_at	elaC homolog 2 (E. coli)	ELAC2	1.03149	down	AF304370
201767_s_at	elaC homolog 2 (E. coli)	ELAC2	18.7107	down	NM_018127
201768_s_at	enthoprotin	ENTH	1.12732	down	BC004467
201769_at	enthoprotin	ENTH	9.80964	down	NM_014666
201770_at	small nuclear ribonucleoprotein polypeptide A	SNRPA	3.50988	down	NM_004596
201771_at	secretory carrier membrane protein 3	SCAMP3	7.21776	down	NM_005698
201772_at	antizyme inhibitor 1	AZIN1	2.21844	down	NM_015878
201773_at	activity-dependent neuroprotector	ADNP	5.5972	down	NM_015339
201774_s_at	chromosome condensation-related SMC-associated protein 1	CNAP1	1.22268	down	AK022511
201775_s_at	KIAA0494	KIAA0494	1.38532	up	AA676790
201776_s_at	KIAA0494	KIAA0494	1.63712	down	NM_014774
201777_s_at	KIAA0494	KIAA0494	1.53766	down	BC002525
201778_s_at	KIAA0494	KIAA0494	5.77383	down	NM_014774
201779_s_at	ring finger protein 13	RNF13	24.8148	down	NM_007282
201780_s_at	ring finger protein 13	RNF13	17.7733	down	NM_007282
201781_s_at	aryl hydrocarbon receptor interacting protein	AIP	2.00875	up	AL558532
201782_s_at	aryl hydrocarbon receptor interacting protein	AIP	2.87622	down	NM_003977
201783_s_at	v-rel reticuloendotheliosis viral oncogene homolog A, nuclear factor of kappa light polypeptide gene enhancer in B-cells 3, p65 (avian)	RELA	6.37692	down	NM_021975
201784_s_at	chromosome 11 open reading frame 58	C11orf58	2.97234	down	NM_014267
201785_at	ribonuclease, RNase A family, 1 (pancreatic)	RNASE1	37.8366	down	NM_002933
201786_s_at	adenosine deaminase, RNA-specific	ADAR	5.25992	down	NM_001111
201787_at	fibulin 1	FBLN1	1.03302	up	NM_001996
201788_at	DEAD (Asp-Glu-Ala-Asp) box polypeptide 42	DDX42	4.14581	down	NM_007372
201789_at	dehydrogenase/reductase (SDR family) member 7	DHRS7	2.50602	down	BC000637
201790_s_at	7-dehydrocholesterol reductase	DHCR7	1.00519	up	AW150953
201791_s_at	7-dehydrocholesterol reductase	DHCR7	3.86533	down	NM_001360
201792_at	AE binding protein 1	AEBP1	1.11629	down	NM_001129
201793_x_at	Smg-7 homolog, nonsense mediated mRNA decay factor (C. elegans)	SMG7	1.65503	up	NM_014837
201794_s_at	Smg-7 homolog, nonsense mediated mRNA decay factor (C. elegans)	SMG7	1.4618	down	NM_014837
201795_at	lamin B receptor	LBR	5.92583	down	NM_002296
201796_s_at	valyl-tRNA synthetase	VARS	1.25763	up	BE790854
201797_s_at	valyl-tRNA synthetase	VARS	2.33075	down	NM_006295
201798_s_at	fer-1-like 3, myoferlin (C. elegans)	FER1L3	44.6082	down	NM_013451
201799_s_at	oxysterol binding protein	OSBP	2.41754	down	AF185696
201800_s_at	oxysterol binding protein	OSBP	5.28812	down	AF185696
201801_s_at	solute carrier family 29 (nucleoside transporters), member 1	SLC29A1	8.0185	down	NM_004955
201802_at	solute carrier family 29 (nucleoside transporters), member 1	SLC29A1	32.5577	down	NM_004955
201803_at	polymerase (RNA) II (DNA directed) polypeptide B, 140kDa	POLR2B	10.0985	down	NM_000938
201804_x_at	cytoskeleton associated protein 1	CKAP1	4.22098	down	NM_001281
201805_at	protein kinase, AMP-activated, gamma 1 non-catalytic subunit	PRKAG1	5.82669	down	NM_002733
201806_s_at	ataxin 2-like	ATXN2L	1.02818	down	NM_007245
201807_at	vacuolar protein sorting 26 homolog A (yeast)	VPS26A	4.01281	down	NM_004896
201808_s_at	endoglin (Osler-Rendu-Weber syndrome 1)	ENG	1.20807	up	NM_000118
201809_s_at	endoglin (Osler-Rendu-Weber syndrome 1)	ENG	24.3432	down	NM_000118
201810_s_at	SH3-domain binding protein 5 (BTK-associated)	SH3BP5	19.3994	down	AL562152
201811_x_at	SH3-domain binding protein 5 (BTK-associated)	SH3BP5	6.82345	down	NM_004844
201812_s_at	translocase of outer mitochondrial membrane 7 homolog (yeast) /// hypothetical protein LOC201725	TOMM7 /// LOC201725	7.08107	down	NM_019059
201813_s_at	TBC1 domain family, member 5	TBC1D5	4.3697	down	AI654161
201814_at	TBC1 domain family, member 5	TBC1D5	4.29651	down	NM_014744
201815_s_at	TBC1 domain family, member 5	TBC1D5	1.23401	up	NM_014744
201816_s_at	glioblastoma amplified sequence	GBAS	14.8849	down	NM_001483
201817_at	ubiquitin protein ligase E3C	UBE3C	13.3606	down	NM_014671
201818_at	acyltransferase like 2	AYTL2	1.9095	down	NM_024830
201819_at	scavenger receptor class B, member 1	SCARB1	3.81028	down	NM_005505
201820_at	keratin 5 (epidermolysis bullosa simplex, Dowling-Meara/Kobner/Weber-Cockayne types)	KRT5	1.25449	down	NM_000424
201821_s_at	translocase of inner mitochondrial membrane 17 homolog A (yeast)	TIMM17A	2.87061	down	NM_006335
201822_at	translocase of inner mitochondrial membrane 17 homolog A (yeast)	TIMM17A	1.11569	down	NM_006335
201823_s_at	ring finger protein 14	RNF14	1.22215	up	NM_004290
201824_at	ring finger protein 14	RNF14	1.01494	up	AB022663
201825_s_at	saccharopine dehydrogenase (putative)	SCCPDH	8.1494	down	NM_016002
201826_s_at	saccharopine dehydrogenase (putative)	SCCPDH	3.56915	down	NM_016002
201827_at	SWI/SNF related, matrix associated, actin dependent regulator of chromatin, subfamily d, member 2	SMARCD2	1.04158	up	AF113019
201828_x_at	CAAX box 1	CXX1	16.3299	down	NM_003928
201829_at	neuroepithelial cell transforming gene 1	NET1	46.8049	down	AW263232
201830_s_at	neuroepithelial cell transforming gene 1	NET1	24.4973	down	NM_005863
201831_s_at	vesicle docking protein p115	VDP	14.6867	down	BE875592
201832_s_at	vesicle docking protein p115	VDP	16.5133	down	NM_003715
201833_at	histone deacetylase 2	HDAC2	5.61982	down	NM_001527
201834_at	protein kinase, AMP-activated, beta 1 non-catalytic subunit	PRKAB1	1.11222	down	BC001007
201835_s_at	protein kinase, AMP-activated, beta 1 non-catalytic subunit	PRKAB1	3.03097	up	BC001007
201836_s_at	suppressor of Ty 7 (S. cerevisiae)-like	SUPT7L	2.19302	down	AU154740
201837_s_at	suppressor of Ty 7 (S. cerevisiae)-like	SUPT7L	7.27477	down	AF197954
201838_s_at	suppressor of Ty 7 (S. cerevisiae)-like	SUPT7L	1.4075	up	NM_014860
201839_s_at	tumor-associated calcium signal transducer 1	TACSTD1	5.02027	up	NM_002354
201840_at	neural precursor cell expressed, developmentally down-regulated 8	NEDD8	3.61867	down	NM_006156
201841_s_at	heat shock 27kDa protein 1	HSPB1	16.3868	down	NM_001540
201842_s_at	EGF-containing fibulin-like extracellular matrix protein 1	EFEMP1	584.436	down	AI826799
201843_s_at	EGF-containing fibulin-like extracellular matrix protein 1	EFEMP1	172.392	down	NM_004105
201844_s_at	RING1 and YY1 binding protein	RYBP	3.54813	down	AB029551
201845_s_at	RING1 and YY1 binding protein	RYBP	2.70934	down	AB029551
201846_s_at	RING1 and YY1 binding protein	RYBP	2.89557	down	NM_012234
201847_at	lipase A, lysosomal acid, cholesterol esterase (Wolman disease)	LIPA	4.65348	down	NM_000235
201848_s_at	BCL2/adenovirus E1B 19kDa interacting protein 3	BNIP3	11.1933	down	U15174
201849_at	BCL2/adenovirus E1B 19kDa interacting protein 3	BNIP3	69.0474	down	NM_004052
201850_at	capping protein (actin filament), gelsolin-like	CAPG	1.15603	down	NM_001747
201851_at	SH3-domain GRB2-like 1	SH3GL1	1.0087	down	NM_003025
201852_x_at	collagen, type III, alpha 1 (Ehlers-Danlos syndrome type IV, autosomal dominant)	COL3A1	176.509	down	NM_000090
201853_s_at	cell division cycle 25B	CDC25B	1.20113	down	NM_021873
201854_s_at	ATM/ATR-Substrate Chk2-Interacting Zn2+-finger protein	ASCIZ	1.29521	down	AI744148
201855_s_at	ATM/ATR-Substrate Chk2-Interacting Zn2+-finger protein	ASCIZ	6.78801	down	NM_015251
201856_s_at	zinc finger RNA binding protein	ZFR	1.4489	up	BC000376
201857_at	zinc finger RNA binding protein	ZFR	6.5418	down	NM_016107
201858_s_at	proteoglycan 1, secretory granule	PRG1	2.97929	down	J03223
201859_at	proteoglycan 1, secretory granule	PRG1	1.88342	down	NM_002727
201860_s_at	plasminogen activator, tissue	PLAT	2.98298	down	NM_000930
201861_s_at	leucine rich repeat (in FLII) interacting protein 1	LRRFIP1	2.08031	down	BF965566
201862_s_at	leucine rich repeat (in FLII) interacting protein 1	LRRFIP1	1.39112	down	NM_004735
201863_at	family with sequence similarity 32, member A	FAM32A	1.96804	down	NM_014077
201864_at	GDP dissociation inhibitor 1	GDI1	1.76672	down	D45021
201865_x_at	nuclear receptor subfamily 3, group C, member 1 (glucocorticoid receptor)	NR3C1	6.09327	down	AI432196
201866_s_at	nuclear receptor subfamily 3, group C, member 1 (glucocorticoid receptor)	NR3C1	1.72733	up	NM_000176
201867_s_at	transducin (beta)-like 1X-linked	TBL1X	1.28915	up	AW968555
201868_s_at	transducin (beta)-like 1X-linked	TBL1X	1.79449	down	NM_005647
201869_s_at	transducin (beta)-like 1X-linked	TBL1X	1.37479	down	NM_005647
201870_at	translocase of outer mitochondrial membrane 34	TOMM34	1.62998	down	NM_006809
201871_s_at	unknown protein LOC51035	LOC51035	2.95908	down	NM_015853
201872_s_at	ATP-binding cassette, sub-family E (OABP), member 1	ABCE1	8.92693	down	NM_002940
201873_s_at	ATP-binding cassette, sub-family E (OABP), member 1	ABCE1	8.92516	down	NM_002940
201874_at	myelin protein zero-like 1	MPZL1	8.40969	down	BF978611
201875_s_at	myelin protein zero-like 1	MPZL1	2.72019	down	NM_024569
201876_at	paraoxonase 2	PON2	72.0109	down	NM_000305
201877_s_at	protein phosphatase 2, regulatory subunit B (B56), gamma isoform	PPP2R5C	3.96276	down	NM_002719
201878_at	ariadne homolog, ubiquitin-conjugating enzyme E2 binding protein, 1 (Drosophila)	ARIH1	1.25381	up	NM_005744
201879_at	ariadne homolog, ubiquitin-conjugating enzyme E2 binding protein, 1 (Drosophila)	ARIH1	1.27634	down	AI694332
201880_at	Ariadne homolog, ubiquitin-conjugating enzyme E2 binding protein, 1 (Drosophila)	ARIH1	6.59853	down	AL040708
201881_s_at	ariadne homolog, ubiquitin-conjugating enzyme E2 binding protein, 1 (Drosophila)	ARIH1	1.15782	up	NM_005744
201882_x_at	UDP-Gal:betaGlcNAc beta 1,4- galactosyltransferase, polypeptide 1	B4GALT1	1.37529	up	AI492393
201883_s_at	UDP-Gal:betaGlcNAc beta 1,4- galactosyltransferase, polypeptide 1	B4GALT1	3.85567	down	D29805
201884_at	carcinoembryonic antigen-related cell adhesion molecule 5	CEACAM5	1.00271	up	NM_004363
201885_s_at	cytochrome b5 reductase 3	CYB5R3	1.8272	down	NM_000398
201886_at	WD repeat domain 23	WDR23	1.47564	up	NM_025230
201887_at	interleukin 13 receptor, alpha 1	IL13RA1	28.2899	down	NM_001560
201888_s_at	interleukin 13 receptor, alpha 1	IL13RA1	73.0026	down	NM_001560
201889_at	family with sequence similarity 3, member C	FAM3C	19.7751	down	NM_014888
201890_at	ribonucleotide reductase M2 polypeptide	RRM2	1.90305	down	BE966236
201891_s_at	beta-2-microglobulin	B2M	1.21732	up	NM_004048
201892_s_at	IMP (inosine monophosphate) dehydrogenase 2	IMPDH2	8.9797	down	NM_000884
201893_x_at	decorin	DCN	210.473	down	AF138300
201894_s_at	signal sequence receptor, alpha (translocon-associated protein alpha)	SSR1	5.84425	down	NM_001920
201895_at	v-raf murine sarcoma 3611 viral oncogene homolog	ARAF	1.00189	up	NM_001654
201896_s_at	proline/serine-rich coiled-coil 1	PSRC1	2.48128	up	BC001425
201897_s_at	CDC28 protein kinase regulatory subunit 1B	CKS1B	3.74206	down	BC001425
201898_s_at	ubiquitin-conjugating enzyme E2A (RAD6 homolog)	UBE2A	2.2687	down	NM_003336
201899_s_at	ubiquitin-conjugating enzyme E2A (RAD6 homolog)	UBE2A	7.20455	down	NM_003336
201900_s_at	aldo-keto reductase family 1, member A1 (aldehyde reductase)	AKR1A1	11.4912	down	NM_006066
201901_s_at	YY1 transcription factor	YY1	3.04725	down	Z14077
201902_s_at	YY1 transcription factor	YY1	2.01877	up	BG390664
201903_at	ubiquinol-cytochrome c reductase core protein I	UQCRC1	2.01254	down	NM_003365
201904_s_at	CTD (carboxy-terminal domain, RNA polymerase II, polypeptide A) small phosphatase-like	CTDSPL	2.66578	up	BF031714
201905_s_at	CTD (carboxy-terminal domain, RNA polymerase II, polypeptide A) small phosphatase-like	CTDSPL	1.0625	up	NM_005808
201906_s_at	CTD (carboxy-terminal domain, RNA polymerase II, polypeptide A) small phosphatase-like	CTDSPL	1.81455	up	NM_005808
201907_x_at	dishevelled, dsh homolog 3 (Drosophila)	DVL3	1.30085	up	NM_004423
201908_at	dishevelled, dsh homolog 3 (Drosophila)	DVL3	5.97445	down	NM_004423
201909_at	ribosomal protein S4, Y-linked 1	RPS4Y1	49.6746	down	NM_001008
201910_at	FERM, RhoGEF (ARHGEF) and pleckstrin domain protein 1 (chondrocyte-derived)	FARP1	7.07104	down	BF213279
201911_s_at	FERM, RhoGEF (ARHGEF) and pleckstrin domain protein 1 (chondrocyte-derived)	FARP1	1.2411	down	NM_005766
201912_s_at	G1 to S phase transition 1 /// G1 to S phase transition 1	GSPT1	1.67145	up	NM_002094
201913_s_at	Coenzyme A synthase	COASY	1.69609	down	NM_025233
201914_s_at	SEC63-like (S. cerevisiae)	SEC63	8.21988	down	NM_007214
201915_at	SEC63-like (S. cerevisiae)	SEC63	1.93653	down	NM_007214
201916_s_at	SEC63-like (S. cerevisiae)	SEC63	7.96638	down	NM_007214
201917_s_at	solute carrier family 25, member 36	SLC25A36	4.1999	down	NM_018155
201918_at	Solute carrier family 25, member 36	SLC25A36	4.77762	down	AI927944
201919_at	Solute carrier family 25, member 36	SLC25A36	7.29579	down	AL049246
201920_at	solute carrier family 20 (phosphate transporter), member 1	SLC20A1	9.51457	down	NM_005415
201921_at	guanine nucleotide binding protein (G protein), gamma 10 /// hypothetical protein LOC552891 /// similar to Guanine nucleotide-binding protein G(I)/G(S)/G(O) gamma-10 subunit	GNG10 /// LOC552891 /// LOC653503	43.9712	down	NM_004125
201922_at	TGF beta-inducible nuclear protein 1	TINP1	8.62875	down	NM_014886
201923_at	peroxiredoxin 4	PRDX4	29.2092	down	NM_006406
201924_at	AF4/FMR2 family, member 1	AFF1	6.90407	down	NM_005935
201925_s_at	CD55 molecule, decay accelerating factor for complement (Cromer blood group)	CD55	4.80495	down	NM_000574
201926_s_at	CD55 molecule, decay accelerating factor for complement (Cromer blood group)	CD55	1.21122	down	BC001288
201927_s_at	plakophilin 4	PKP4	3.87463	down	BG292559
201928_at	plakophilin 4	PKP4	14.5428	down	AA194254
201929_s_at	plakophilin 4	PKP4	1.19677	down	NM_003628
201930_at	MCM6 minichromosome maintenance deficient 6 (MIS5 homolog, S. pombe) (S. cerevisiae)	MCM6	1.25512	down	NM_005915
201931_at	electron-transfer-flavoprotein, alpha polypeptide (glutaric aciduria II)	ETFA	1.42181	up	NM_000126
201932_at	leucine rich repeat containing 41	LRRC41	1.61024	down	NM_006369
201933_at	procollagen (type III) N-endopeptidase	PCOLN3	1.77638	down	NM_002768
201934_at	Transmembrane protein 113	TMEM113	5.18801	down	N92524
201935_s_at	eukaryotic translation initiation factor 4 gamma, 3	EIF4G3	1.73938	down	AI768122
201936_s_at	eukaryotic translation initiation factor 4 gamma, 3	EIF4G3	1.32537	down	NM_003760
201937_s_at	aspartyl aminopeptidase	DNPEP	2.42993	down	NM_012100
201938_at	CDK2-associated protein 1	CDK2AP1	1.32504	down	NM_004642
201939_at	polo-like kinase 2 (Drosophila)	PLK2	73.2934	down	NM_006622
201940_at	carboxypeptidase D	CPD	18.6941	down	AA897514
201941_at	carboxypeptidase D	CPD	17.9837	down	BE349147
201942_s_at	carboxypeptidase D	CPD	11.6465	down	D85390
201943_s_at	carboxypeptidase D	CPD	13.9274	down	NM_001304
201944_at	hexosaminidase B (beta polypeptide)	HEXB	14.3422	down	NM_000521
201945_at	furin (paired basic amino acid cleaving enzyme)	FURIN	1.45338	up	NM_002569
201946_s_at	chaperonin containing TCP1, subunit 2 (beta)	CCT2	3.55134	down	AL545982
201947_s_at	chaperonin containing TCP1, subunit 2 (beta)	CCT2	7.18769	down	NM_006431
201948_at	guanine nucleotide binding protein-like 2 (nucleolar)	GNL2	3.81734	down	NM_013285
201949_x_at	capping protein (actin filament) muscle Z-line, beta	CAPZB	1.41123	down	AL572341
201950_x_at	capping protein (actin filament) muscle Z-line, beta	CAPZB	1.50353	down	NM_004930
201951_at	activated leukocyte cell adhesion molecule	ALCAM	9.16146	down	BF242905
201952_at	activated leukocyte cell adhesion molecule	ALCAM	18.0146	down	AA156721
201953_at	calcium and integrin binding 1 (calmyrin)	CIB1	3.1088	down	NM_006384
201954_at	actin related protein 2/3 complex, subunit 1B, 41kDa /// similar to Actin-related protein 2/3 complex subunit 1B (ARP2/3 complex 41 kDa subunit) (p41-ARC)	ARPC1B /// LOC653888	1.2282	up	NM_005720
201955_at	cyclin C	CCNC	10.5402	down	AL137784
201956_s_at	glyceronephosphate O-acyltransferase	GNPAT	9.5622	down	NM_014236
201957_at	protein phosphatase 1, regulatory (inhibitor) subunit 12B	PPP1R12B	1.61822	down	AF324888
201958_s_at	protein phosphatase 1, regulatory (inhibitor) subunit 12B	PPP1R12B	2.77948	down	NM_002481
201959_s_at	MYC binding protein 2	MYCBP2	5.8256	down	AA488899
201960_s_at	MYC binding protein 2	MYCBP2	10.7428	down	NM_015057
201961_s_at	ring finger protein 41	RNF41	27.5721	down	AL583171
201962_s_at	ring finger protein 41	RNF41	8.30201	down	NM_005785
201963_at	acyl-CoA synthetase long-chain family member 1	ACSL1	8.10654	down	NM_021122
201964_at	senataxin	SETX	2.47786	down	N64643
201965_s_at	senataxin	SETX	5.82997	down	NM_015046
201966_at	NADH dehydrogenase (ubiquinone) Fe-S protein 2, 49kDa (NADH-coenzyme Q reductase)	NDUFS2	5.83279	down	NM_004550
201967_at	RNA binding motif protein 6	RBM6	2.83948	down	NM_005777
201968_s_at	phosphoglucomutase 1	PGM1	4.77501	down	NM_002633
201969_at	nuclear autoantigenic sperm protein (histone-binding)	NASP	1.27143	up	AW003362
201970_s_at	nuclear autoantigenic sperm protein (histone-binding)	NASP	13.9398	down	NM_002482
201971_s_at	ATPase, H+ transporting, lysosomal 70kDa, V1 subunit A	ATP6V1A	1.57417	down	NM_001690
201972_at	ATPase, H+ transporting, lysosomal 70kDa, V1 subunit A	ATP6V1A	5.93715	down	AF113129
201973_s_at	chromosome 7 open reading frame 28A	C7orf28A	6.16953	down	AL550875
201974_s_at	chromosome 7 open reading frame 28A /// chromosome 7 open reading frame 28B /// similar to CG14980-PB /// similar to CG14980-PB	C7orf28A /// C7orf28B /// LOC647357 /// LOC652200	1.05736	down	NM_015622
201975_at	restin (Reed-Steinberg cell-expressed intermediate filament-associated protein)	RSN	2.76353	down	NM_002956
201976_s_at	myosin X	MYO10	12.8626	down	NM_012334
201977_s_at	KIAA0141	KIAA0141	1.43305	up	AI539425
201978_s_at	KIAA0141	KIAA0141	5.57024	down	NM_014773
201979_s_at	protein phosphatase 5, catalytic subunit	PPP5C	1.17505	up	NM_006247
201980_s_at	Ras suppressor protein 1	RSU1	2.68471	up	NM_012425
201981_at	pregnancy-associated plasma protein A, pappalysin 1	PAPPA	1.42656	down	AA148534
201982_s_at	pregnancy-associated plasma protein A, pappalysin 1	PAPPA	1.07212	down	NM_002581
201983_s_at	epidermal growth factor receptor (erythroblastic leukemia viral (v-erb-b) oncogene homolog, avian)	EGFR	1.54435	down	NM_005228
201984_s_at	epidermal growth factor receptor (erythroblastic leukemia viral (v-erb-b) oncogene homolog, avian)	EGFR	1.00369	down	NM_005228
201985_at	KIAA0196	KIAA0196	2.16062	down	NM_014846
201986_at	thyroid hormone receptor associated protein 1	THRAP1	17.8914	down	AB011165
201987_at	thyroid hormone receptor associated protein 1	THRAP1	10.0662	down	AI984051
201988_s_at	cAMP responsive element binding protein-like 2	CREBL2	1.47496	up	BF438056
201989_s_at	cAMP responsive element binding protein-like 2	CREBL2	1.17897	up	NM_001310
201990_s_at	cAMP responsive element binding protein-like 2	CREBL2	2.08995	down	NM_001310
201991_s_at	kinesin family member 5B	KIF5B	7.62663	down	BF223224
201992_s_at	kinesin family member 5B	KIF5B	1.49554	up	NM_004521
201993_x_at	heterogeneous nuclear ribonucleoprotein D-like	HNRPDL	6.39526	down	NM_005463
201994_at	mortality factor 4 like 2	MORF4L2	27.2192	down	NM_012286
201995_at	exostoses (multiple) 1	EXT1	12.6832	down	NM_000127
201996_s_at	spen homolog, transcriptional regulator (Drosophila)	SPEN	1.22376	down	AL524033
201997_s_at	spen homolog, transcriptional regulator (Drosophila)	SPEN	2.03688	down	NM_015001
201998_at	ST6 beta-galactosamide alpha-2,6-sialyltranferase 1	ST6GAL1	8.10751	down	AI743792
201999_s_at	dynein, light chain, Tctex-type 1	DYNLT1	10.307	down	NM_006519
202000_at	NADH dehydrogenase (ubiquinone) 1 alpha subcomplex, 6, 14kDa	NDUFA6	1.37904	down	BC002772
202001_s_at	NADH dehydrogenase (ubiquinone) 1 alpha subcomplex, 6, 14kDa	NDUFA6	1.42894	down	BC002772
202002_at	acetyl-Coenzyme A acyltransferase 2 (mitochondrial 3-oxoacyl-Coenzyme A thiolase)	ACAA2	1.28954	up	AW072302
202003_s_at	acetyl-Coenzyme A acyltransferase 2 (mitochondrial 3-oxoacyl-Coenzyme A thiolase)	ACAA2	3.32455	down	NM_006111
202004_x_at	succinate dehydrogenase complex, subunit C, integral membrane protein, 15kDa /// similar to succinate dehydrogenase complex, subunit C isoform 3 precursor	SDHC /// LOC642502	1.09051	up	NM_003001
202005_at	suppression of tumorigenicity 14 (colon carcinoma)	ST14	1.08775	down	NM_021978
202006_at	protein tyrosine phosphatase, non-receptor type 12	PTPN12	1.04127	down	NM_002835
202007_at	nidogen 1	NID1	169.048	down	BF940043
202008_s_at	nidogen 1	NID1	1.33725	down	NM_002508
202009_at	PTK9L protein tyrosine kinase 9-like (A6-related protein)	PTK9L	1.45714	down	NM_007284
202010_s_at	zinc finger protein 410	ZNF410	3.08611	down	NM_021188
202011_at	tight junction protein 1 (zona occludens 1)	TJP1	43.3572	down	NM_003257
202012_s_at	exostoses (multiple) 2	EXT2	13.6021	down	AA196245
202013_s_at	exostoses (multiple) 2	EXT2	5.60052	down	NM_000401
202014_at	protein phosphatase 1, regulatory (inhibitor) subunit 15A	PPP1R15A	5.81843	down	NM_014330
202015_x_at	methionyl aminopeptidase 2	METAP2	1.32744	down	NM_006838
202016_at	mesoderm specific transcript homolog (mouse)	MEST	27.3458	down	NM_002402
202017_at	epoxide hydrolase 1, microsomal (xenobiotic)	EPHX1	1.27353	up	NM_000120
202018_s_at	lactotransferrin /// similar to lactotransferrin	LTF /// LOC643349	2.26676	up	NM_002343
202019_s_at	LanC lantibiotic synthetase component C-like 1 (bacterial)	LANCL1	1.62881	up	AI935255
202020_s_at	LanC lantibiotic synthetase component C-like 1 (bacterial)	LANCL1	8.30032	down	NM_006055
202021_x_at	eukaryotic translation initiation factor 1	EIF1	1.94522	down	AF083441
202022_at	aldolase C, fructose-bisphosphate	ALDOC	2.26877	down	NM_005165
202023_at	ephrin-A1	EFNA1	21.8409	down	NM_004428
202024_at	arsA arsenite transporter, ATP-binding, homolog 1 (bacterial)	ASNA1	1.53965	down	NM_004317
202025_x_at	acetyl-Coenzyme A acyltransferase 1 (peroxisomal 3-oxoacyl-Coenzyme A thiolase)	ACAA1	4.20526	down	NM_001607
202026_at	succinate dehydrogenase complex, subunit D, integral membrane protein	SDHD	11.1461	down	NM_003002
202027_at	chromosome 22 open reading frame 5	C22orf5	11.616	down	NM_012264
202028_s_at	ribosomal protein L38	RPL38	2.88572	down	BC000603
202029_x_at	ribosomal protein L38	RPL38	2.46531	down	NM_000999
202030_at	branched chain ketoacid dehydrogenase kinase	BCKDK	1.32509	down	NM_005881
202031_s_at	WD repeat domain, phosphoinositide interacting 2	WIPI2	1.2111	up	NM_015610
202032_s_at	mannosidase, alpha, class 2A, member 2	MAN2A2	1.11013	up	NM_006122
202033_s_at	RB1-inducible coiled-coil 1	RB1CC1	5.66623	down	BG402105
202034_x_at	RB1-inducible coiled-coil 1	RB1CC1	2.12031	down	NM_014781
202035_s_at	secreted frizzled-related protein 1	SFRP1	1.36442	up	AF017987
202036_s_at	secreted frizzled-related protein 1	SFRP1	1.414	down	AF017987
202037_s_at	secreted frizzled-related protein 1	SFRP1	2.21623	down	AF017987
202038_at	ubiquitination factor E4A (UFD2 homolog, yeast)	UBE4A	13.097	down	NM_004788
202039_at	TGFB1-induced anti-apoptotic factor 1 /// myosin XVIIIA	TIAF1 /// MYO18A	1.5835	down	NM_004740
202040_s_at	Jumonji, AT rich interactive domain 1A (RBBP2-like)	JARID1A	5.88553	down	NM_005056
202041_s_at	fibroblast growth factor (acidic) intracellular binding protein	FIBP	2.29141	down	NM_004214
202042_at	histidyl-tRNA synthetase	HARS	8.85531	down	NM_002109
202043_s_at	spermine synthase	SMS	1.62482	down	NM_004595
202044_at	glucocorticoid receptor DNA binding factor 1	GRLF1	1.09858	down	AU159484
202045_s_at	glucocorticoid receptor DNA binding factor 1	GRLF1	1.43495	up	AU159484
202046_s_at	glucocorticoid receptor DNA binding factor 1	GRLF1	1.00736	up	NM_004491
202047_s_at	chromobox homolog 6	CBX6	9.56842	down	AI458128
202048_s_at	chromobox homolog 6	CBX6	5.91037	down	NM_014292
202049_s_at	zinc finger, MYM-type 4	ZMYM4	15.0747	down	NM_005095
202050_s_at	zinc finger, MYM-type 4	ZMYM4	1.16689	down	AI650586
202051_s_at	zinc finger, MYM-type 4	ZMYM4	28.3831	down	NM_005095
202052_s_at	retinoic acid induced 14	RAI14	228.768	down	NM_015577
202053_s_at	aldehyde dehydrogenase 3 family, member A2	ALDH3A2	1.30875	down	NM_000382
202054_s_at	aldehyde dehydrogenase 3 family, member A2	ALDH3A2	56.1724	down	NM_000382
202055_at	karyopherin alpha 1 (importin alpha 5)	KPNA1	2.40345	down	AW051311
202056_at	karyopherin alpha 1 (importin alpha 5)	KPNA1	2.29974	down	AW051311
202057_at	karyopherin alpha 1 (importin alpha 5)	KPNA1	1.1809	up	AW051311
202058_s_at	karyopherin alpha 1 (importin alpha 5)	KPNA1	1.34022	up	BC002374
202059_s_at	karyopherin alpha 1 (importin alpha 5)	KPNA1	1.06871	down	NM_002264
202060_at	Ctr9, Paf1/RNA polymerase II complex component, homolog (S. cerevisiae)	CTR9	4.18395	down	NM_014633
202061_s_at	sel-1 suppressor of lin-12-like (C. elegans)	SEL1L	6.41037	down	AB020335
202062_s_at	sel-1 suppressor of lin-12-like (C. elegans)	SEL1L	1.18672	up	AB020335
202063_s_at	sel-1 suppressor of lin-12-like (C. elegans)	SEL1L	1.08853	down	AB020335
202064_s_at	sel-1 suppressor of lin-12-like (C. elegans)	SEL1L	1.4533	up	AF052059
202065_s_at	protein tyrosine phosphatase, receptor type, f polypeptide (PTPRF), interacting protein (liprin), alpha 1	PPFIA1	1.06182	up	NM_003626
202066_at	protein tyrosine phosphatase, receptor type, f polypeptide (PTPRF), interacting protein (liprin), alpha 1	PPFIA1	21.1166	down	AA195259
202067_s_at	low density lipoprotein receptor (familial hypercholesterolemia)	LDLR	1.14882	down	AI861942
202068_s_at	low density lipoprotein receptor (familial hypercholesterolemia)	LDLR	2.3879	down	NM_000527
202069_s_at	isocitrate dehydrogenase 3 (NAD+) alpha	IDH3A	2.78385	down	NM_005530
202070_s_at	isocitrate dehydrogenase 3 (NAD+) alpha	IDH3A	1.54837	down	NM_005530
202071_at	syndecan 4 (amphiglycan, ryudocan)	SDC4	2.89761	down	NM_002999
202072_at	heterogeneous nuclear ribonucleoprotein L	HNRPL	5.02264	down	NM_001533
202073_at	optineurin	OPTN	1.79468	up	AV757675
202074_s_at	optineurin	OPTN	1.78757	up	AV757675
202075_s_at	phospholipid transfer protein	PLTP	2.84074	down	NM_006227
202076_at	baculoviral IAP repeat-containing 2	BIRC2	1.25058	down	NM_001166
202077_at	NADH dehydrogenase (ubiquinone) 1, alpha/beta subcomplex, 1, 8kDa	NDUFAB1	16.0612	down	NM_005003
202078_at	COP9 constitutive photomorphogenic homolog subunit 3 (Arabidopsis)	COPS3	1.13847	down	NM_003653
202079_s_at	trafficking protein, kinesin binding 1	TRAK1	1.45442	up	NM_014965
202080_s_at	trafficking protein, kinesin binding 1	TRAK1	30.64	down	NM_014965
202081_at	immediate early response 2	IER2	14.0274	down	NM_004907
202082_s_at	SEC14-like 1 (S. cerevisiae)	SEC14L1	2.30746	up	NM_003003
202083_s_at	SEC14-like 1 (S. cerevisiae)	SEC14L1	2.35442	up	NM_003003
202084_s_at	SEC14-like 1 (S. cerevisiae)	SEC14L1	1.76271	up	NM_003003
202085_at	tight junction protein 2 (zona occludens 2)	TJP2	3.98711	down	NM_004817
202086_at	myxovirus (influenza virus) resistance 1, interferon-inducible protein p78 (mouse) /// myxovirus (influenza virus) resistance 1, interferon-inducible protein p78 (mouse)	MX1	11.5238	down	NM_002462
202087_s_at	cathepsin L	CTSL	44.6136	down	NM_001912
202088_at	solute carrier family 39 (zinc transporter), member 6	SLC39A6	2.65223	down	AI635449
202089_s_at	solute carrier family 39 (zinc transporter), member 6	SLC39A6	1.2627	up	NM_012319
202090_s_at	ubiquinol-cytochrome c reductase, 6.4kDa subunit	UQCR	1.37975	down	NM_006830
202091_at	ADP-ribosylation factor-like 2 binding protein	ARL2BP	1.13516	down	NM_012106
202092_s_at	ADP-ribosylation factor-like 2 binding protein	ARL2BP	3.30506	down	NM_012106
202093_s_at	Paf1, RNA polymerase II associated factor, homolog (S. cerevisiae)	PAF1	12.0153	down	NM_019088
202094_at	baculoviral IAP repeat-containing 5 (survivin)	BIRC5	1.15451	down	AA648913
202095_s_at	baculoviral IAP repeat-containing 5 (survivin)	BIRC5	1.85214	up	NM_001168
202096_s_at	benzodiazapine receptor (peripheral)	BZRP	3.32638	down	NM_000714
202097_at	nucleoporin 153kDa	NUP153	3.76244	down	NM_005124
202098_s_at	protein arginine methyltransferase 2	PRMT2	3.27349	down	NM_001535
202099_s_at	DiGeorge syndrome critical region gene 2	DGCR2	1.36427	down	NM_005137
202100_at	v-ral simian leukemia viral oncogene homolog B (ras related; GTP binding protein)	RALB	10.1585	down	BG169673
202101_s_at	v-ral simian leukemia viral oncogene homolog B (ras related; GTP binding protein)	RALB	2.51514	down	NM_002881
202102_s_at	bromodomain containing 4	BRD4	1.09386	down	BF718610
202103_at	bromodomain containing 4	BRD4	1.43303	up	AI991631
202104_s_at	spastic paraplegia 7, paraplegin (pure and complicated autosomal recessive)	SPG7	10.8567	down	NM_003119
202105_at	immunoglobulin (CD79A) binding protein 1	IGBP1	7.68744	down	NM_001551
202106_at	golgi autoantigen, golgin subfamily a, 3	GOLGA3	1.72918	down	NM_005895
202107_s_at	MCM2 minichromosome maintenance deficient 2, mitotin (S. cerevisiae)	MCM2	1.12665	down	NM_004526
202108_at	peptidase D	PEPD	16.927	down	NM_000285
202109_at	ADP-ribosylation factor interacting protein 2 (arfaptin 2)	ARFIP2	2.53196	down	NM_012402
202110_at	cytochrome c oxidase subunit VIIb	COX7B	3.62507	down	NM_001866
202111_at	solute carrier family 4, anion exchanger, member 2 (erythrocyte membrane protein band 3-like 1)	SLC4A2	2.88165	down	NM_003040
202112_at	von Willebrand factor	VWF	91.4208	down	NM_000552
202113_s_at	sorting nexin 2	SNX2	2.59903	down	AF043453
202114_at	sorting nexin 2	SNX2	4.15308	down	NM_003100
202115_s_at	nucleolar complex associated 2 homolog (S. cerevisiae)	NOC2L	1.36698	down	NM_015658
202116_at	D4, zinc and double PHD fingers family 2	DPF2	11.0721	down	NM_006268
202117_at	Rho GTPase activating protein 1	ARHGAP1	6.54768	down	BG468434
202118_s_at	copine III	CPNE3	2.29168	down	AA541758
202119_s_at	copine III	CPNE3	8.73928	down	NM_003909
202120_x_at	adaptor-related protein complex 2, sigma 1 subunit	AP2S1	1.30989	down	NM_004069
202121_s_at	chromatin modifying protein 2A	CHMP2A	2.27912	down	NM_014453
202122_s_at	mannose-6-phosphate receptor binding protein 1	M6PRBP1	4.40878	down	NM_005817
202123_s_at	v-abl Abelson murine leukemia viral oncogene homolog 1	ABL1	24.3982	down	NM_005157
202124_s_at	trafficking protein, kinesin binding 2	TRAK2	1.45177	up	NM_015049
202125_s_at	trafficking protein, kinesin binding 2	TRAK2	1.41768	up	NM_015049
202126_at	PRP4 pre-mRNA processing factor 4 homolog B (yeast)	PRPF4B	6.83934	down	AA156948
202127_at	PRP4 pre-mRNA processing factor 4 homolog B (yeast)	PRPF4B	5.01947	down	AB011108
202128_at	KIAA0317	KIAA0317	3.12995	down	NM_014821
202129_s_at	RIO kinase 3 (yeast) /// RIO kinase 3 (yeast)	RIOK3	2.17628	up	AW006290
202130_at	RIO kinase 3 (yeast) /// RIO kinase 3 (yeast)	RIOK3	1.51696	up	NM_003831
202131_s_at	RIO kinase 3 (yeast) /// RIO kinase 3 (yeast)	RIOK3	1.89521	up	NM_003831
202132_at	WW domain containing transcription regulator 1	WWTR1	41.571	down	AA081084
202133_at	WW domain containing transcription regulator 1	WWTR1	623.045	down	NM_015472
202134_s_at	WW domain containing transcription regulator 1	WWTR1	3.42063	down	NM_015472
202135_s_at	ARP1 actin-related protein 1 homolog B, centractin beta (yeast)	ACTR1B	2.90102	down	NM_005735
202136_at	zinc finger, MYND domain containing 11	ZMYND11	9.22462	down	BE250417
202137_s_at	zinc finger, MYND domain containing 11	ZMYND11	1.38441	up	NM_006624
202138_x_at	JTV1 gene	JTV1	2.30812	down	NM_006303
202139_at	aldo-keto reductase family 7, member A2 (aflatoxin aldehyde reductase)	AKR7A2	2.38155	down	NM_003689
202140_s_at	CDC-like kinase 3	CLK3	1.86847	up	NM_003992
202141_s_at	COP9 constitutive photomorphogenic homolog subunit 8 (Arabidopsis)	COPS8	19.406	down	BC003090
202142_at	COP9 constitutive photomorphogenic homolog subunit 8 (Arabidopsis)	COPS8	6.84285	down	BC003090
202143_s_at	COP9 constitutive photomorphogenic homolog subunit 8 (Arabidopsis)	COPS8	4.49873	down	BC003090
202144_s_at	adenylosuccinate lyase	ADSL	11.3704	down	NM_000026
202145_at	lymphocyte antigen 6 complex, locus E	LY6E	1.40962	down	NM_002346
202146_at	interferon-related developmental regulator 1	IFRD1	4.14012	down	AA747426
202147_s_at	interferon-related developmental regulator 1	IFRD1	4.01891	down	AA747426
202148_s_at	pyrroline-5-carboxylate reductase 1	PYCR1	1.47554	up	NM_006907
202149_at	neural precursor cell expressed, developmentally down-regulated 9	NEDD9	6.0673	down	AL136139
202150_s_at	neural precursor cell expressed, developmentally down-regulated 9	NEDD9	1.11155	down	U64317
202151_s_at	ubiquitin associated domain containing 1	UBADC1	1.1765	down	NM_016172
202152_x_at	upstream transcription factor 2, c-fos interacting	USF2	1.54377	up	NM_003367
202153_s_at	nucleoporin 62kDa	NUP62	16.51	down	NM_016553
202154_x_at	tubulin, beta 3	TUBB3	1.03909	up	NM_006086
202155_s_at	nucleoporin 214kDa	NUP214	2.10779	down	NM_005085
202156_s_at	CUG triplet repeat, RNA binding protein 2	CUGBP2	1.59035	down	N36839
202157_s_at	CUG triplet repeat, RNA binding protein 2	CUGBP2	1.95977	down	U69546
202158_s_at	CUG triplet repeat, RNA binding protein 2	CUGBP2	2.40954	down	N36839
202159_at	phenylalanine-tRNA synthetase-like, alpha subunit	FARSLA	8.0948	down	NM_004461
202160_at	CREB binding protein (Rubinstein-Taybi syndrome)	CREBBP	2.56533	down	NM_004380
202161_at	protein kinase N1	PKN1	1.77367	down	NM_002741
202162_s_at	CCR4-NOT transcription complex, subunit 8	CNOT8	1.55246	down	AF180476
202163_s_at	CCR4-NOT transcription complex, subunit 8	CNOT8	6.21952	down	AF180476
202164_s_at	CCR4-NOT transcription complex, subunit 8	CNOT8	5.04917	down	AF180476
202165_at	protein phosphatase 1, regulatory (inhibitor) subunit 2	PPP1R2	2.99296	down	BF966540
202166_s_at	protein phosphatase 1, regulatory (inhibitor) subunit 2	PPP1R2	3.01092	down	NM_006241
202167_s_at	MMS19-like (MET18 homolog, S. cerevisiae)	MMS19L	1.98334	down	NM_022362
202168_at	TAF9 RNA polymerase II, TATA box binding protein (TBP)-associated factor, 32kDa	TAF9	4.79593	down	NM_003187
202169_s_at	aminoadipate-semialdehyde dehydrogenase-phosphopantetheinyl transferase	AASDHPPT	6.59053	down	AF302110
202170_s_at	aminoadipate-semialdehyde dehydrogenase-phosphopantetheinyl transferase	AASDHPPT	4.07618	down	AF151057
202171_at	zinc finger protein 161	ZNF161	6.59779	down	AU146275
202172_at	zinc finger protein 161	ZNF161	7.08744	down	BG035116
202173_s_at	zinc finger protein 161	ZNF161	23.9106	down	NM_007146
202174_s_at	pericentriolar material 1	PCM1	2.93045	down	NM_006197
202175_at	chondroitin polymerizing factor	CHPF	1.06032	up	NM_024536
202176_at	excision repair cross-complementing rodent repair deficiency, complementation group 3 (xeroderma pigmentosum group B complementing)	ERCC3	1.11632	up	NM_000122
202177_at	growth arrest-specific 6	GAS6	215.551	down	NM_000820
202178_at	protein kinase C, zeta	PRKCZ	12.956	down	NM_002744
202179_at	bleomycin hydrolase	BLMH	5.5918	down	NM_000386
202180_s_at	major vault protein	MVP	5.91214	down	NM_017458
202181_at	KIAA0247	KIAA0247	10.6945	down	NM_014734
202182_at	GCN5 general control of amino-acid synthesis 5-like 2 (yeast)	GCN5L2	2.97774	down	NM_021078
202183_s_at	kinesin family member 22	KIF22	1.26464	up	NM_007317
202184_s_at	nucleoporin 133kDa	NUP133	16.7587	down	NM_018230
202185_at	procollagen-lysine, 2-oxoglutarate 5-dioxygenase 3	PLOD3	12.1072	down	NM_001084
202186_x_at	protein phosphatase 2, regulatory subunit B (B56), alpha isoform	PPP2R5A	1.26763	up	NM_006243
202187_s_at	protein phosphatase 2, regulatory subunit B (B56), alpha isoform	PPP2R5A	2.58307	down	NM_006243
202188_at	nucleoporin 93kDa	NUP93	9.15683	down	NM_014669
202189_x_at	polypyrimidine tract binding protein 1	PTBP1	2.47364	down	NM_002819
202190_at	cleavage stimulation factor, 3' pre-RNA, subunit 1, 50kDa	CSTF1	2.10723	down	NM_001324
202191_s_at	growth arrest-specific 7	GAS7	1.22129	up	BE439987
202192_s_at	growth arrest-specific 7	GAS7	1.40024	up	NM_005890
202193_at	LIM domain kinase 2	LIMK2	2.86587	down	NM_005569
202194_at	transmembrane emp24 protein transport domain containing 5	TMED5	5.20473	down	AL117354
202195_s_at	transmembrane emp24 protein transport domain containing 5	TMED5	2.20571	down	NM_016040
202196_s_at	dickkopf homolog 3 (Xenopus laevis)	DKK3	34.1889	down	NM_013253
202197_at	myotubularin related protein 3	MTMR3	1.6562	down	NM_021090
202198_s_at	myotubularin related protein 3	MTMR3	1.40262	up	AF233438
202199_s_at	SFRS protein kinase 1	SRPK1	1.31111	down	AW082913
202200_s_at	SFRS protein kinase 1	SRPK1	7.42392	down	NM_003137
202201_at	biliverdin reductase B (flavin reductase (NADPH))	BLVRB	1.23667	up	NM_000713
202202_s_at	laminin, alpha 4	LAMA4	136.029	down	NM_002290
202203_s_at	autocrine motility factor receptor	AMFR	1.07189	down	NM_001144
202204_s_at	autocrine motility factor receptor	AMFR	1.42493	up	NM_001144
202205_at	vasodilator-stimulated phosphoprotein	VASP	3.35102	down	NM_003370
202206_at	ADP-ribosylation factor-like 4C	ARL4C	1.02754	up	AW450363
202207_at	ADP-ribosylation factor-like 4C	ARL4C	1.17294	up	BG435404
202208_s_at	ADP-ribosylation factor-like 4C	ARL4C	1.10011	up	BC001051
202209_at	LSM3 homolog, U6 small nuclear RNA associated (S. cerevisiae)	LSM3	1.03513	up	NM_014463
202210_x_at	glycogen synthase kinase 3 alpha	GSK3A	1.07377	up	NM_019884
202211_at	ADP-ribosylation factor GTPase activating protein 3	ARFGAP3	9.84543	down	BC005122
202212_at	pescadillo homolog 1, containing BRCT domain (zebrafish)	PES1	1.34357	up	NM_014303
202213_s_at	cullin 4B	CUL4B	2.51474	down	AI650819
202214_s_at	cullin 4B	CUL4B	13.1319	down	NM_003588
202215_s_at	nuclear transcription factor Y, gamma	NFYC	1.31392	down	NM_014223
202216_x_at	nuclear transcription factor Y, gamma	NFYC	1.26111	down	BC005003
202217_at	chromosome 21 open reading frame 33	C21orf33	6.43529	down	NM_004649
202218_s_at	fatty acid desaturase 2	FADS2	1.27739	up	NM_004265
202219_at	solute carrier family 6 (neurotransmitter transporter, creatine), member 8	SLC6A8	1.48579	up	NM_005629
202220_at	KIAA0907	KIAA0907	5.94665	down	NM_014949
202221_s_at	E1A binding protein p300	EP300	5.00687	down	AV727101
202222_s_at	desmin	DES	1.5888	up	NM_001927
202223_at	STT3, subunit of the oligosaccharyltransferase complex, homolog A (S. cerevisiae)	STT3A	2.69173	down	NM_002219
202224_at	v-crk sarcoma virus CT10 oncogene homolog (avian)	CRK	14.6536	down	NM_016823
202225_at	CDNA FLJ38130 fis, clone D6OST2000464		23.171	down	AW612311
202226_s_at	v-crk sarcoma virus CT10 oncogene homolog (avian)	CRK	1.02376	down	NM_016823
202227_s_at	bromodomain containing 8	BRD8	8.60185	down	NM_006696
202228_s_at	neuroplastin	NPTN	2.45747	down	NM_017455
202229_s_at	calcium homeostasis endoplasmic reticulum protein	CHERP	1.60828	up	AI372979
202230_s_at	calcium homeostasis endoplasmic reticulum protein	CHERP	13.7073	down	NM_006387
202231_at	PCI domain containing 1 (herpesvirus entry mediator)	PCID1	10.021	down	NM_006360
202232_s_at	PCI domain containing 1 (herpesvirus entry mediator)	PCID1	8.5162	down	NM_006360
202233_s_at	ubiquinol-cytochrome c reductase hinge protein	UQCRH	2.25085	down	NM_006004
202234_s_at	solute carrier family 16 (monocarboxylic acid transporters), member 1	SLC16A1	3.78391	down	BF511091
202235_at	solute carrier family 16 (monocarboxylic acid transporters), member 1	SLC16A1	4.71089	down	BF511091
202236_s_at	solute carrier family 16 (monocarboxylic acid transporters), member 1	SLC16A1	3.135	down	NM_003051
202237_at	nicotinamide N-methyltransferase	NNMT	195.04	down	NM_006169
202238_s_at	nicotinamide N-methyltransferase	NNMT	158.968	down	NM_006169
202239_at	poly (ADP-ribose) polymerase family, member 4	PARP4	6.08833	down	NM_006437
202240_at	polo-like kinase 1 (Drosophila)	PLK1	1.15059	up	NM_005030
202241_at	tribbles homolog 1 (Drosophila)	TRIB1	31.2589	down	NM_025195
202242_at	tetraspanin 7	TSPAN7	17.84	down	NM_004615
202243_s_at	proteasome (prosome, macropain) subunit, beta type, 4	PSMB4	12.5874	down	NM_002796
202244_at	proteasome (prosome, macropain) subunit, beta type, 4	PSMB4	11.8965	down	NM_002796
202245_at	lanosterol synthase (2,3-oxidosqualene-lanosterol cyclase)	LSS	1.43697	up	AW084510
202246_s_at	cyclin-dependent kinase 4	CDK4	5.74446	down	NM_000075
202247_s_at	metastasis associated 1	MTA1	1.26583	down	NM_004689
202248_at	E2F transcription factor 4, p107/p130-binding	E2F4	1.20794	up	BC000110
202249_s_at	WD repeat domain 42A	WDR42A	1.14912	up	AU146233
202250_s_at	WD repeat domain 42A	WDR42A	1.15466	up	NM_015726
202251_at	PRP3 pre-mRNA processing factor 3 homolog (S. cerevisiae)	PRPF3	6.65217	down	NM_004698
202252_at	RAB13, member RAS oncogene family	RAB13	11.9104	down	NM_002870
202253_s_at	dynamin 2	DNM2	1.73174	down	NM_004945
202254_at	Signal-induced proliferation-associated 1 like 1	SIPA1L1	1.91629	up	AB007900
202255_s_at	signal-induced proliferation-associated 1 like 1	SIPA1L1	1.23534	up	NM_015556
202256_at	CD2 (cytoplasmic tail) binding protein 2	CD2BP2	2.61551	down	BF793888
202257_s_at	CD2 (cytoplasmic tail) binding protein 2	CD2BP2	4.68324	down	NM_006110
202258_s_at	phosphonoformate immuno-associated protein 5	PFAAP5	20.7201	down	U50532
202259_s_at	phosphonoformate immuno-associated protein 5	PFAAP5	14.2735	down	NM_014887
202260_s_at	syntaxin binding protein 1	STXBP1	144.902	down	NM_003165
202261_at	vacuolar protein sorting 72 (S. cerevisiae)	VPS72	4.27309	down	NM_005997
202262_x_at	dimethylarginine dimethylaminohydrolase 2	DDAH2	1.10543	up	NM_013974
202263_at	cytochrome b5 reductase 1	CYB5R1	1.14612	up	NM_016243
202264_s_at	translocase of outer mitochondrial membrane 40 homolog (yeast)	TOMM40	1.21096	up	NM_006114
202265_at	B lymphoma Mo-MLV insertion region (mouse)	BMI1	7.33712	down	NM_005180
202266_at	TRAF and TNF receptor associated protein	TTRAP	6.20649	down	NM_016614
202267_at	laminin, gamma 2	LAMC2	1.06632	up	NM_005562
202268_s_at	amyloid beta precursor protein binding protein 1	APPBP1	4.03665	down	NM_003905
202269_x_at	guanylate binding protein 1, interferon-inducible, 67kDa /// guanylate binding protein 1, interferon-inducible, 67kDa	GBP1	1.84794	down	NM_002053
202270_at	guanylate binding protein 1, interferon-inducible, 67kDa /// guanylate binding protein 1, interferon-inducible, 67kDa	GBP1	7.57498	down	NM_002053
202271_at	F-box protein 28	FBXO28	5.89588	down	AB007952
202272_s_at	F-box protein 28	FBXO28	3.69101	down	NM_015176
202273_at	platelet-derived growth factor receptor, beta polypeptide	PDGFRB	1.19091	down	NM_002609
202274_at	actin, gamma 2, smooth muscle, enteric	ACTG2	9.35665	down	NM_001615
202275_at	glucose-6-phosphate dehydrogenase	G6PD	1.60227	up	NM_000402
202276_at	split hand/foot malformation (ectrodactyly) type 1	SHFM1	2.54629	down	NM_006304
202277_at	serine palmitoyltransferase, long chain base subunit 1	SPTLC1	94.0764	down	AL568804
202278_s_at	serine palmitoyltransferase, long chain base subunit 1	SPTLC1	1.10707	down	NM_006415
202279_at	chromosome 14 open reading frame 2	C14orf2	2.39287	down	NM_004894
202280_at			1.49364	up	D88435
202281_at	cyclin G associated kinase	GAK	1.47283	up	NM_005255
202282_at	hydroxyacyl-Coenzyme A dehydrogenase, type II	HADH2	3.98378	down	NM_004493
202283_at	serpin peptidase inhibitor, clade F (alpha-2 antiplasmin, pigment epithelium derived factor), member 1	SERPINF1	1.1835	down	NM_002615
202284_s_at	cyclin-dependent kinase inhibitor 1A (p21, Cip1)	CDKN1A	2.15305	down	NM_000389
202285_s_at	tumor-associated calcium signal transducer 2	TACSTD2	1.02842	down	NM_002353
202286_s_at	tumor-associated calcium signal transducer 2	TACSTD2	31.6697	down	J04152
202287_s_at	tumor-associated calcium signal transducer 2	TACSTD2	1.72709	up	NM_002353
202288_at	FK506 binding protein 12-rapamycin associated protein 1	FRAP1	1.50577	up	U88966
202289_s_at	transforming, acidic coiled-coil containing protein 2	TACC2	1.68454	down	NM_006997
202290_at	PDGFA associated protein 1	PDAP1	1.06797	down	NM_014891
202291_s_at	matrix Gla protein	MGP	629.782	down	NM_000900
202292_x_at	lysophospholipase II /// lysophospholipase II pseudogene 1 /// similar to Acyl-protein thioesterase 2 (Lysophospholipase II) (LPL-I) /// similar to Acyl-protein thioesterase 2 (Lysophospholipase II) (LPL-I)	LYPLA2 /// LYPLA2P1 /// LOC653639 /// LOC654135	8.65794	down	NM_007260
202293_at	stromal antigen 1	STAG1	1.80098	down	NM_005862
202294_at	stromal antigen 1	STAG1	11.666	down	NM_005862
202295_s_at	cathepsin H	CTSH	2.76027	down	NM_004390
202296_s_at	RER1 retention in endoplasmic reticulum 1 homolog (S. cerevisiae)	RER1	3.45153	down	NM_007033
202297_s_at	RER1 retention in endoplasmic reticulum 1 homolog (S. cerevisiae)	RER1	4.09342	down	AF157324
202298_at	NADH dehydrogenase (ubiquinone) 1 alpha subcomplex, 1, 7.5kDa	NDUFA1	3.01018	down	NM_004541
202299_s_at	hepatitis B virus x interacting protein	HBXIP	1.52011	down	NM_006402
202300_at	hepatitis B virus x interacting protein	HBXIP	1.65275	down	NM_006402
202301_s_at	similar to splicing factor, arginine/serine-rich 4	FLJ11021	3.37066	down	NM_023012
202302_s_at	similar to splicing factor, arginine/serine-rich 4	FLJ11021	9.53919	down	NM_023012
202303_x_at	SWI/SNF related, matrix associated, actin dependent regulator of chromatin, subfamily a, member 5	SMARCA5	5.59901	down	NM_003601
202304_at	fibronectin type III domain containing 3A	FNDC3A	77.5165	down	NM_014923
202305_s_at	fasciculation and elongation protein zeta 2 (zygin II)	FEZ2	7.81824	down	NM_005102
202306_at	polymerase (RNA) II (DNA directed) polypeptide G	POLR2G	4.30453	down	NM_002696
202307_s_at	transporter 1, ATP-binding cassette, sub-family B (MDR/TAP)	TAP1	1.15667	up	NM_000593
202308_at	sterol regulatory element binding transcription factor 1	SREBF1	1.76732	up	NM_004176
202309_at	methylenetetrahydrofolate dehydrogenase (NADP+ dependent) 1, methenyltetrahydrofolate cyclohydrolase, formyltetrahydrofolate synthetase	MTHFD1	4.69117	down	NM_005956
202310_s_at	collagen, type I, alpha 1	COL1A1	1.00828	up	K01228
202311_s_at	collagen, type I, alpha 1	COL1A1	1.67071	up	AI743621
202312_s_at	collagen, type I, alpha 1	COL1A1	1.51309	up	K01228
202313_at	protein phosphatase 2 (formerly 2A), regulatory subunit B (PR 52), alpha isoform	PPP2R2A	6.28169	down	NM_002717
202314_at	cytochrome P450, family 51, subfamily A, polypeptide 1	CYP51A1	3.74449	down	NM_000786
202315_s_at	breakpoint cluster region	BCR	1.53944	down	NM_004327
202316_x_at	ubiquitination factor E4B (UFD2 homolog, yeast)	UBE4B	1.03727	down	NM_006048
202317_s_at	ubiquitination factor E4B (UFD2 homolog, yeast)	UBE4B	1.33128	down	NM_006048
202318_s_at	SUMO1/sentrin specific peptidase 6	SENP6	8.11506	down	AF306508
202319_at	SUMO1/sentrin specific peptidase 6	SENP6	21.2417	down	NM_015571
202320_at	general transcription factor IIIC, polypeptide 1, alpha 220kDa	GTF3C1	14.2873	down	NM_001520
202321_at	geranylgeranyl diphosphate synthase 1	GGPS1	1.56471	down	AW299507
202322_s_at	geranylgeranyl diphosphate synthase 1	GGPS1	1.23616	down	AW299507
202323_s_at	acyl-Coenzyme A binding domain containing 3	ACBD3	1.06907	up	AI636775
202324_s_at	acyl-Coenzyme A binding domain containing 3	ACBD3	20.8875	down	NM_022735
202325_s_at	ATP synthase, H+ transporting, mitochondrial F0 complex, subunit F6	ATP5J	6.67998	down	NM_001685
202326_at	euchromatic histone-lysine N-methyltransferase 2	EHMT2	2.3441	up	NM_006709
202327_s_at	polycystic kidney disease 1 (autosomal dominant)	PKD1	1.15323	up	AA020938
202328_s_at	polycystic kidney disease 1 (autosomal dominant)	PKD1	1.11883	down	NM_000296
202329_at	c-src tyrosine kinase	CSK	1.09236	down	NM_004383
202330_s_at	uracil-DNA glycosylase	UNG	11.2941	down	NM_003362
202331_at	branched chain keto acid dehydrogenase E1, alpha polypeptide	BCKDHA	2.07664	down	NM_000709
202332_at	casein kinase 1, epsilon	CSNK1E	1.85972	down	NM_001894
202333_s_at	ubiquitin-conjugating enzyme E2B (RAD6 homolog)	UBE2B	1.83217	down	NM_003337
202334_s_at	ubiquitin-conjugating enzyme E2B (RAD6 homolog)	UBE2B	1.51444	down	AI768723
202335_s_at	ubiquitin-conjugating enzyme E2B (RAD6 homolog)	UBE2B	1.23752	down	NM_003337
202336_s_at	peptidylglycine alpha-amidating monooxygenase	PAM	75.947	down	NM_000919
202337_at	polyamine-modulated factor 1	PMF1	3.35374	down	NM_007221
202338_at	thymidine kinase 1, soluble	TK1	2.39138	up	NM_003258
202339_at	symplekin	SYMPK	1.49886	up	NM_004819
202340_x_at	nuclear receptor subfamily 4, group A, member 1	NR4A1	87.3243	down	NM_002135
202341_s_at	tripartite motif-containing 2	TRIM2	2.07763	down	NM_015271
202342_s_at	tripartite motif-containing 2	TRIM2	4.88258	down	NM_015271
202343_x_at	cytochrome c oxidase subunit Vb	COX5B	5.09099	down	NM_001862
202344_at	heat shock transcription factor 1 /// similar to Heat shock factor protein 1 (HSF 1) (Heat shock transcription factor 1) (HSTF 1)	HSF1 /// LOC642269	1.4766	down	NM_005526
202345_s_at	fatty acid binding protein 5 (psoriasis-associated) /// similar to Fatty acid-binding protein, epidermal (E-FABP) (Psoriasis-associated fatty acid-binding protein homolog) (PA-FABP)	FABP5 /// LOC653327	6.99495	down	NM_001444
202346_at	huntingtin interacting protein 2	HIP2	1.31566	down	NM_005339
202347_s_at	huntingtin interacting protein 2	HIP2	1.84172	down	AB022435
202348_s_at	torsin family 1, member A (torsin A)	TOR1A	1.13679	up	BC000674
202349_at	torsin family 1, member A (torsin A)	TOR1A	1.92168	down	NM_000113
202350_s_at	matrilin 2	MATN2	159.365	down	NM_002380
202351_at	integrin, alpha V (vitronectin receptor, alpha polypeptide, antigen CD51)	ITGAV	28.8491	down	AI093579
202352_s_at	proteasome (prosome, macropain) 26S subunit, non-ATPase, 12	PSMD12	3.40273	down	AI446530
202353_s_at	proteasome (prosome, macropain) 26S subunit, non-ATPase, 12	PSMD12	17.049	down	NM_002816
202354_s_at	general transcription factor IIF, polypeptide 1, 74kDa	GTF2F1	1.51429	down	BC000120
202355_s_at	general transcription factor IIF, polypeptide 1, 74kDa	GTF2F1	1.28715	down	BC000120
202356_s_at	general transcription factor IIF, polypeptide 1, 74kDa	GTF2F1	2.2815	down	NM_002096
202357_s_at	complement factor B	CFB	1.13357	down	NM_001710
202358_s_at	sorting nexin 19	SNX19	1.55076	down	NM_014758
202359_s_at	sorting nexin 19	SNX19	9.50995	down	NM_014758
202360_at	mastermind-like 1 (Drosophila)	MAML1	13.2918	down	NM_014757
202361_at	SEC24 related gene family, member C (S. cerevisiae)	SEC24C	5.85111	down	NM_004922
202362_at	RAP1A, member of RAS oncogene family	RAP1A	2.70834	down	NM_002884
202363_at	sparc/osteonectin, cwcv and kazal-like domains proteoglycan (testican) 1	SPOCK1	213.361	down	AF231124
202364_at	MAX interactor 1 /// MAX interactor 1	MXI1	1.4151	up	NM_005962
202365_at	hypothetical protein MGC5139	MGC5139	10.0792	down	BC004815
202366_at	acyl-Coenzyme A dehydrogenase, C-2 to C-3 short chain	ACADS	1.0545	down	NM_000017
202367_at	cut-like 1, CCAAT displacement protein (Drosophila)	CUTL1	1.14884	down	NM_001913
202368_s_at	translocation associated membrane protein 2	TRAM2	10.4163	down	NM_012288
202369_s_at	translocation associated membrane protein 2	TRAM2	5.01096	down	NM_012288
202370_s_at	core-binding factor, beta subunit	CBFB	2.65663	down	NM_001755
202371_at	transcription elongation factor A (SII)-like 4	TCEAL4	34.0401	down	NM_024863
202372_at	Full-length cDNA clone CS0DC007YG11 of Neuroblastoma Cot 25-normalized of Homo sapiens (human)		1.79597	down	BF240652
202373_s_at	RAB3 GTPase activating protein subunit 2 (non-catalytic)	RAB3GAP2	6.60526	down	AF255648
202374_s_at	RAB3 GTPase activating protein subunit 2 (non-catalytic)	RAB3GAP2	3.92359	down	NM_012414
202375_at	SEC24 related gene family, member D (S. cerevisiae)	SEC24D	25.5813	down	NM_014822
202376_at	serpin peptidase inhibitor, clade A (alpha-1 antiproteinase, antitrypsin), member 3	SERPINA3	1.31959	up	NM_001085
202377_at			2.34951	down	AW026535
202378_s_at	leptin receptor overlapping transcript	LEPROT	1.75959	down	NM_017526
202379_s_at	natural killer-tumor recognition sequence	NKTR	21.3185	down	NM_005385
202380_s_at	natural killer-tumor recognition sequence	NKTR	22.8565	down	NM_005385
202381_at	ADAM metallopeptidase domain 9 (meltrin gamma)	ADAM9	5.9717	down	NM_003816
202382_s_at	glucosamine-6-phosphate deaminase 1	GNPDA1	13.8061	down	NM_005471
202383_at	Smcy homolog, X-linked (mouse)	SMCX	1.09266	down	NM_004187
202384_s_at	Treacher Collins-Franceschetti syndrome 1	TCOF1	1.02246	up	AW167713
202385_s_at	Treacher Collins-Franceschetti syndrome 1	TCOF1	1.85696	down	NM_000356
202386_s_at	limkain b1	LKAP	1.86856	up	NM_019081
202387_at	BCL2-associated athanogene /// BCL2-associated athanogene	BAG1	3.03726	up	NM_004323
202388_at	regulator of G-protein signalling 2, 24kDa	RGS2	19.2715	down	NM_002923
202389_s_at	huntingtin (Huntington disease)	HD	1.37347	up	NM_002111
202390_s_at	huntingtin (Huntington disease)	HD	1.36281	up	NM_002111
202391_at	brain abundant, membrane attached signal protein 1	BASP1	8.50735	down	NM_006317
202392_s_at	phosphatidylserine decarboxylase	PISD	1.79632	down	NM_014338
202393_s_at	Kruppel-like factor 10	KLF10	92.4969	down	NM_005655
202394_s_at	ATP-binding cassette, sub-family F (GCN20), member 3	ABCF3	1.14522	down	NM_018358
202395_at	N-ethylmaleimide-sensitive factor	NSF	23.3137	down	NM_006178
202396_at	transcription elongation regulator 1	TCERG1	6.17961	down	NM_006706
202397_at	nuclear transport factor 2	NUTF2	1.04126	down	NM_005796
202398_at	adaptor-related protein complex 3, sigma 2 subunit	AP3S2	3.93796	down	BC002785
202399_s_at	adaptor-related protein complex 3, sigma 2 subunit	AP3S2	1.47676	down	NM_005829
202400_s_at	serum response factor (c-fos serum response element-binding transcription factor)	SRF	1.35401	up	AI188786
202401_s_at	serum response factor (c-fos serum response element-binding transcription factor)	SRF	1.05778	down	NM_003131
202402_s_at	cysteinyl-tRNA synthetase	CARS	1.04232	up	NM_001751
202403_s_at	collagen, type I, alpha 2	COL1A2	20.1052	down	NM_000089
202404_s_at	collagen, type I, alpha 2	COL1A2	395.73	down	NM_000089
202405_at	TIA1 cytotoxic granule-associated RNA binding protein-like 1	TIAL1	1.18561	up	BF432532
202406_s_at	TIA1 cytotoxic granule-associated RNA binding protein-like 1	TIAL1	3.0162	down	NM_003252
202407_s_at	PRP31 pre-mRNA processing factor 31 homolog (S. cerevisiae)	PRPF31	1.77322	up	BF342707
202408_s_at	PRP31 pre-mRNA processing factor 31 homolog (S. cerevisiae)	PRPF31	3.23261	down	NM_015629
202409_at	chromosome 11 open reading frame 43	C11orf43	7.40567	down	X07868
202410_x_at	insulin-like growth factor 2 (somatomedin A)	IGF2	2.48303	down	NM_000612
202411_at	interferon, alpha-inducible protein 27	IFI27	6.71799	down	NM_005532
202412_s_at	ubiquitin specific peptidase 1	USP1	62.2874	down	AW499935
202413_s_at	ubiquitin specific peptidase 1	USP1	7.66158	down	AW499935
202414_at	excision repair cross-complementing rodent repair deficiency, complementation group 5 (xeroderma pigmentosum, complementation group G (Cockayne syndrome))	ERCC5	7.66449	down	NM_000123
202415_s_at	hsp70-interacting protein	HSPBP1	1.26919	down	NM_012267
202416_at	DnaJ (Hsp40) homolog, subfamily C, member 7	DNAJC7	12.0326	down	NM_003315
202417_at	kelch-like ECH-associated protein 1	KEAP1	5.61332	down	NM_012289
202418_at	Yip1 interacting factor homolog A (S. cerevisiae)	YIF1A	5.71369	down	NM_020470
202419_at	follicular lymphoma variant translocation 1	FVT1	13.6891	down	NM_002035
202420_s_at	DEAH (Asp-Glu-Ala-His) box polypeptide 9	DHX9	7.61037	down	NM_001357
202421_at	immunoglobulin superfamily, member 3	IGSF3	1.14903	up	AB007935
202422_s_at	acyl-CoA synthetase long-chain family member 4	ACSL4	13.14	down	NM_022977
202423_at	MYST histone acetyltransferase (monocytic leukemia) 3	MYST3	1.02772	down	NM_006766
202424_at	mitogen-activated protein kinase kinase 2	MAP2K2	1.4901	down	NM_030662
202425_x_at	protein phosphatase 3 (formerly 2B), catalytic subunit, alpha isoform (calcineurin A alpha)	PPP3CA	13.4074	down	NM_000944
202426_s_at	retinoid X receptor, alpha	RXRA	1.50551	up	BE675800
202427_s_at	brain protein 44	BRP44	2.26359	down	NM_015415
202428_x_at	diazepam binding inhibitor (GABA receptor modulator, acyl-Coenzyme A binding protein)	DBI	4.43749	down	NM_020548
202429_s_at	protein phosphatase 3 (formerly 2B), catalytic subunit, alpha isoform (calcineurin A alpha)	PPP3CA	10.5056	down	AL353950
202430_s_at	phospholipid scramblase 1	PLSCR1	46.503	down	NM_021105
202431_s_at	v-myc myelocytomatosis viral oncogene homolog (avian)	MYC	8.54081	down	NM_002467
202432_at	protein phosphatase 3 (formerly 2B), catalytic subunit, beta isoform (calcineurin A beta)	PPP3CB	1.9126	down	NM_021132
202433_at	solute carrier family 35, member B1	SLC35B1	5.6947	down	NM_005827
202434_s_at	cytochrome P450, family 1, subfamily B, polypeptide 1	CYP1B1	2.47822	up	N21019
202435_s_at	cytochrome P450, family 1, subfamily B, polypeptide 1	CYP1B1	51.9929	down	AU154504
202436_s_at	cytochrome P450, family 1, subfamily B, polypeptide 1	CYP1B1	73.0726	down	AU144855
202437_s_at	cytochrome P450, family 1, subfamily B, polypeptide 1	CYP1B1	158.752	down	NM_000104
202438_x_at	iduronate 2-sulfatase (Hunter syndrome)	IDS	1.29407	up	BF346014
202439_s_at	iduronate 2-sulfatase (Hunter syndrome)	IDS	3.01654	down	NM_000202
202440_s_at	suppression of tumorigenicity 5	ST5	1.90242	down	NM_005418
202441_at	SPFH domain family, member 1	SPFH1	15.9222	down	AL568449
202442_at	adaptor-related protein complex 3, sigma 1 subunit	AP3S1	8.11372	down	NM_001284
202443_x_at	Notch homolog 2 (Drosophila)	NOTCH2	5.5467	down	NM_024408
202444_s_at	SPFH domain family, member 1	SPFH1	1.67722	up	NM_006459
202445_s_at	Notch homolog 2 (Drosophila)	NOTCH2	1.39294	up	NM_024408
202446_s_at	phospholipid scramblase 1	PLSCR1	27.231	down	AI825926
202447_at	2,4-dienoyl CoA reductase 1, mitochondrial	DECR1	3.63382	down	NM_001359
202448_s_at	zyg-11 homolog B (C. elegans)-like	ZYG11BL	1.61025	up	BE675849
202449_s_at	retinoid X receptor, alpha	RXRA	1.99107	down	NM_002957
202450_s_at	cathepsin K (pycnodysostosis)	CTSK	22.1859	down	NM_000396
202451_at	general transcription factor IIH, polypeptide 1, 62kDa	GTF2H1	5.96723	down	BC000365
202452_at	zyg-11 homolog B (C. elegans)-like	ZYG11BL	2.67534	up	NM_006336
202453_s_at	general transcription factor IIH, polypeptide 1, 62kDa	GTF2H1	1.33251	up	BC000365
202454_s_at	v-erb-b2 erythroblastic leukemia viral oncogene homolog 3 (avian)	ERBB3	1.68578	up	NM_001982
202455_at	histone deacetylase 5	HDAC5	1.16357	down	NM_005474
202456_s_at	zyg-11 homolog B (C. elegans)-like	ZYG11BL	2.56686	up	NM_006336
202457_s_at	protein phosphatase 3 (formerly 2B), catalytic subunit, alpha isoform (calcineurin A alpha)	PPP3CA	11.4211	down	AA911231
202458_at	protease, serine, 23	PRSS23	1.47464	down	NM_007173
202459_s_at	lipin 2	LPIN2	1.46005	up	NM_014646
202460_s_at	lipin 2	LPIN2	1.05289	up	NM_014646
202461_at	eukaryotic translation initiation factor 2B, subunit 2 beta, 39kDa	EIF2B2	1.47611	down	NM_014239
202462_s_at	DEAD (Asp-Glu-Ala-Asp) box polypeptide 46	DDX46	8.94519	down	NM_014829
202463_s_at	methyl-CpG binding domain protein 3	MBD3	1.16183	up	NM_003926
202464_s_at	6-phosphofructo-2-kinase/fructose-2,6-biphosphatase 3	PFKFB3	12.6288	down	D49817
202465_at	procollagen C-endopeptidase enhancer	PCOLCE	1.1065	up	NM_002593
202466_at	polymerase (DNA directed) sigma	POLS	7.88735	down	NM_006999
202467_s_at	COP9 constitutive photomorphogenic homolog subunit 2 (Arabidopsis)	COPS2	6.61625	down	NM_004236
202468_s_at	catenin (cadherin-associated protein), alpha-like 1	CTNNAL1	3.51379	down	NM_003798
202469_s_at	cleavage and polyadenylation specific factor 6, 68kDa	CPSF6	3.92191	down	NM_007007
202470_s_at	cleavage and polyadenylation specific factor 6, 68kDa	CPSF6	1.09694	down	NM_007007
[truncated: 20,279 more rows]
