# Supplementary material for: Gene expression profiling in circulating endothelial cells from systemic sclerosis patients shows an altered control of apoptosis and angiogenesis that is modified by iloprost infusion
Source: Arthritis Res Ther. 2010 Jul 7;12(4):R131. doi: 10.1186/ar3069 (PMC2945021; doi:10.1186/ar3069)
Supplement: Additional file 7 — Genes modulated by Iloprost treatment in patients with skin ulcers. Fold change values of modulated genes obtained from the comparison between the expression levels of genes in circulating endothelial cells of patients with skin ulcers after Iloprost treatment and those of the same patients before Iloprost treatment. [file ar3069-S7.XLS]

## Sheet: SSc ulcers post treatment Vs SS
Fold change of modulated genes after Iloprost treatment compared to gene expression before Iloprost treatment in patients with skin ulcers
Probe Set ID	Gene Title	Gene Symbol	FCAbsolute([SSc ulcers post-treatment] Vs [SSc ulcers pre-treatment])	regulation ([SSc ulcers post-treatment] Vs [SSc ulcers pre-treatment treatment])
1007_s_at	discoidin domain receptor family, member 1	DDR1	1.57734	down
1053_at	replication factor C (activator 1) 2, 40kDa	RFC2	1.0525	down
117_at	heat shock 70kDa protein 6 (HSP70B') /// similar to heat shock 70kDa protein 6 (HSP70B)	HSPA6 /// LOC652878	1.38211	down
121_at	paired box gene 8	PAX8	1.01082	up
1255_g_at	guanylate cyclase activator 1A (retina)	GUCA1A	1.03416	up
1294_at	ubiquitin-activating enzyme E1-like	UBE1L	1.14445	down
1316_at	thyroid hormone receptor, alpha (erythroblastic leukemia viral (v-erb-a) oncogene homolog, avian)	THRA	1.39985	down
1320_at	protein tyrosine phosphatase, non-receptor type 21	PTPN21	1.36702	down
1405_i_at	chemokine (C-C motif) ligand 5	CCL5	1.30459	down
1431_at	cytochrome P450, family 2, subfamily E, polypeptide 1	CYP2E1	1.16719	up
1438_at	EPH receptor B3	EPHB3	1.20218	down
1487_at	estrogen-related receptor alpha	ESRRA	1.17261	up
1494_f_at	cytochrome P450, family 2, subfamily A, polypeptide 6	CYP2A6	1.00655	up
1598_g_at	growth arrest-specific 6	GAS6	1.08362	down
160020_at	matrix metallopeptidase 14 (membrane-inserted)	MMP14	1.12245	down
1729_at	TNFRSF1A-associated via death domain	TRADD	1.05491	down
177_at	phospholipase D1, phosphatidylcholine-specific	PLD1	1.29844	up
1773_at	farnesyltransferase, CAAX box, beta	FNTB	1.08367	down
179_at	postmeiotic segregation increased 2-like 11	PMS2L11	1.19509	down
1861_at	BCL2-antagonist of cell death	BAD	1.70708	up
200000_s_at	PRP8 pre-mRNA processing factor 8 homolog (S. cerevisiae) /// PRP8 pre-mRNA processing factor 8 homolog (S. cerevisiae)	PRPF8	2.21306	down
200001_at	calpain, small subunit 1 /// calpain, small subunit 1	CAPNS1	1.14469	down
200002_at	ribosomal protein L35 /// ribosomal protein L35	RPL35	1.42905	up
200003_s_at	ribosomal protein L28 /// ribosomal protein L28	RPL28	1.21213	up
200004_at	eukaryotic translation initiation factor 4 gamma, 2 /// eukaryotic translation initiation factor 4 gamma, 2	EIF4G2	1.1261	up
200005_at	eukaryotic translation initiation factor 3, subunit 7 zeta, 66/67kDa /// eukaryotic translation initiation factor 3, subunit 7 zeta, 66/67kDa	EIF3S7	1.2299	up
200006_at	Parkinson disease (autosomal recessive, early onset) 7 /// Parkinson disease (autosomal recessive, early onset) 7	PARK7	1.02269	up
200007_at	signal recognition particle 14kDa (homologous Alu RNA binding protein) /// signal recognition particle 14kDa (homologous Alu RNA binding protein)	SRP14	1.18717	up
200008_s_at	GDP dissociation inhibitor 2 /// GDP dissociation inhibitor 2	GDI2	1.05294	down
200009_at	GDP dissociation inhibitor 2 /// GDP dissociation inhibitor 2	GDI2	1.26171	up
200010_at	Ribosomal protein L11 /// Ribosomal protein L11	RPL11	1.28321	up
200011_s_at	ADP-ribosylation factor 3 /// ADP-ribosylation factor 3	ARF3	1.11895	down
200012_x_at	ribosomal protein L21 /// ribosomal protein L21 /// similar to 60S ribosomal protein L21 /// similar to 60S ribosomal protein L21 /// similar to ribosomal protein L21 isoform 1 /// similar to ribosomal protein L21 isoform 1 /// similar to 60S ribosomal protein L21 /// similar to 60S ribosomal protein L21 /// similar to ribosomal protein L21 isoform 1 /// similar to ribosomal protein L21 isoform 1	RPL21 /// LOC653156 /// LOC653713 /// LOC653730 /// LOC653737	1.33987	up
200013_at	ribosomal protein L24 /// ribosomal protein L24	RPL24	1.22026	up
200014_s_at	heterogeneous nuclear ribonucleoprotein C (C1/C2) /// heterogeneous nuclear ribonucleoprotein C (C1/C2)	HNRPC	1.34364	up
200015_s_at	septin 2 /// septin 2	2008-09-02	1.09306	down
200016_x_at	heterogeneous nuclear ribonucleoprotein A1 /// heterogeneous nuclear ribonucleoprotein A1	HNRPA1	1.3318	up
200017_at	ribosomal protein S27a /// ribosomal protein S27a	RPS27A	1.22055	up
200018_at	ribosomal protein S13 /// ribosomal protein S13	RPS13	1.28806	up
200019_s_at	Finkel-Biskis-Reilly murine sarcoma virus (FBR-MuSV) ubiquitously expressed (fox derived); ribosomal protein S30 /// Finkel-Biskis-Reilly murine sarcoma virus (FBR-MuSV) ubiquitously expressed (fox derived); ribosomal protein S30	FAU	1.16225	up
200020_at	TAR DNA binding protein /// TAR DNA binding protein	TARDBP	1.12906	up
200021_at	cofilin 1 (non-muscle) /// cofilin 1 (non-muscle)	CFL1	1.11451	down
200022_at	ribosomal protein L18 /// ribosomal protein L18	RPL18	1.35644	up
200023_s_at	eukaryotic translation initiation factor 3, subunit 5 epsilon, 47kDa /// eukaryotic translation initiation factor 3, subunit 5 epsilon, 47kDa	EIF3S5	1.05581	down
200024_at	ribosomal protein S5 /// ribosomal protein S5	RPS5	1.03037	down
200025_s_at	ribosomal protein L27 /// ribosomal protein L27	RPL27	1.49214	up
200026_at	ribosomal protein L34 /// ribosomal protein L34 /// similar to ribosomal protein L34 /// similar to ribosomal protein L34 /// similar to ribosomal protein L34 /// similar to ribosomal protein L34	RPL34 /// LOC342994 /// LOC651249	1.47882	up
200027_at	asparaginyl-tRNA synthetase /// asparaginyl-tRNA synthetase	NARS	1.53851	up
200028_s_at	START domain containing 7 /// START domain containing 7	STARD7	1.17259	down
200029_at	ribosomal protein L19 /// ribosomal protein L19	RPL19	1.14469	up
200030_s_at	solute carrier family 25 (mitochondrial carrier; phosphate carrier), member 3 /// solute carrier family 25 (mitochondrial carrier; phosphate carrier), member 3	SLC25A3	1.05312	up
200031_s_at	ribosomal protein S11 /// ribosomal protein S11	RPS11	1.05815	up
200032_s_at	ribosomal protein L9 /// ribosomal protein L9	RPL9	1.43174	up
200033_at	DEAD (Asp-Glu-Ala-Asp) box polypeptide 5 /// DEAD (Asp-Glu-Ala-Asp) box polypeptide 5	DDX5	1.02566	down
200034_s_at	ribosomal protein L6 /// ribosomal protein L6	RPL6	1.35917	up
200035_at	dullard homolog (Xenopus laevis) /// dullard homolog (Xenopus laevis)	DULLARD	1.03758	up
200036_s_at	ribosomal protein L10a /// ribosomal protein L10a	RPL10A	1.11656	up
200037_s_at	chromobox homolog 3 (HP1 gamma homolog, Drosophila) /// chromobox homolog 3 (HP1 gamma homolog, Drosophila) /// similar to chromobox homolog 3 /// similar to chromobox homolog 3	CBX3 /// LOC653972	1.2573	up
200038_s_at	ribosomal protein L17 /// ribosomal protein L17	RPL17	1.21469	up
200039_s_at	proteasome (prosome, macropain) subunit, beta type, 2 /// proteasome (prosome, macropain) subunit, beta type, 2	PSMB2	1.23507	down
200040_at	KH domain containing, RNA binding, signal transduction associated 1 /// KH domain containing, RNA binding, signal transduction associated 1	KHDRBS1	1.42263	up
200041_s_at	HLA-B associated transcript 1 /// HLA-B associated transcript 1	BAT1	1.08356	up
200042_at	hypothetical protein HSPC117 /// hypothetical protein HSPC117	HSPC117	1.04249	up
200043_at	enhancer of rudimentary homolog (Drosophila) /// enhancer of rudimentary homolog (Drosophila)	ERH	1.0723	up
200044_at	splicing factor, arginine/serine-rich 9 /// splicing factor, arginine/serine-rich 9	SFRS9	1.12611	down
200045_at	ATP-binding cassette, sub-family F (GCN20), member 1 /// ATP-binding cassette, sub-family F (GCN20), member 1	ABCF1	1.26049	down
200046_at	defender against cell death 1 /// defender against cell death 1	DAD1	1.15301	up
200047_s_at	YY1 transcription factor /// YY1 transcription factor	YY1	1.26303	up
200048_s_at	jumping translocation breakpoint /// jumping translocation breakpoint	JTB	1.00315	down
200049_at	MYST histone acetyltransferase 2 /// MYST histone acetyltransferase 2	MYST2	1.31416	down
200050_at	zinc finger protein 146 /// zinc finger protein 146	ZNF146	1.08378	up
200051_at	squamous cell carcinoma antigen recognised by T cells /// squamous cell carcinoma antigen recognised by T cells	SART1	1.12757	up
200052_s_at	interleukin enhancer binding factor 2, 45kDa /// interleukin enhancer binding factor 2, 45kDa	ILF2	1.13928	up
200053_at	sperm associated antigen 7 /// sperm associated antigen 7	SPAG7	1.22821	down
200054_at	zinc finger protein 259 /// zinc finger protein 259	ZNF259	1.15195	down
200055_at	TAF10 RNA polymerase II, TATA box binding protein (TBP)-associated factor, 30kDa /// TAF10 RNA polymerase II, TATA box binding protein (TBP)-associated factor, 30kDa	TAF10	1.11355	up
200056_s_at	nuclear DNA-binding protein /// nuclear DNA-binding protein	C1D	2.83386	up
200057_s_at	non-POU domain containing, octamer-binding /// non-POU domain containing, octamer-binding	NONO	1.04975	up
200058_s_at	activating signal cointegrator 1 complex subunit 3-like 1 /// activating signal cointegrator 1 complex subunit 3-like 1	ASCC3L1	1.04273	down
200059_s_at	ras homolog gene family, member A /// ras homolog gene family, member A	RHOA	1.2572	down
200060_s_at	RNA binding protein S1, serine-rich domain /// RNA binding protein S1, serine-rich domain	RNPS1	1.19653	up
200061_s_at	ribosomal protein S24 /// ribosomal protein S24	RPS24	1.47642	up
200062_s_at	ribosomal protein L30 /// ribosomal protein L30	RPL30	1.17244	up
200063_s_at	nucleophosmin (nucleolar phosphoprotein B23, numatrin) /// nucleophosmin (nucleolar phosphoprotein B23, numatrin)	NPM1	1.57539	up
200064_at	heat shock protein 90kDa alpha (cytosolic), class B member 1 /// heat shock protein 90kDa alpha (cytosolic), class B member 1	HSP90AB1	1.09336	up
200065_s_at	ADP-ribosylation factor 1 /// ADP-ribosylation factor 1	ARF1	1.22386	up
200066_at	IK cytokine, down-regulator of HLA II /// IK cytokine, down-regulator of HLA II	IK	1.56295	up
200067_x_at	sorting nexin 3 /// sorting nexin 3	SNX3	1.4122	up
200068_s_at	calnexin /// calnexin	CANX	1.06942	up
200069_at	squamous cell carcinoma antigen recognised by T cells 3 /// squamous cell carcinoma antigen recognised by T cells 3	SART3	1.11952	down
200070_at	chromosome 2 open reading frame 24 /// chromosome 2 open reading frame 24	C2orf24	1.2649	up
200071_at	survival motor neuron domain containing 1 /// survival motor neuron domain containing 1	SMNDC1	1.04608	down
200072_s_at	heterogeneous nuclear ribonucleoprotein M /// heterogeneous nuclear ribonucleoprotein M	HNRPM	1.32641	down
200073_s_at	heterogeneous nuclear ribonucleoprotein D (AU-rich element RNA binding protein 1, 37kDa) /// heterogeneous nuclear ribonucleoprotein D (AU-rich element RNA binding protein 1, 37kDa)	HNRPD	1.11109	up
200074_s_at	ribosomal protein L14 /// ribosomal protein L14 /// ribosomal protein L14-like /// ribosomal protein L14-like /// similar to 60S ribosomal protein L14 (CAG-ISL 7) /// similar to 60S ribosomal protein L14 (CAG-ISL 7)	RPL14 /// RPL14L /// LOC649821	1.37062	up
200075_s_at	guanylate kinase 1 /// guanylate kinase 1	GUK1	1.28078	up
200076_s_at	hypothetical protein MGC2749 /// hypothetical protein MGC2749	MGC2749	1.16697	down
200077_s_at	ornithine decarboxylase antizyme 1 /// ornithine decarboxylase antizyme 1	OAZ1	1.11927	up
200078_s_at	ATPase, H+ transporting, lysosomal 21kDa, V0 subunit b /// ATPase, H+ transporting, lysosomal 21kDa, V0 subunit b	ATP6V0B	1.18716	up
200079_s_at	lysyl-tRNA synthetase /// lysyl-tRNA synthetase	KARS	1.26645	up
200080_s_at	H3 histone, family 3A /// H3 histone, family 3A /// H3 histone, family 3A pseudogene /// H3 histone, family 3A pseudogene /// similar to H3 histone, family 3B /// similar to H3 histone, family 3B	H3F3A /// LOC440926 /// LOC644914	1.23384	up
200081_s_at	ribosomal protein S6 /// ribosomal protein S6	RPS6	1.21118	up
200082_s_at	ribosomal protein S7 /// ribosomal protein S7	RPS7	1.30848	up
200083_at	ubiquitin specific peptidase 22 /// ubiquitin specific peptidase 22	USP22	1.03131	down
200084_at	chromosome 11 open reading frame 58 /// chromosome 11 open reading frame 58	C11orf58	1.51272	up
200085_s_at	transcription elongation factor B (SIII), polypeptide 2 (18kDa, elongin B) /// transcription elongation factor B (SIII), polypeptide 2 (18kDa, elongin B)	TCEB2	1.30714	up
200086_s_at	cytochrome c oxidase subunit IV isoform 1 /// cytochrome c oxidase subunit IV isoform 1	COX4I1	1.28024	up
200087_s_at	transmembrane emp24 domain trafficking protein 2 /// transmembrane emp24 domain trafficking protein 2	TMED2	1.29637	up
200088_x_at	ribosomal protein L12 /// ribosomal protein L12	RPL12	1.31737	up
200089_s_at	ribosomal protein L4 /// ribosomal protein L4	RPL4	1.28317	up
200090_at	farnesyltransferase, CAAX box, alpha /// farnesyltransferase, CAAX box, alpha	FNTA	1.09033	up
200091_s_at	ribosomal protein S25 /// ribosomal protein S25	RPS25	1.5616	up
200092_s_at	ribosomal protein L37 /// ribosomal protein L37	RPL37	1.49318	up
200093_s_at	histidine triad nucleotide binding protein 1 /// histidine triad nucleotide binding protein 1	HINT1	1.11826	down
200094_s_at	eukaryotic translation elongation factor 2 /// eukaryotic translation elongation factor 2	EEF2	1.31155	up
200095_x_at	ribosomal protein S10 /// ribosomal protein S10	RPS10	1.37857	up
200096_s_at	ATPase, H+ transporting, lysosomal 9kDa, V0 subunit e /// ATPase, H+ transporting, lysosomal 9kDa, V0 subunit e	ATP6V0E	1.05012	up
200097_s_at	heterogeneous nuclear ribonucleoprotein K /// heterogeneous nuclear ribonucleoprotein K	HNRPK	2.01483	up
200098_s_at	anaphase promoting complex subunit 5 /// anaphase promoting complex subunit 5	ANAPC5	1.23825	down
200099_s_at	ribosomal protein S3A /// ribosomal protein S3A /// similar to ribosomal protein S3a /// similar to ribosomal protein S3a	RPS3A /// LOC439992	1.30386	up
200593_s_at	heterogeneous nuclear ribonucleoprotein U (scaffold attachment factor A)	HNRPU	1.12325	up
200594_x_at	heterogeneous nuclear ribonucleoprotein U (scaffold attachment factor A)	HNRPU	1.20813	up
200595_s_at	eukaryotic translation initiation factor 3, subunit 10 theta, 150/170kDa	EIF3S10	1.35627	down
200596_s_at	eukaryotic translation initiation factor 3, subunit 10 theta, 150/170kDa	EIF3S10	1.17647	up
200597_at	eukaryotic translation initiation factor 3, subunit 10 theta, 150/170kDa	EIF3S10	1.11994	down
200598_s_at	heat shock protein 90kDa beta (Grp94), member 1	HSP90B1	1.1112	up
200599_s_at	heat shock protein 90kDa beta (Grp94), member 1	HSP90B1	1.10586	up
200600_at	moesin	MSN	1.25701	down
200601_at	actinin, alpha 4	ACTN4	1.03676	up
200602_at	amyloid beta (A4) precursor protein (peptidase nexin-II, Alzheimer disease)	APP	1.01649	up
200603_at	protein kinase, cAMP-dependent, regulatory, type I, alpha (tissue specific extinguisher 1)	PRKAR1A	1.40892	up
200604_s_at	protein kinase, cAMP-dependent, regulatory, type I, alpha (tissue specific extinguisher 1)	PRKAR1A	1.49481	up
200605_s_at	protein kinase, cAMP-dependent, regulatory, type I, alpha (tissue specific extinguisher 1)	PRKAR1A	1.42689	up
200606_at	desmoplakin	DSP	1.97166	up
200607_s_at	RAD21 homolog (S. pombe)	RAD21	1.19159	up
200608_s_at	RAD21 homolog (S. pombe)	RAD21	1.32023	up
200609_s_at	WD repeat domain 1	WDR1	1.22157	down
200610_s_at	nucleolin	NCL	1.0273	up
200611_s_at	WD repeat domain 1	WDR1	1.45162	down
200612_s_at	adaptor-related protein complex 2, beta 1 subunit	AP2B1	1.85787	up
200613_at	adaptor-related protein complex 2, mu 1 subunit	AP2M1	1.04642	up
200614_at	clathrin, heavy polypeptide (Hc)	CLTC	1.40628	up
200615_s_at	adaptor-related protein complex 2, beta 1 subunit	AP2B1	1.49294	up
200616_s_at	KIAA0152	KIAA0152	1.1308	up
200617_at	KIAA0152	KIAA0152	1.07305	down
200618_at	LIM and SH3 protein 1	LASP1	1.03018	up
200619_at	splicing factor 3b, subunit 2, 145kDa	SF3B2	3.00305	up
200620_at	transmembrane protein 59	TMEM59	1.49814	up
200621_at	cysteine and glycine-rich protein 1	CSRP1	1.45597	up
200622_x_at	calmodulin 3 (phosphorylase kinase, delta)	CALM3	1.57964	down
200623_s_at	calmodulin 3 (phosphorylase kinase, delta)	CALM3	1.46897	down
200624_s_at	matrin 3	MATR3	1.02349	up
200625_s_at	CAP, adenylate cyclase-associated protein 1 (yeast)	CAP1	1.07947	down
200626_s_at	matrin 3	MATR3	1.61898	up
200627_at	prostaglandin E synthase 3 (cytosolic)	PTGES3	1.74652	up
200628_s_at	tryptophanyl-tRNA synthetase	WARS	1.23053	up
200629_at	tryptophanyl-tRNA synthetase	WARS	1.34059	up
200630_x_at	SET translocation (myeloid leukemia-associated)	SET	1.16788	up
200631_s_at	SET translocation (myeloid leukemia-associated)	SET	1.02604	down
200632_s_at	N-myc downstream regulated gene 1	NDRG1	1.41065	down
200633_at	ubiquitin B /// ubiquitin B	UBB	1.06653	up
200634_at	profilin 1	PFN1	1.40238	down
200635_s_at	protein tyrosine phosphatase, receptor type, F	PTPRF	2.38218	up
200636_s_at	protein tyrosine phosphatase, receptor type, F	PTPRF	1.17319	down
200637_s_at	protein tyrosine phosphatase, receptor type, F	PTPRF	1.28775	down
200638_s_at	tyrosine 3-monooxygenase/tryptophan 5-monooxygenase activation protein, zeta polypeptide	YWHAZ	1.2903	down
200639_s_at	tyrosine 3-monooxygenase/tryptophan 5-monooxygenase activation protein, zeta polypeptide	YWHAZ	1.09128	up
200640_at	tyrosine 3-monooxygenase/tryptophan 5-monooxygenase activation protein, zeta polypeptide	YWHAZ	1.01508	up
200641_s_at	tyrosine 3-monooxygenase/tryptophan 5-monooxygenase activation protein, zeta polypeptide	YWHAZ	1.40034	down
200642_at	superoxide dismutase 1, soluble (amyotrophic lateral sclerosis 1 (adult))	SOD1	1.77901	up
200643_at	high density lipoprotein binding protein (vigilin)	HDLBP	1.28342	up
200644_at	MARCKS-like 1	MARCKSL1	1.05568	down
200645_at	GABA(A) receptor-associated protein	GABARAP	1.25924	up
200646_s_at	nucleobindin 1	NUCB1	1.37751	down
200647_x_at	eukaryotic translation initiation factor 3, subunit 8, 110kDa /// similar to eukaryotic translation initiation factor 3, subunit 8	EIF3S8 /// LOC653352	1.40971	down
200648_s_at	glutamate-ammonia ligase (glutamine synthetase)	GLUL	1.18772	up
200649_at	nucleobindin 1	NUCB1	1.01157	up
200650_s_at	lactate dehydrogenase A	LDHA	1.5027	up
200651_at	guanine nucleotide binding protein (G protein), beta polypeptide 2-like 1	GNB2L1	1.0454	down
200652_at	signal sequence receptor, beta (translocon-associated protein beta)	SSR2	1.11293	up
200653_s_at	calmodulin 1 (phosphorylase kinase, delta)	CALM1	1.13509	up
200654_at	procollagen-proline, 2-oxoglutarate 4-dioxygenase (proline 4-hydroxylase), beta polypeptide	P4HB	1.19397	up
200655_s_at	calmodulin 1 (phosphorylase kinase, delta)	CALM1	1.05814	down
200656_s_at	procollagen-proline, 2-oxoglutarate 4-dioxygenase (proline 4-hydroxylase), beta polypeptide	P4HB	1.04788	down
200657_at	solute carrier family 25 (mitochondrial carrier; adenine nucleotide translocator), member 5	SLC25A5	1.34763	up
200658_s_at	prohibitin	PHB	1.19031	up
200659_s_at	prohibitin	PHB	1.02188	down
200660_at	S100 calcium binding protein A11 (calgizzarin)	S100A11	1.6229	up
200661_at	protective protein for beta-galactosidase (galactosialidosis)	PPGB	1.59051	down
200662_s_at	translocase of outer mitochondrial membrane 20 homolog (yeast)	TOMM20	1.09949	up
200663_at	CD63 molecule	CD63	1.14017	up
200664_s_at	DnaJ (Hsp40) homolog, subfamily B, member 1	DNAJB1	1.01767	down
200665_s_at	secreted protein, acidic, cysteine-rich (osteonectin) /// secreted protein, acidic, cysteine-rich (osteonectin)	SPARC	1.28082	down
200666_s_at	DnaJ (Hsp40) homolog, subfamily B, member 1	DNAJB1	1.03117	down
200667_at	ubiquitin-conjugating enzyme E2D 3 (UBC4/5 homolog, yeast)	UBE2D3	1.68438	up
200668_s_at	ubiquitin-conjugating enzyme E2D 3 (UBC4/5 homolog, yeast)	UBE2D3	1.57356	up
200669_s_at	ubiquitin-conjugating enzyme E2D 3 (UBC4/5 homolog, yeast)	UBE2D3	1.41033	up
200670_at	X-box binding protein 1	XBP1	1.29532	down
200671_s_at	spectrin, beta, non-erythrocytic 1	SPTBN1	1.45818	down
200672_x_at	spectrin, beta, non-erythrocytic 1	SPTBN1	1.21151	down
200673_at	lysosomal-associated protein transmembrane 4 alpha	LAPTM4A	1.21812	up
200674_s_at	ribosomal protein L32	RPL32	1.45374	up
200675_at	CD81 molecule	CD81	1.48571	down
200676_s_at	ubiquitin-conjugating enzyme E2L 3	UBE2L3	1.02729	up
200677_at	pituitary tumor-transforming 1 interacting protein	PTTG1IP	1.03121	up
200678_x_at	granulin	GRN	1.20485	up
200679_x_at	high-mobility group box 1	HMGB1	1.58179	up
200680_x_at	high-mobility group box 1	HMGB1	1.91141	up
200681_at	glyoxalase I	GLO1	1.5995	up
200682_s_at	ubiquitin-conjugating enzyme E2L 3	UBE2L3	1.02582	down
200683_s_at	ubiquitin-conjugating enzyme E2L 3	UBE2L3	1.07213	down
200684_s_at	ubiquitin-conjugating enzyme E2L 3	UBE2L3	1.01823	down
200685_at	splicing factor, arginine/serine-rich 11	SFRS11	2.19348	down
200686_s_at	splicing factor, arginine/serine-rich 11	SFRS11	1.35563	up
200687_s_at	splicing factor 3b, subunit 3, 130kDa	SF3B3	2.96795	up
200688_at	splicing factor 3b, subunit 3, 130kDa	SF3B3	1.49148	up
200689_x_at	eukaryotic translation elongation factor 1 gamma /// similar to Elongation factor 1-gamma (EF-1-gamma) (eEF-1B gamma)	EEF1G /// LOC654007	1.17703	up
200690_at	heat shock 70kDa protein 9B (mortalin-2)	HSPA9B	1.07547	up
200691_s_at	heat shock 70kDa protein 9B (mortalin-2)	HSPA9B	1.01731	up
200692_s_at	heat shock 70kDa protein 9B (mortalin-2)	HSPA9B	1.0921	up
200693_at	tyrosine 3-monooxygenase/tryptophan 5-monooxygenase activation protein, theta polypeptide	YWHAQ	1.16243	down
200694_s_at	DEAD (Asp-Glu-Ala-Asp) box polypeptide 24	DDX24	1.79229	down
200695_at	protein phosphatase 2 (formerly 2A), regulatory subunit A (PR 65), alpha isoform	PPP2R1A	1.14191	up
200696_s_at	gelsolin (amyloidosis, Finnish type)	GSN	1.15563	up
200697_at	hexokinase 1	HK1	1.284	up
200698_at	KDEL (Lys-Asp-Glu-Leu) endoplasmic reticulum protein retention receptor 2	KDELR2	1.28283	up
200699_at	KDEL (Lys-Asp-Glu-Leu) endoplasmic reticulum protein retention receptor 2	KDELR2	1.14529	up
200700_s_at	KDEL (Lys-Asp-Glu-Leu) endoplasmic reticulum protein retention receptor 2	KDELR2	1.17239	up
200701_at	Niemann-Pick disease, type C2	NPC2	1.04617	down
200702_s_at	DEAD (Asp-Glu-Ala-Asp) box polypeptide 24	DDX24	1.11876	down
200703_at	dynein, light chain, LC8-type 1	DYNLL1	1.35829	up
200704_at	lipopolysaccharide-induced TNF factor	LITAF	1.06708	up
200705_s_at	eukaryotic translation elongation factor 1 beta 2	EEF1B2	1.33003	up
200706_s_at	lipopolysaccharide-induced TNF factor	LITAF	1.02217	up
200707_at	protein kinase C substrate 80K-H	PRKCSH	1.58162	down
200708_at	glutamic-oxaloacetic transaminase 2, mitochondrial (aspartate aminotransferase 2)	GOT2	1.07442	down
200709_at	FK506 binding protein 1A, 12kDa	FKBP1A	1.58034	down
200710_at	acyl-Coenzyme A dehydrogenase, very long chain	ACADVL	1.11802	up
200711_s_at	S-phase kinase-associated protein 1A (p19A)	SKP1A	1.71357	up
200712_s_at	microtubule-associated protein, RP/EB family, member 1	MAPRE1	1.23919	down
200713_s_at	microtubule-associated protein, RP/EB family, member 1	MAPRE1	1.05158	down
200714_x_at	amplified in osteosarcoma	OS9	1.08675	down
200715_x_at	ribosomal protein L13a	RPL13A	1.33949	up
200716_x_at	ribosomal protein L13a	RPL13A	1.2206	up
200717_x_at	ribosomal protein L7	RPL7	1.33071	up
200718_s_at	S-phase kinase-associated protein 1A (p19A)	SKP1A	1.45158	up
200719_at	S-phase kinase-associated protein 1A (p19A)	SKP1A	1.5687	up
200720_s_at	ARP1 actin-related protein 1 homolog A, centractin alpha (yeast)	ACTR1A	1.29538	up
200721_s_at	ARP1 actin-related protein 1 homolog A, centractin alpha (yeast)	ACTR1A	1.27363	up
200722_s_at	GPI-anchored membrane protein 1	GPIAP1	1.10834	down
200723_s_at	GPI-anchored membrane protein 1	GPIAP1	1.0269	up
200724_at	ribosomal protein L10	RPL10	1.3691	up
200725_x_at	ribosomal protein L10	RPL10	1.14472	up
200726_at	protein phosphatase 1, catalytic subunit, gamma isoform	PPP1CC	1.35366	up
200727_s_at	ARP2 actin-related protein 2 homolog (yeast)	ACTR2	1.01382	up
200728_at	ARP2 actin-related protein 2 homolog (yeast)	ACTR2	1.11378	up
200729_s_at	ARP2 actin-related protein 2 homolog (yeast)	ACTR2	1.09122	up
200730_s_at	protein tyrosine phosphatase type IVA, member 1	PTP4A1	1.17924	down
200731_s_at	protein tyrosine phosphatase type IVA, member 1	PTP4A1	1.08271	up
200732_s_at	protein tyrosine phosphatase type IVA, member 1	PTP4A1	1.06345	up
200733_s_at	protein tyrosine phosphatase type IVA, member 1	PTP4A1	1.16922	up
200734_s_at	ADP-ribosylation factor 3	ARF3	1.02626	down
200735_x_at	nascent-polypeptide-associated complex alpha polypeptide	NACA	1.3195	up
200736_s_at	glutathione peroxidase 1	GPX1	1.06734	up
200737_at	phosphoglycerate kinase 1	PGK1	1.00084	up
200738_s_at	phosphoglycerate kinase 1	PGK1	1.06368	up
200739_s_at	SMT3 suppressor of mif two 3 homolog 3 (S. cerevisiae)	SUMO3	1.03605	down
200740_s_at	SMT3 suppressor of mif two 3 homolog 3 (S. cerevisiae)	SUMO3	1.02178	down
200741_s_at	ribosomal protein S27 (metallopanstimulin 1)	RPS27	1.58267	up
200742_s_at	tripeptidyl peptidase I	TPP1	1.26103	down
200743_s_at	tripeptidyl peptidase I	TPP1	1.081	down
200744_s_at	guanine nucleotide binding protein (G protein), beta polypeptide 1	GNB1	1.24787	down
200745_s_at	guanine nucleotide binding protein (G protein), beta polypeptide 1	GNB1	1.13307	down
200746_s_at	guanine nucleotide binding protein (G protein), beta polypeptide 1	GNB1	1.21178	down
200747_s_at	nuclear mitotic apparatus protein 1	NUMA1	1.55635	down
200748_s_at	ferritin, heavy polypeptide 1	FTH1	1.12631	down
200749_at	RAN, member RAS oncogene family	RAN	1.46599	down
200750_s_at	RAN, member RAS oncogene family	RAN	1.06783	up
200751_s_at	heterogeneous nuclear ribonucleoprotein C (C1/C2)	HNRPC	1.09072	up
200752_s_at	calpain 1, (mu/I) large subunit	CAPN1	1.07582	down
200753_x_at	splicing factor, arginine/serine-rich 2	SFRS2	1.1692	up
200754_x_at	splicing factor, arginine/serine-rich 2	SFRS2	1.04861	down
200755_s_at	calumenin	CALU	2.24597	up
200756_x_at	calumenin	CALU	1.10882	down
200757_s_at	calumenin	CALU	1.04363	down
200758_s_at	nuclear factor (erythroid-derived 2)-like 1	NFE2L1	1.031	down
200759_x_at	nuclear factor (erythroid-derived 2)-like 1	NFE2L1	1.22165	down
200760_s_at	ADP-ribosylation-like factor 6 interacting protein 5	ARL6IP5	1.30926	up
200761_s_at	ADP-ribosylation-like factor 6 interacting protein 5	ARL6IP5	1.09346	down
200762_at	dihydropyrimidinase-like 2	DPYSL2	1.23041	down
200763_s_at	ribosomal protein, large, P1	RPLP1	1.10696	up
200764_s_at	catenin (cadherin-associated protein), alpha 1, 102kDa	CTNNA1	1.17734	up
200765_x_at	catenin (cadherin-associated protein), alpha 1, 102kDa	CTNNA1	1.33496	up
200766_at	cathepsin D (lysosomal aspartyl peptidase)	CTSD	1.57898	down
200767_s_at	chromosome 9 open reading frame 10	C9orf10	1.02064	down
200768_s_at	methionine adenosyltransferase II, alpha	MAT2A	1.21177	up
200769_s_at	methionine adenosyltransferase II, alpha	MAT2A	1.17149	down
200770_s_at	laminin, gamma 1 (formerly LAMB2)	LAMC1	1.32523	down
200771_at	laminin, gamma 1 (formerly LAMB2)	LAMC1	3.76432	up
200772_x_at	prothymosin, alpha (gene sequence 28)	PTMA	1.64414	up
200773_x_at	prothymosin, alpha (gene sequence 28) /// hypothetical gene supported by BC013859 /// similar to prothymosin, alpha (gene sequence 28)	PTMA /// LOC441454 /// LOC643287	1.07441	up
200774_at	chromosome 9 open reading frame 10	C9orf10	2.0596	up
200775_s_at	heterogeneous nuclear ribonucleoprotein K	HNRPK	1.24381	up
200776_s_at	basic leucine zipper and W2 domains 1 /// similar to basic leucine zipper and W2 domains 1	BZW1 /// LOC151579	1.03831	down
200777_s_at	basic leucine zipper and W2 domains 1 /// similar to basic leucine zipper and W2 domains 1	BZW1 /// LOC151579	1.05422	down
200778_s_at	septin 2	2008-09-02	1.15279	up
200779_at	activating transcription factor 4 (tax-responsive enhancer element B67)	ATF4	1.14129	down
200780_x_at	GNAS complex locus	GNAS	1.03778	down
200781_s_at	ribosomal protein S15a	RPS15A	1.29947	up
200782_at	annexin A5	ANXA5	1.19577	up
200783_s_at	stathmin 1/oncoprotein 18	STMN1	1.22561	up
200784_s_at	low density lipoprotein-related protein 1 (alpha-2-macroglobulin receptor)	LRP1	1.75999	up
200785_s_at	low density lipoprotein-related protein 1 (alpha-2-macroglobulin receptor)	LRP1	1.2192	down
200786_at	proteasome (prosome, macropain) subunit, beta type, 7	PSMB7	1.07738	down
200787_s_at	phosphoprotein enriched in astrocytes 15	PEA15	1.55407	down
200788_s_at	phosphoprotein enriched in astrocytes 15	PEA15	1.07406	down
200789_at	enoyl Coenzyme A hydratase 1, peroxisomal	ECH1	1.12342	up
200790_at	ornithine decarboxylase 1	ODC1	1.39917	up
200791_s_at	IQ motif containing GTPase activating protein 1	IQGAP1	1.43604	down
200792_at	X-ray repair complementing defective repair in Chinese hamster cells 6 (Ku autoantigen, 70kDa)	XRCC6	1.14651	down
200793_s_at	aconitase 2, mitochondrial	ACO2	1.29693	up
200794_x_at	DAZ associated protein 2	DAZAP2	1.14123	up
200795_at	SPARC-like 1 (mast9, hevin)	SPARCL1	2.77165	down
200796_s_at	myeloid cell leukemia sequence 1 (BCL2-related)	MCL1	1.24574	up
200797_s_at	myeloid cell leukemia sequence 1 (BCL2-related)	MCL1	1.07851	down
200798_x_at	myeloid cell leukemia sequence 1 (BCL2-related)	MCL1	1.22076	down
200799_at	heat shock 70kDa protein 1A	HSPA1A	1.1716	up
200800_s_at	heat shock 70kDa protein 1A /// heat shock 70kDa protein 1B	HSPA1A /// HSPA1B	1.11209	up
200801_x_at	actin, beta	ACTB	1.29037	down
200802_at	seryl-tRNA synthetase	SARS	1.12763	down
200803_s_at	testis enhanced gene transcript (BAX inhibitor 1)	TEGT	1.30053	up
200804_at	testis enhanced gene transcript (BAX inhibitor 1)	TEGT	1.19348	up
200805_at	lectin, mannose-binding 2	LMAN2	1.23857	down
200806_s_at	heat shock 60kDa protein 1 (chaperonin)	HSPD1	1.35059	down
200807_s_at	heat shock 60kDa protein 1 (chaperonin)	HSPD1	1.21714	up
200808_s_at	zyxin	ZYX	1.0283	up
200809_x_at	ribosomal protein L12	RPL12	1.2035	up
200810_s_at	cold inducible RNA binding protein	CIRBP	1.018	up
200811_at	cold inducible RNA binding protein	CIRBP	1.37015	down
200812_at	chaperonin containing TCP1, subunit 7 (eta)	CCT7	1.30425	down
200813_s_at	platelet-activating factor acetylhydrolase, isoform Ib, alpha subunit 45kDa	PAFAH1B1	1.48307	down
200814_at	proteasome (prosome, macropain) activator subunit 1 (PA28 alpha)	PSME1	1.16662	down
200815_s_at	platelet-activating factor acetylhydrolase, isoform Ib, alpha subunit 45kDa	PAFAH1B1	1.05018	down
200816_s_at	platelet-activating factor acetylhydrolase, isoform Ib, alpha subunit 45kDa	PAFAH1B1	1.18223	down
200817_x_at	ribosomal protein S10	RPS10	1.19258	up
200818_at	ATP synthase, H+ transporting, mitochondrial F1 complex, O subunit (oligomycin sensitivity conferring protein)	ATP5O	1.05842	down
200819_s_at	ribosomal protein S15	RPS15	1.05902	up
200820_at	proteasome (prosome, macropain) 26S subunit, non-ATPase, 8	PSMD8	1.17833	down
200821_at	lysosomal-associated membrane protein 2	LAMP2	1.63681	up
200822_x_at	triosephosphate isomerase 1	TPI1	1.02571	down
200823_x_at	ribosomal protein L29	RPL29	1.12183	up
200824_at	glutathione S-transferase pi	GSTP1	1.27766	down
200825_s_at	hypoxia up-regulated 1	HYOU1	1.04893	down
200826_at	small nuclear ribonucleoprotein D2 polypeptide 16.5kDa	SNRPD2	1.4983	up
200827_at	procollagen-lysine 1, 2-oxoglutarate 5-dioxygenase 1	PLOD1	1.02209	up
200828_s_at	zinc finger protein 207	ZNF207	1.17438	down
200829_x_at	zinc finger protein 207	ZNF207	1.13858	down
200830_at	proteasome (prosome, macropain) 26S subunit, non-ATPase, 2	PSMD2	1.07868	up
200831_s_at	stearoyl-CoA desaturase (delta-9-desaturase)	SCD	1.23663	down
200832_s_at	stearoyl-CoA desaturase (delta-9-desaturase)	SCD	1.05803	down
200833_s_at	RAP1B, member of RAS oncogene family /// similar to RAS related protein 1b isoform 1	RAP1B /// LOC643752	1.15537	up
200834_s_at	ribosomal protein S21	RPS21	1.53548	up
200835_s_at	microtubule-associated protein 4	MAP4	1.2966	up
200836_s_at	microtubule-associated protein 4	MAP4	1.3309	down
200837_at	B-cell receptor-associated protein 31	BCAP31	1.31835	down
200838_at	cathepsin B	CTSB	1.27256	up
200839_s_at	cathepsin B	CTSB	1.37314	up
200840_at	lysyl-tRNA synthetase	KARS	1.26349	up
200841_s_at	glutamyl-prolyl-tRNA synthetase	EPRS	6.62383	down
200842_s_at	glutamyl-prolyl-tRNA synthetase	EPRS	1.05735	down
200843_s_at	glutamyl-prolyl-tRNA synthetase	EPRS	1.43311	down
200844_s_at	peroxiredoxin 6	PRDX6	1.41014	up
200845_s_at	peroxiredoxin 6	PRDX6	1.39086	up
200846_s_at	protein phosphatase 1, catalytic subunit, alpha isoform	PPP1CA	1.25772	down
200847_s_at	transmembrane protein 66	TMEM66	1.31724	up
200848_at	S-adenosylhomocysteine hydrolase-like 1	AHCYL1	1.15225	down
200849_s_at	S-adenosylhomocysteine hydrolase-like 1	AHCYL1	1.49373	up
200850_s_at	S-adenosylhomocysteine hydrolase-like 1	AHCYL1	1.03137	up
200851_s_at	KIAA0174	KIAA0174	1.43124	up
200852_x_at	guanine nucleotide binding protein (G protein), beta polypeptide 2	GNB2	1.10717	down
200853_at	H2A histone family, member Z	H2AFZ	1.44276	up
200854_at	nuclear receptor co-repressor 1	NCOR1	1.12215	down
200855_at	nuclear receptor co-repressor 1 /// chromosome 20 open reading frame 191	NCOR1 /// C20orf191	1.32715	down
200856_x_at	nuclear receptor co-repressor 1 /// chromosome 20 open reading frame 191	NCOR1 /// C20orf191	1.22381	down
200857_s_at	nuclear receptor co-repressor 1	NCOR1	1.32463	up
200858_s_at	ribosomal protein S8	RPS8	1.28383	up
200859_x_at	filamin A, alpha (actin binding protein 280)	FLNA	1.51571	down
200860_s_at	CCR4-NOT transcription complex, subunit 1	CNOT1	1.23572	down
200861_at	CCR4-NOT transcription complex, subunit 1	CNOT1	1.34554	down
200862_at	24-dehydrocholesterol reductase	DHCR24	1.55812	up
200863_s_at	RAB11A, member RAS oncogene family	RAB11A	1.48544	down
200864_s_at	RAB11A, member RAS oncogene family	RAB11A	1.10399	up
200865_at			1.20328	up
200866_s_at	prosaposin (variant Gaucher disease and variant metachromatic leukodystrophy)	PSAP	1.42222	up
200867_at	zinc finger protein 313	ZNF313	1.64842	down
200868_s_at	zinc finger protein 313	ZNF313	1.10122	up
200869_at	ribosomal protein L18a /// similar to ribosomal protein L18a; 60S ribosomal protein L18a	RPL18A /// LOC390354	1.12505	up
200870_at	serine/threonine kinase receptor associated protein	STRAP	1.48583	up
200871_s_at	prosaposin (variant Gaucher disease and variant metachromatic leukodystrophy)	PSAP	1.17699	up
200872_at	S100 calcium binding protein A10 (annexin II ligand, calpactin I, light polypeptide (p11))	S100A10	1.04578	down
200873_s_at	chaperonin containing TCP1, subunit 8 (theta)	CCT8	1.26223	up
200874_s_at	nucleolar protein 5A (56kDa with KKE/D repeat)	NOL5A	1.02302	down
200875_s_at	nucleolar protein 5A (56kDa with KKE/D repeat)	NOL5A	1.53337	down
200876_s_at	proteasome (prosome, macropain) subunit, beta type, 1	PSMB1	1.13031	up
200877_at	chaperonin containing TCP1, subunit 4 (delta)	CCT4	1.09184	up
200878_at	endothelial PAS domain protein 1	EPAS1	1.34944	down
200879_s_at	endothelial PAS domain protein 1	EPAS1	1.12467	up
200880_at	DnaJ (Hsp40) homolog, subfamily A, member 1	DNAJA1	1.52742	up
200881_s_at	DnaJ (Hsp40) homolog, subfamily A, member 1	DNAJA1	1.53715	up
200882_s_at	proteasome (prosome, macropain) 26S subunit, non-ATPase, 4	PSMD4	1.17948	up
200883_at	ubiquinol-cytochrome c reductase core protein II	UQCRC2	1.24996	up
200884_at	creatine kinase, brain	CKB	1.01873	up
200885_at	ras homolog gene family, member C	RHOC	1.77073	down
200886_s_at	phosphoglycerate mutase 1 (brain) /// similar to Phosphoglycerate mutase 1 (Phosphoglycerate mutase isozyme B) (PGAM-B) (BPG-dependent PGAM 1) /// similar to Phosphoglycerate mutase 1 (Phosphoglycerate mutase isozyme B) (PGAM-B) (BPG-dependent PGAM 1)	PGAM1 /// LOC642969 /// LOC643576	1.01333	up
200887_s_at	signal transducer and activator of transcription 1, 91kDa	STAT1	1.36709	down
200888_s_at	ribosomal protein L23	RPL23	1.28891	up
200889_s_at	signal sequence receptor, alpha (translocon-associated protein alpha)	SSR1	1.10092	up
200890_s_at	signal sequence receptor, alpha (translocon-associated protein alpha)	SSR1	1.07448	down
200891_s_at	signal sequence receptor, alpha (translocon-associated protein alpha)	SSR1	1.16487	up
200892_s_at	splicing factor, arginine/serine-rich 10 (transformer 2 homolog, Drosophila)	SFRS10	1.15201	up
200893_at	splicing factor, arginine/serine-rich 10 (transformer 2 homolog, Drosophila)	SFRS10	1.23504	up
200894_s_at	FK506 binding protein 4, 59kDa	FKBP4	1.13822	up
200895_s_at	FK506 binding protein 4, 59kDa	FKBP4	1.05584	up
200896_x_at	hepatoma-derived growth factor (high-mobility group protein 1-like)	HDGF	1.36212	up
200897_s_at	palladin, cytoskeletal associated protein	PALLD	1.05997	down
200898_s_at	meningioma expressed antigen 5 (hyaluronidase)	MGEA5	1.06067	up
200899_s_at	meningioma expressed antigen 5 (hyaluronidase)	MGEA5	1.43556	up
200900_s_at	mannose-6-phosphate receptor (cation dependent)	M6PR	1.00586	down
200901_s_at	mannose-6-phosphate receptor (cation dependent)	M6PR	1.29584	down
200902_at	15 kDa selenoprotein	2008-09-15	1.18731	up
200903_s_at	S-adenosylhomocysteine hydrolase	AHCY	1.42017	up
200904_at	major histocompatibility complex, class I, E	HLA-E	1.31475	down
200905_x_at	major histocompatibility complex, class I, E	HLA-E	1.09447	up
200906_s_at	palladin, cytoskeletal associated protein	PALLD	1.1464	up
200907_s_at	palladin, cytoskeletal associated protein	PALLD	1.05708	down
200908_s_at	ribosomal protein, large, P2	RPLP2	1.31722	up
200909_s_at	ribosomal protein, large, P2	RPLP2	1.28279	up
200910_at	chaperonin containing TCP1, subunit 3 (gamma)	CCT3	1.20596	up
200911_s_at	transforming, acidic coiled-coil containing protein 1	TACC1	1.05913	up
200912_s_at	eukaryotic translation initiation factor 4A, isoform 2	EIF4A2	1.26823	up
200913_at	protein phosphatase 1G (formerly 2C), magnesium-dependent, gamma isoform	PPM1G	1.25941	down
200914_x_at	kinectin 1 (kinesin receptor)	KTN1	3.27299	up
200915_x_at	kinectin 1 (kinesin receptor) /// protein disulfide isomerase family A, member 6	KTN1 /// PDIA6	1.05639	down
200916_at	transgelin 2	TAGLN2	1.00031	up
200917_s_at	signal recognition particle receptor ('docking protein')	SRPR	1.1112	down
200918_s_at	signal recognition particle receptor ('docking protein')	SRPR	1.06707	up
200919_at	polyhomeotic-like 2 (Drosophila)	PHC2	1.32542	down
200920_s_at	B-cell translocation gene 1, anti-proliferative	BTG1	1.49544	up
200921_s_at	B-cell translocation gene 1, anti-proliferative	BTG1	1.05113	up
200922_at	KDEL (Lys-Asp-Glu-Leu) endoplasmic reticulum protein retention receptor 1	KDELR1	3.85593	up
200923_at	lectin, galactoside-binding, soluble, 3 binding protein	LGALS3BP	1.24318	up
200924_s_at	solute carrier family 3 (activators of dibasic and neutral amino acid transport), member 2	SLC3A2	1.03268	down
200925_at	cytochrome c oxidase subunit VIa polypeptide 1	COX6A1	1.43184	up
200926_at	ribosomal protein S23	RPS23	1.27182	up
200927_s_at	RAB14, member RAS oncogene family	RAB14	1.18243	down
200928_s_at	RAB14, member RAS oncogene family	RAB14	6.35716	down
200929_at	transmembrane emp24-like trafficking protein 10 (yeast)	TMED10	1.29272	up
200930_s_at	vinculin	VCL	1.1526	down
200931_s_at	vinculin	VCL	1.14816	down
200932_s_at	dynactin 2 (p50)	DCTN2	1.09153	down
200933_x_at	ribosomal protein S4, X-linked	RPS4X	1.1978	up
200934_at	DEK oncogene (DNA binding)	DEK	1.06935	up
200935_at	calreticulin	CALR	1.25678	up
200936_at	ribosomal protein L8	RPL8	1.14986	up
200937_s_at	ribosomal protein L5	RPL5	1.31892	up
200938_s_at	arginine-glutamic acid dipeptide (RE) repeats	RERE	1.0636	down
200939_s_at	arginine-glutamic acid dipeptide (RE) repeats	RERE	6.19008	down
200940_s_at	arginine-glutamic acid dipeptide (RE) repeats	RERE	1.47197	up
200941_at	heat shock factor binding protein 1	HSBP1	1.22047	down
200942_s_at	heat shock factor binding protein 1	HSBP1	1.23249	down
200943_at	high-mobility group nucleosome binding domain 1	HMGN1	1.90856	up
200944_s_at	high-mobility group nucleosome binding domain 1	HMGN1	1.57015	up
200945_s_at	SEC31-like 1 (S. cerevisiae)	SEC31L1	1.39529	up
200946_x_at	glutamate dehydrogenase 1	GLUD1	1.73394	down
200947_s_at	glutamate dehydrogenase 1	GLUD1	1.39121	down
200948_at	myeloid leukemia factor 2	MLF2	1.20109	down
200949_x_at	ribosomal protein S20	RPS20	1.51596	up
200950_at	actin related protein 2/3 complex, subunit 1A, 41kDa	ARPC1A	1.02235	down
200951_s_at	cyclin D2	CCND2	6.79228	up
200952_s_at	cyclin D2	CCND2	1.17024	up
200953_s_at	cyclin D2	CCND2	1.33401	down
200954_at	ATPase, H+ transporting, lysosomal 16kDa, V0 subunit c	ATP6V0C	1.48628	up
200955_at	inner membrane protein, mitochondrial (mitofilin)	IMMT	1.51629	down
200956_s_at	structure specific recognition protein 1	SSRP1	1.06967	up
200957_s_at	structure specific recognition protein 1	SSRP1	1.07812	up
200958_s_at	syndecan binding protein (syntenin)	SDCBP	2.02009	up
200959_at	fusion (involved in t(12;16) in malignant liposarcoma)	FUS	1.02736	up
200960_x_at	clathrin, light polypeptide (Lca)	CLTA	1.43407	down
200961_at	selenophosphate synthetase 2	SEPHS2	1.11534	up
200962_at	ribosomal protein L31 /// similar to ribosomal protein L31	RPL31 /// LOC653773	1.04136	down
200963_x_at	ribosomal protein L31	RPL31	1.2929	up
200964_at	ubiquitin-activating enzyme E1 (A1S9T and BN75 temperature sensitivity complementing)	UBE1	1.07197	down
200965_s_at	actin binding LIM protein 1	ABLIM1	1.02554	up
200966_x_at	aldolase A, fructose-bisphosphate	ALDOA	1.04674	up
200967_at	peptidylprolyl isomerase B (cyclophilin B)	PPIB	1.06972	up
200968_s_at	peptidylprolyl isomerase B (cyclophilin B)	PPIB	1.16629	up
200969_at	stress-associated endoplasmic reticulum protein 1	SERP1	1.43051	up
200970_s_at	stress-associated endoplasmic reticulum protein 1	SERP1	1.09725	up
200971_s_at	stress-associated endoplasmic reticulum protein 1	SERP1	1.24503	up
200972_at	tetraspanin 3	TSPAN3	1.32705	down
200973_s_at	tetraspanin 3	TSPAN3	1.06971	down
200974_at	actin, alpha 2, smooth muscle, aorta	ACTA2	1.17891	up
200975_at	palmitoyl-protein thioesterase 1 (ceroid-lipofuscinosis, neuronal 1, infantile)	PPT1	1.63014	up
200976_s_at	Tax1 (human T-cell leukemia virus type I) binding protein 1	TAX1BP1	1.77704	up
200977_s_at	Tax1 (human T-cell leukemia virus type I) binding protein 1	TAX1BP1	2.05471	up
200978_at	malate dehydrogenase 1, NAD (soluble)	MDH1	1.02522	down
200979_at	Mitogen-activated protein kinase kinase kinase 15	MAP3K15	1.02242	down
200980_s_at	pyruvate dehydrogenase (lipoamide) alpha 1	PDHA1	1.17219	up
200981_x_at	GNAS complex locus	GNAS	1.09246	down
200982_s_at	annexin A6	ANXA6	1.35891	down
200983_x_at	CD59 molecule, complement regulatory protein	CD59	1.72506	up
200984_s_at	CD59 molecule, complement regulatory protein	CD59	1.50009	up
200985_s_at	CD59 molecule, complement regulatory protein	CD59	2.71954	up
200986_at	serpin peptidase inhibitor, clade G (C1 inhibitor), member 1, (angioedema, hereditary)	SERPING1	2.45145	up
200987_x_at	proteasome (prosome, macropain) activator subunit 3 (PA28 gamma; Ki)	PSME3	1.8113	down
200988_s_at	proteasome (prosome, macropain) activator subunit 3 (PA28 gamma; Ki)	PSME3	1.07493	down
200989_at	hypoxia-inducible factor 1, alpha subunit (basic helix-loop-helix transcription factor)	HIF1A	1.05772	up
200990_at	tripartite motif-containing 28	TRIM28	1.52284	down
200991_s_at	sorting nexin 17	SNX17	1.25555	down
200992_at	importin 7	IPO7	1.4563	down
200993_at	importin 7	IPO7	1.05873	down
200994_at	Importin 7	IPO7	1.5658	down
200995_at	Importin 7	IPO7	1.17733	up
200996_at	ARP3 actin-related protein 3 homolog (yeast)	ACTR3	1.3888	up
200997_at	RNA binding motif protein 4 /// similar to RNA-binding protein 4 (RNA-binding motif protein 4) (Lark homolog) (Hlark) (RNA-binding motif protein 4a)	RBM4 /// LOC650029	1.09218	up
200998_s_at	cytoskeleton-associated protein 4	CKAP4	1.02304	down
200999_s_at	cytoskeleton-associated protein 4	CKAP4	1.46389	up
201000_at	alanyl-tRNA synthetase	AARS	1.30937	down
201001_s_at	ubiquitin-conjugating enzyme E2 variant 1 /// ubiquitin-conjugating enzyme E2 variant 1	UBE2V1 /// Kua-UEV	1.68859	up
201002_s_at	ubiquitin-conjugating enzyme E2 variant 1 /// ubiquitin-conjugating enzyme E2 variant 1	UBE2V1 /// Kua-UEV	1.52469	up
201003_x_at	arginyl aminopeptidase (aminopeptidase B) /// ubiquitin-conjugating enzyme E2 variant 1 /// ubiquitin-conjugating enzyme variant Kua /// ubiquitin-conjugating enzyme E2 variant 1	RNPEP /// UBE2V1 /// Kua /// Kua-UEV	1.0221	down
201004_at	signal sequence receptor, delta (translocon-associated protein delta)	SSR4	1.15657	down
201005_at	CD9 molecule	CD9	1.30141	up
201006_at	peroxiredoxin 2	PRDX2	1.80587	up
201007_at	hydroxyacyl-Coenzyme A dehydrogenase/3-ketoacyl-Coenzyme A thiolase/enoyl-Coenzyme A hydratase (trifunctional protein), beta subunit	HADHB	1.28527	up
201008_s_at	thioredoxin interacting protein	TXNIP	3.16496	up
201009_s_at	thioredoxin interacting protein	TXNIP	1.29369	up
201010_s_at	thioredoxin interacting protein	TXNIP	1.07494	up
201011_at	ribophorin I	RPN1	1.09306	up
201012_at	annexin A1	ANXA1	1.39061	up
201013_s_at	phosphoribosylaminoimidazole carboxylase, phosphoribosylaminoimidazole succinocarboxamide synthetase	PAICS	1.08828	up
201014_s_at	phosphoribosylaminoimidazole carboxylase, phosphoribosylaminoimidazole succinocarboxamide synthetase	PAICS	2.81075	down
201015_s_at	junction plakoglobin	JUP	1.00523	up
201016_at	eukaryotic translation initiation factor 1A, X-linked	EIF1AX	1.64775	down
201017_at	eukaryotic translation initiation factor 1A, X-linked	EIF1AX	1.6374	up
201018_at	eukaryotic translation initiation factor 1A, X-linked	EIF1AX	1.15295	down
201019_s_at	eukaryotic translation initiation factor 1A, X-linked	EIF1AX	1.33139	up
201020_at	tyrosine 3-monooxygenase/tryptophan 5-monooxygenase activation protein, eta polypeptide	YWHAH	1.42186	down
201021_s_at	destrin (actin depolymerizing factor)	DSTN	1.33454	down
201022_s_at	destrin (actin depolymerizing factor)	DSTN	1.18781	up
201023_at	TAF7 RNA polymerase II, TATA box binding protein (TBP)-associated factor, 55kDa	TAF7	1.59545	up
201024_x_at	eukaryotic translation initiation factor 5B	EIF5B	1.04707	down
201025_at	eukaryotic translation initiation factor 5B	EIF5B	1.41702	up
201026_at	eukaryotic translation initiation factor 5B	EIF5B	1.33763	up
201027_s_at	eukaryotic translation initiation factor 5B	EIF5B	1.03581	up
201028_s_at	CD99 molecule	CD99	1.52015	down
201029_s_at	CD99 molecule	CD99	1.36593	down
201030_x_at	lactate dehydrogenase B	LDHB	1.05426	up
201031_s_at	heterogeneous nuclear ribonucleoprotein H1 (H)	HNRPH1	1.18542	up
201032_at	bladder cancer associated protein	BLCAP	1.22499	up
201033_x_at	ribosomal protein, large, P0	RPLP0	1.13388	up
201034_at	adducin 3 (gamma)	ADD3	1.30095	up
201035_s_at	L-3-hydroxyacyl-Coenzyme A dehydrogenase, short chain	HADHSC	1.04897	down
201036_s_at	L-3-hydroxyacyl-Coenzyme A dehydrogenase, short chain	HADHSC	1.23076	up
201037_at	phosphofructokinase, platelet	PFKP	1.58386	down
201038_s_at	Acidic (leucine-rich) nuclear phosphoprotein 32 family, member A	ANP32A	1.23038	up
201039_s_at	RAD23 homolog A (S. cerevisiae)	RAD23A	1.53888	up
201040_at	guanine nucleotide binding protein (G protein), alpha inhibiting activity polypeptide 2	GNAI2	1.00876	up
201041_s_at	dual specificity phosphatase 1	DUSP1	2.00354	down
201042_at	transglutaminase 2 (C polypeptide, protein-glutamine-gamma-glutamyltransferase)	TGM2	1.27998	up
201043_s_at	acidic (leucine-rich) nuclear phosphoprotein 32 family, member A	ANP32A	1.19779	up
201044_x_at	dual specificity phosphatase 1	DUSP1	1.0712	down
201045_s_at	RAB6A, member RAS oncogene family	RAB6A	2.22856	up
201046_s_at	RAD23 homolog A (S. cerevisiae)	RAD23A	1.20348	up
201047_x_at	RAB6A, member RAS oncogene family	RAB6A	1.2496	up
201048_x_at	RAB6A, member RAS oncogene family	RAB6A	2.57597	down
201049_s_at	ribosomal protein S18	RPS18	1.55085	up
201050_at	phospholipase D family, member 3	PLD3	1.01802	down
201051_at	Acidic (leucine-rich) nuclear phosphoprotein 32 family, member A	ANP32A	1.30652	down
201052_s_at	proteasome (prosome, macropain) inhibitor subunit 1 (PI31)	PSMF1	1.15403	up
201053_s_at	proteasome (prosome, macropain) inhibitor subunit 1 (PI31)	PSMF1	1.34729	up
201054_at	heterogeneous nuclear ribonucleoprotein A0	HNRPA0	1.13029	up
201055_s_at	heterogeneous nuclear ribonucleoprotein A0	HNRPA0	1.11899	down
201056_at	Golgi autoantigen, golgin subfamily b, macrogolgin (with transmembrane signal), 1	GOLGB1	1.00878	down
201057_s_at	golgi autoantigen, golgin subfamily b, macrogolgin (with transmembrane signal), 1	GOLGB1	1.04108	down
201058_s_at	myosin, light polypeptide 9, regulatory	MYL9	1.7871	down
201059_at	cortactin	CTTN	1.03437	down
201060_x_at	stomatin	STOM	1.69735	up
201061_s_at	stomatin	STOM	1.43762	up
201062_at	stomatin	STOM	1.67431	up
201063_at	reticulocalbin 1, EF-hand calcium binding domain	RCN1	1.15047	up
201064_s_at	poly(A) binding protein, cytoplasmic 4 (inducible form)	PABPC4	1.22711	up
201065_s_at	general transcription factor II, i /// general transcription factor II, i, pseudogene 1 /// similar to general transcription factor II, i isoform 1	GTF2I /// GTF2IP1 /// LOC649791	1.74455	up
201066_at	cytochrome c-1	CYC1	1.75034	down
201067_at	proteasome (prosome, macropain) 26S subunit, ATPase, 2	PSMC2	1.1151	down
201068_s_at	proteasome (prosome, macropain) 26S subunit, ATPase, 2	PSMC2	1.36123	up
201069_at	matrix metallopeptidase 2 (gelatinase A, 72kDa gelatinase, 72kDa type IV collagenase)	MMP2	1.2489	down
201070_x_at	splicing factor 3b, subunit 1, 155kDa	SF3B1	1.01126	down
201071_x_at	splicing factor 3b, subunit 1, 155kDa	SF3B1	1.07228	up
201072_s_at	SWI/SNF related, matrix associated, actin dependent regulator of chromatin, subfamily c, member 1	SMARCC1	1.01003	down
201073_s_at	SWI/SNF related, matrix associated, actin dependent regulator of chromatin, subfamily c, member 1	SMARCC1	1.11044	down
201074_at	SWI/SNF related, matrix associated, actin dependent regulator of chromatin, subfamily c, member 1	SMARCC1	1.26665	down
201075_s_at	SWI/SNF related, matrix associated, actin dependent regulator of chromatin, subfamily c, member 1	SMARCC1	1.20338	down
201076_at	NHP2 non-histone chromosome protein 2-like 1 (S. cerevisiae)	NHP2L1	1.0866	down
201077_s_at	NHP2 non-histone chromosome protein 2-like 1 (S. cerevisiae)	NHP2L1	1.12559	up
201078_at	transmembrane 9 superfamily member 2	TM9SF2	1.01495	down
201079_at	synaptogyrin 2	SYNGR2	1.61129	up
201080_at	Phosphatidylinositol-4-phosphate 5-kinase, type II, beta	PIP5K2B	1.27856	up
201081_s_at	phosphatidylinositol-4-phosphate 5-kinase, type II, beta	PIP5K2B	1.07401	down
201082_s_at	dynactin 1 (p150, glued homolog, Drosophila)	DCTN1	1.14149	up
201083_s_at	BCL2-associated transcription factor 1	BCLAF1	1.1644	down
201084_s_at	BCL2-associated transcription factor 1	BCLAF1	1.03661	down
201085_s_at	SON DNA binding protein	SON	1.55345	down
201086_x_at	SON DNA binding protein	SON	1.18291	down
201087_at	paxillin	PXN	1.28488	down
201088_at	karyopherin alpha 2 (RAG cohort 1, importin alpha 1) /// similar to Importin alpha-2 subunit (Karyopherin alpha-2 subunit) (SRP1-alpha) (RAG cohort protein 1)	KPNA2 /// LOC643995	1.09666	up
201089_at	ATPase, H+ transporting, lysosomal 56/58kDa, V1 subunit B2	ATP6V1B2	1.41365	down
201090_x_at	alpha tubulin	K-ALPHA-1	1.28725	down
201091_s_at	chromobox homolog 3 (HP1 gamma homolog, Drosophila) /// similar to chromobox homolog 3	CBX3 /// LOC653972	1.60799	up
201092_at	retinoblastoma binding protein 7	RBBP7	1.22022	up
201093_x_at	succinate dehydrogenase complex, subunit A, flavoprotein (Fp)	SDHA	1.04574	up
201094_at	ribosomal protein S29	RPS29	1.55874	up
201095_at	death-associated protein	DAP	1.05127	down
201096_s_at	ADP-ribosylation factor 4	ARF4	1.70124	up
201097_s_at	ADP-ribosylation factor 4	ARF4	1.349	up
201098_at	coatomer protein complex, subunit beta 2 (beta prime)	COPB2	1.10289	up
201099_at	ubiquitin specific peptidase 9, X-linked	USP9X	1.08332	up
201100_s_at	ubiquitin specific peptidase 9, X-linked	USP9X	1.64128	up
201101_s_at	BCL2-associated transcription factor 1	BCLAF1	1.20074	up
201102_s_at	phosphofructokinase, liver	PFKL	1.18292	down
201103_x_at	neuroblastoma breakpoint family, member 11 /// neuroblastoma breakpoint family, member 15 /// neuroblastoma breakpoint family, member 9 /// neuroblastoma breakpoint family, member 10 /// neuroblastoma breakpoint family, member 16	NBPF11 /// NBPF15 /// NBPF9 /// NBPF10 /// NBPF16	1.13823	down
201104_x_at	neuroblastoma breakpoint family, member 14 /// KIAA1245 /// neuroblastoma breakpoint family, member 11 /// neuroblastoma breakpoint family, member 15 /// neuroblastoma breakpoint family, member 9 /// neuroblastoma breakpoint family, member 16	NBPF14 /// KIAA1245 /// NBPF11 /// NBPF15 /// NBPF9 /// NBPF16	1.07456	down
201105_at	lectin, galactoside-binding, soluble, 1 (galectin 1)	LGALS1	1.06849	down
201106_at	glutathione peroxidase 4 (phospholipid hydroperoxidase)	GPX4	1.0997	up
201107_s_at	thrombospondin 1	THBS1	1.34559	up
201108_s_at	thrombospondin 1	THBS1	1.18485	down
201109_s_at	thrombospondin 1	THBS1	1.00089	up
201110_s_at	thrombospondin 1	THBS1	3.92953	up
201111_at	CSE1 chromosome segregation 1-like (yeast)	CSE1L	1.13512	up
201112_s_at	CSE1 chromosome segregation 1-like (yeast)	CSE1L	1.25778	up
201113_at	Tu translation elongation factor, mitochondrial	TUFM	1.41638	down
201114_x_at	proteasome (prosome, macropain) subunit, alpha type, 7	PSMA7	1.51839	up
201115_at	polymerase (DNA directed), delta 2, regulatory subunit 50kDa	POLD2	1.05423	up
201116_s_at	carboxypeptidase E	CPE	1.01776	down
201117_s_at	carboxypeptidase E	CPE	3.2051	down
201118_at	phosphogluconate dehydrogenase /// phosphogluconate dehydrogenase	PGD	1.45572	down
201119_s_at	cytochrome c oxidase subunit 8A (ubiquitous)	COX8A	1.14362	up
201120_s_at	progesterone receptor membrane component 1	PGRMC1	1.16665	down
201121_s_at	progesterone receptor membrane component 1	PGRMC1	1.20924	down
201122_x_at	eukaryotic translation initiation factor 5A	EIF5A	1.04392	up
201123_s_at	eukaryotic translation initiation factor 5A	EIF5A	1.2446	up
201124_at	integrin, beta 5	ITGB5	1.94653	down
201125_s_at	integrin, beta 5	ITGB5	1.17279	down
201126_s_at	mannosyl (alpha-1,3-)-glycoprotein beta-1,2-N-acetylglucosaminyltransferase	MGAT1	1.61195	down
201127_s_at	ATP citrate lyase	ACLY	1.17586	down
201128_s_at	ATP citrate lyase	ACLY	1.00921	up
201129_at	splicing factor, arginine/serine-rich 7, 35kDa	SFRS7	4.13165	up
201130_s_at	cadherin 1, type 1, E-cadherin (epithelial)	CDH1	1.35183	down
201131_s_at	cadherin 1, type 1, E-cadherin (epithelial)	CDH1	1.7401	up
201132_at	heterogeneous nuclear ribonucleoprotein H2 (H')	HNRPH2	1.68174	up
201133_s_at	praja 2, RING-H2 motif containing	PJA2	1.02183	down
201134_x_at	cytochrome c oxidase subunit VIIc	COX7C	1.4814	up
201135_at	enoyl Coenzyme A hydratase, short chain, 1, mitochondrial	ECHS1	1.91775	down
201136_at	proteolipid protein 2 (colonic epithelium-enriched)	PLP2	1.02465	up
201137_s_at	major histocompatibility complex, class II, DP beta 1	HLA-DPB1	1.16291	down
201138_s_at	Sjogren syndrome antigen B (autoantigen La)	SSB	1.14056	up
201139_s_at	Sjogren syndrome antigen B (autoantigen La)	SSB	1.22045	down
201140_s_at	RAB5C, member RAS oncogene family	RAB5C	1.16262	up
201141_at	glycoprotein (transmembrane) nmb	GPNMB	1.51451	up
201142_at	eukaryotic translation initiation factor 2, subunit 1 alpha, 35kDa	EIF2S1	1.14272	up
201143_s_at	eukaryotic translation initiation factor 2, subunit 1 alpha, 35kDa	EIF2S1	1.57121	up
201144_s_at	eukaryotic translation initiation factor 2, subunit 1 alpha, 35kDa	EIF2S1	1.08571	up
201145_at	HCLS1 associated protein X-1	HAX1	1.22758	up
201146_at	nuclear factor (erythroid-derived 2)-like 2	NFE2L2	1.27022	up
201147_s_at	TIMP metallopeptidase inhibitor 3 (Sorsby fundus dystrophy, pseudoinflammatory)	TIMP3	1.21232	down
201148_s_at	TIMP metallopeptidase inhibitor 3 (Sorsby fundus dystrophy, pseudoinflammatory)	TIMP3	1.57896	down
201149_s_at	TIMP metallopeptidase inhibitor 3 (Sorsby fundus dystrophy, pseudoinflammatory)	TIMP3	1.40006	up
201150_s_at	TIMP metallopeptidase inhibitor 3 (Sorsby fundus dystrophy, pseudoinflammatory)	TIMP3	1.04807	up
201151_s_at	muscleblind-like (Drosophila)	MBNL1	1.05759	down
201152_s_at	muscleblind-like (Drosophila)	MBNL1	1.30967	up
201153_s_at	muscleblind-like (Drosophila)	MBNL1	1.13462	up
201154_x_at	ribosomal protein L4	RPL4	1.19229	up
201155_s_at	mitofusin 2	MFN2	1.30746	up
201156_s_at	RAB5C, member RAS oncogene family	RAB5C	1.07146	down
201157_s_at	N-myristoyltransferase 1	NMT1	1.61068	up
201158_at	N-myristoyltransferase 1	NMT1	1.19057	up
201159_s_at	N-myristoyltransferase 1	NMT1	1.30359	down
201160_s_at	cold shock domain protein A	CSDA	1.60182	up
201161_s_at	cold shock domain protein A	CSDA	1.64719	up
201162_at	insulin-like growth factor binding protein 7	IGFBP7	1.52793	down
201163_s_at	insulin-like growth factor binding protein 7	IGFBP7	1.0028	up
201164_s_at	pumilio homolog 1 (Drosophila)	PUM1	1.02408	down
201165_s_at	pumilio homolog 1 (Drosophila)	PUM1	1.40217	up
201166_s_at	pumilio homolog 1 (Drosophila)	PUM1	1.22084	up
201167_x_at	Rho GDP dissociation inhibitor (GDI) alpha	ARHGDIA	1.05789	up
201168_x_at	Rho GDP dissociation inhibitor (GDI) alpha	ARHGDIA	1.06053	down
201169_s_at	basic helix-loop-helix domain containing, class B, 2	BHLHB2	1.16103	down
201170_s_at	basic helix-loop-helix domain containing, class B, 2	BHLHB2	1.09306	down
201171_at	ATPase, H+ transporting, lysosomal 9kDa, V0 subunit e	ATP6V0E	1.12941	up
201172_x_at	ATPase, H+ transporting, lysosomal 9kDa, V0 subunit e	ATP6V0E	1.04907	down
201173_x_at	nuclear distribution gene C homolog (A. nidulans)	NUDC	1.07515	up
201174_s_at	telomeric repeat binding factor 2, interacting protein	TERF2IP	1.60622	up
201175_at	thioredoxin domain containing 14	TXNDC14	2.26429	down
201176_s_at	archain 1	ARCN1	1.08911	up
201177_s_at	SUMO-1 activating enzyme subunit 2	UBA2	1.02715	up
201178_at	F-box protein 7	FBXO7	1.18233	up
201179_s_at	guanine nucleotide binding protein (G protein), alpha inhibiting activity polypeptide 3	GNAI3	1.04327	up
201180_s_at	guanine nucleotide binding protein (G protein), alpha inhibiting activity polypeptide 3	GNAI3	1.30846	up
201181_at	guanine nucleotide binding protein (G protein), alpha inhibiting activity polypeptide 3	GNAI3	1.06961	down
201182_s_at	chromodomain helicase DNA binding protein 4	CHD4	1.87558	up
201183_s_at	chromodomain helicase DNA binding protein 4	CHD4	1.01217	down
201184_s_at	chromodomain helicase DNA binding protein 4	CHD4	1.11811	down
201185_at	HtrA serine peptidase 1	HTRA1	1.38375	down
201186_at	low density lipoprotein receptor-related protein associated protein 1	LRPAP1	1.02142	down
201187_s_at	inositol 1,4,5-triphosphate receptor, type 3	ITPR3	1.03718	up
201188_s_at	inositol 1,4,5-triphosphate receptor, type 3	ITPR3	1.1427	down
201189_s_at	inositol 1,4,5-triphosphate receptor, type 3	ITPR3	1.12177	down
201190_s_at	phosphatidylinositol transfer protein, alpha	PITPNA	1.0836	up
201191_at	phosphatidylinositol transfer protein, alpha	PITPNA	1.0773	down
201192_s_at	phosphatidylinositol transfer protein, alpha	PITPNA	1.82571	up
201193_at	isocitrate dehydrogenase 1 (NADP+), soluble	IDH1	1.30086	up
201194_at	selenoprotein W, 1	SEPW1	1.11254	down
201195_s_at	solute carrier family 7 (cationic amino acid transporter, y+ system), member 5	SLC7A5	1.42043	up
201196_s_at	adenosylmethionine decarboxylase 1	AMD1	1.16417	down
201197_at	adenosylmethionine decarboxylase 1	AMD1	1.00995	down
201198_s_at	proteasome (prosome, macropain) 26S subunit, non-ATPase, 1	PSMD1	1.59691	up
201199_s_at	proteasome (prosome, macropain) 26S subunit, non-ATPase, 1	PSMD1	1.15202	up
201200_at	cellular repressor of E1A-stimulated genes 1	CREG1	1.43695	up
201201_at	cystatin B (stefin B)	CSTB	1.10253	up
201202_at	proliferating cell nuclear antigen	PCNA	1.77448	up
201203_s_at	ribosome binding protein 1 homolog 180kDa (dog)	RRBP1	2.40388	up
201204_s_at	Ribosome binding protein 1 homolog 180kDa (dog)	RRBP1	1.28583	down
201205_at			1.33719	down
201206_s_at	ribosome binding protein 1 homolog 180kDa (dog)	RRBP1	4.66452	up
201207_at	tumor necrosis factor, alpha-induced protein 1 (endothelial)	TNFAIP1	1.22982	up
201208_s_at	tumor necrosis factor, alpha-induced protein 1 (endothelial)	TNFAIP1	1.11302	down
201209_at	histone deacetylase 1	HDAC1	1.00504	up
201210_at	DEAD (Asp-Glu-Ala-Asp) box polypeptide 3, X-linked	DDX3X	1.79148	up
201211_s_at	DEAD (Asp-Glu-Ala-Asp) box polypeptide 3, X-linked	DDX3X	1.22663	up
201212_at	legumain	LGMN	3.49328	up
201213_at			1.03105	down
201214_s_at	protein phosphatase 1, regulatory subunit 7	PPP1R7	1.11025	up
201215_at	plastin 3 (T isoform)	PLS3	1.62449	down
201216_at	endoplasmic reticulum protein 29	ERP29	1.01187	down
201217_x_at	ribosomal protein L3	RPL3	1.24513	up
201218_at	C-terminal binding protein 2 /// similar to C-terminal binding protein 2 /// similar to C-terminal binding protein 2 /// similar to C-terminal binding protein 2	CTBP2 /// LOC645291 /// LOC645508 /// LOC650999	1.46887	down
201219_at	C-terminal binding protein 2 /// similar to C-terminal binding protein 2 /// similar to C-terminal binding protein 2	CTBP2 /// LOC645291 /// LOC650999	1.09781	down
201220_x_at	C-terminal binding protein 2	CTBP2	1.14256	down
201221_s_at	small nuclear ribonucleoprotein 70kDa polypeptide (RNP antigen)	SNRP70	1.08701	up
201222_s_at	RAD23 homolog B (S. cerevisiae)	RAD23B	1.0851	up
201223_s_at	RAD23 homolog B (S. cerevisiae)	RAD23B	4.84588	up
201224_s_at	serine/arginine repetitive matrix 1	SRRM1	1.48315	down
201225_s_at	serine/arginine repetitive matrix 1	SRRM1	1.36032	up
201226_at	NADH dehydrogenase (ubiquinone) 1 beta subcomplex, 8, 19kDa	NDUFB8	1.17764	down
201227_s_at	NADH dehydrogenase (ubiquinone) 1 beta subcomplex, 8, 19kDa	NDUFB8	1.15471	down
201228_s_at	ariadne homolog 2 (Drosophila)	ARIH2	1.15946	up
201229_s_at	ariadne homolog 2 (Drosophila)	ARIH2	1.27631	up
201230_s_at	ariadne homolog 2 (Drosophila)	ARIH2	1.24235	up
201231_s_at	enolase 1, (alpha)	ENO1	1.00076	down
201232_s_at	proteasome (prosome, macropain) 26S subunit, non-ATPase, 13	PSMD13	1.14478	down
201233_at	proteasome (prosome, macropain) 26S subunit, non-ATPase, 13	PSMD13	1.05474	down
201234_at	integrin-linked kinase	ILK	1.13637	down
201235_s_at	BTG family, member 2	BTG2	6.66425	down
201236_s_at	BTG family, member 2	BTG2	1.19469	down
201237_at	capping protein (actin filament) muscle Z-line, alpha 2	CAPZA2	1.10318	up
201238_s_at	capping protein (actin filament) muscle Z-line, alpha 2	CAPZA2	1.01905	up
201239_s_at	signal peptidase complex subunit 2 homolog (S. cerevisiae) /// similar to Signal peptidase complex subunit 2 (Microsomal signal peptidase 25 kDa subunit) (SPase 25 kDa subunit)	SPCS2 /// LOC653566	1.01378	up
201240_s_at	signal peptidase complex subunit 2 homolog (S. cerevisiae)	SPCS2	1.06791	down
201241_at	DEAD (Asp-Glu-Ala-Asp) box polypeptide 1	DDX1	1.34962	up
201242_s_at	ATPase, Na+/K+ transporting, beta 1 polypeptide	ATP1B1	2.97239	down
201243_s_at	ATPase, Na+/K+ transporting, beta 1 polypeptide	ATP1B1	1.78816	down
201244_s_at	v-raf-1 murine leukemia viral oncogene homolog 1	RAF1	1.04901	up
201245_s_at	OTU domain, ubiquitin aldehyde binding 1	OTUB1	1.15735	up
201246_s_at	OTU domain, ubiquitin aldehyde binding 1	OTUB1	2.18982	down
201247_at			1.12376	up
201248_s_at	sterol regulatory element binding transcription factor 2	SREBF2	1.00339	down
201249_at	solute carrier family 2 (facilitated glucose transporter), member 1	SLC2A1	1.02949	up
201250_s_at	solute carrier family 2 (facilitated glucose transporter), member 1	SLC2A1	1.08807	up
201251_at	pyruvate kinase, muscle	PKM2	1.76434	down
201252_at	proteasome (prosome, macropain) 26S subunit, ATPase, 4 /// similar to 26S protease regulatory subunit 6B (MIP224) (MB67-interacting protein) (TAT-binding protein 7) (TBP-7)	PSMC4 /// LOC652826	1.14158	down
201253_s_at	CDP-diacylglycerol--inositol 3-phosphatidyltransferase (phosphatidylinositol synthase)	CDIPT	1.03322	up
201254_x_at	ribosomal protein S6	RPS6	1.40358	up
201255_x_at	HLA-B associated transcript 3	BAT3	1.29122	up
201256_at	cytochrome c oxidase subunit VIIa polypeptide 2 like	COX7A2L	1.41404	up
201257_x_at	ribosomal protein S3A	RPS3A	1.29844	up
201258_at	ribosomal protein S16	RPS16	1.08635	up
201259_s_at	synaptophysin-like 1	SYPL1	1.05452	down
201260_s_at	synaptophysin-like 1	SYPL1	1.14879	up
201261_x_at	biglycan	BGN	1.02456	up
201262_s_at	biglycan	BGN	1.03701	down
201263_at	threonyl-tRNA synthetase	TARS	1.07398	up
201264_at	coatomer protein complex, subunit epsilon	COPE	1.07509	up
201265_at			1.3455	down
201266_at	thioredoxin reductase 1	TXNRD1	1.24897	up
201267_s_at	proteasome (prosome, macropain) 26S subunit, ATPase, 3	PSMC3	1.20315	down
201268_at	non-metastatic cells 2, protein (NM23B) expressed in /// NM23-LV	NME2 /// NME1-NME2	1.0579	down
201269_s_at	NudC domain containing 3	NUDCD3	1.52168	down
201270_x_at	NudC domain containing 3	NUDCD3	1.18809	up
201271_s_at	RNA binding protein, autoantigenic (hnRNP-associated with lethal yellow homolog (mouse))	RALY	1.20806	down
201272_at	aldo-keto reductase family 1, member B1 (aldose reductase)	AKR1B1	1.39997	down
201273_s_at	signal recognition particle 9kDa	SRP9	1.51638	up
201274_at	proteasome (prosome, macropain) subunit, alpha type, 5	PSMA5	1.06786	down
201275_at	farnesyl diphosphate synthase (farnesyl pyrophosphate synthetase, dimethylallyltranstransferase, geranyltranstransferase)	FDPS	1.07329	up
201276_at	RAB5B, member RAS oncogene family	RAB5B	1.26468	up
201277_s_at	heterogeneous nuclear ribonucleoprotein A/B	HNRPAB	1.1985	up
201278_at	Disabled homolog 2, mitogen-responsive phosphoprotein (Drosophila)	DAB2	1.02704	down
201279_s_at	disabled homolog 2, mitogen-responsive phosphoprotein (Drosophila)	DAB2	1.01464	up
201280_s_at	disabled homolog 2, mitogen-responsive phosphoprotein (Drosophila)	DAB2	1.43189	up
201281_at	adhesion regulating molecule 1	ADRM1	1.10871	down
201282_at	oxoglutarate (alpha-ketoglutarate) dehydrogenase (lipoamide)	OGDH	1.46483	up
201283_s_at	trafficking protein, kinesin binding 1	TRAK1	1.12255	up
201284_s_at	N-acylaminoacyl-peptide hydrolase	APEH	1.03646	down
201285_at	makorin, ring finger protein, 1 /// makorin, ring finger protein, 1	MKRN1	1.23098	up
201286_at	syndecan 1	SDC1	1.18287	down
201287_s_at	syndecan 1	SDC1	1.04722	down
201288_at	Rho GDP dissociation inhibitor (GDI) beta	ARHGDIB	1.07283	down
201289_at	cysteine-rich, angiogenic inducer, 61	CYR61	1.06286	down
201290_at	SEC11-like 1 (S. cerevisiae)	SEC11L1	1.07613	up
201291_s_at	topoisomerase (DNA) II alpha 170kDa	TOP2A	1.22885	up
201292_at	topoisomerase (DNA) II alpha 170kDa	TOP2A	7.11917	down
201293_x_at	peptidylprolyl isomerase A (cyclophilin A)	PPIA	1.12119	down
201294_s_at	WD repeat and SOCS box-containing 1	WSB1	1.04195	up
201295_s_at	WD repeat and SOCS box-containing 1	WSB1	4.77183	up
201296_s_at	WD repeat and SOCS box-containing 1	WSB1	1.48806	down
201297_s_at	MOB1, Mps One Binder kinase activator-like 1B (yeast)	MOBK1B	1.11581	up
201298_s_at	MOB1, Mps One Binder kinase activator-like 1B (yeast)	MOBK1B	1.0909	down
201299_s_at	MOB1, Mps One Binder kinase activator-like 1B (yeast)	MOBK1B	1.23284	up
201300_s_at	prion protein (p27-30) (Creutzfeldt-Jakob disease, Gerstmann-Strausler-Scheinker syndrome, fatal familial insomnia)	PRNP	1.10641	down
201301_s_at	annexin A4	ANXA4	2.1565	down
201302_at	annexin A4	ANXA4	1.15559	down
201303_at	DEAD (Asp-Glu-Ala-Asp) box polypeptide 48	DDX48	1.2698	down
201304_at	NADH dehydrogenase (ubiquinone) 1 alpha subcomplex, 5, 13kDa	NDUFA5	2.00762	up
201305_x_at	acidic (leucine-rich) nuclear phosphoprotein 32 family, member B	ANP32B	1.59873	up
201306_s_at	acidic (leucine-rich) nuclear phosphoprotein 32 family, member B	ANP32B	1.42354	up
201307_at	septin 11	2008-09-11	1.04282	down
201308_s_at	septin 11	2008-09-11	1.15104	down
201309_x_at	chromosome 5 open reading frame 13	C5orf13	1.23763	down
201310_s_at	chromosome 5 open reading frame 13	C5orf13	1.03735	up
201311_s_at	SH3 domain binding glutamic acid-rich protein like	SH3BGRL	1.63872	up
201312_s_at	SH3 domain binding glutamic acid-rich protein like	SH3BGRL	1.60004	up
201313_at	enolase 2 (gamma, neuronal)	ENO2	1.02535	up
201314_at	serine/threonine kinase 25 (STE20 homolog, yeast)	STK25	1.09073	up
201315_x_at	interferon induced transmembrane protein 2 (1-8D)	IFITM2	1.74163	down
201316_at	proteasome (prosome, macropain) subunit, alpha type, 2	PSMA2	1.22028	down
201317_s_at	proteasome (prosome, macropain) subunit, alpha type, 2	PSMA2	1.2862	up
201318_s_at	myosin regulatory light chain MRCL3 /// myosin regulatory light chain MRLC2	MRCL3 /// MRLC2	1.00702	down
201319_at	myosin regulatory light chain MRCL3	MRCL3	1.11933	up
201320_at	SWI/SNF related, matrix associated, actin dependent regulator of chromatin, subfamily c, member 2	SMARCC2	1.14517	up
201321_s_at	SWI/SNF related, matrix associated, actin dependent regulator of chromatin, subfamily c, member 2	SMARCC2	1.32842	down
201322_at	ATP synthase, H+ transporting, mitochondrial F1 complex, beta polypeptide	ATP5B	1.27189	up
201323_at	EBNA1 binding protein 2	EBNA1BP2	1.52465	up
201324_at	epithelial membrane protein 1	EMP1	3.50725	up
201325_s_at	epithelial membrane protein 1	EMP1	1.54936	down
201326_at	chaperonin containing TCP1, subunit 6A (zeta 1)	CCT6A	1.29556	down
201327_s_at	chaperonin containing TCP1, subunit 6A (zeta 1)	CCT6A	1.17289	down
201328_at	v-ets erythroblastosis virus E26 oncogene homolog 2 (avian)	ETS2	1.05046	up
201329_s_at	v-ets erythroblastosis virus E26 oncogene homolog 2 (avian)	ETS2	1.01788	down
201330_at	arginyl-tRNA synthetase	RARS	1.20448	down
201331_s_at	signal transducer and activator of transcription 6, interleukin-4 induced	STAT6	1.08424	down
201332_s_at	signal transducer and activator of transcription 6, interleukin-4 induced	STAT6	1.61398	down
201333_s_at	Rho guanine nucleotide exchange factor (GEF) 12	ARHGEF12	1.48831	up
201334_s_at	Rho guanine nucleotide exchange factor (GEF) 12	ARHGEF12	1.60301	up
201335_s_at	Rho guanine nucleotide exchange factor (GEF) 12	ARHGEF12	1.38127	up
201336_at	vesicle-associated membrane protein 3 (cellubrevin)	VAMP3	1.06933	up
201337_s_at	vesicle-associated membrane protein 3 (cellubrevin)	VAMP3	3.13227	up
201338_x_at	general transcription factor IIIA	GTF3A	1.0338	up
201339_s_at	sterol carrier protein 2	SCP2	1.13378	up
201340_s_at	ectodermal-neural cortex (with BTB-like domain)	ENC1	1.02929	up
201341_at	ectodermal-neural cortex (with BTB-like domain)	ENC1	1.0749	down
201342_at	small nuclear ribonucleoprotein polypeptide C	SNRPC	1.02094	up
201343_at	ubiquitin-conjugating enzyme E2D 2 (UBC4/5 homolog, yeast)	UBE2D2	1.14737	up
201344_at	ubiquitin-conjugating enzyme E2D 2 (UBC4/5 homolog, yeast)	UBE2D2	1.12268	down
201345_s_at	ubiquitin-conjugating enzyme E2D 2 (UBC4/5 homolog, yeast)	UBE2D2	1.16739	up
201346_at	adiponectin receptor 2	ADIPOR2	1.08285	up
201347_x_at	glyoxylate reductase/hydroxypyruvate reductase	GRHPR	1.1416	down
201348_at	glutathione peroxidase 3 (plasma)	GPX3	1.09568	up
201349_at	solute carrier family 9 (sodium/hydrogen exchanger), member 3 regulator 1	SLC9A3R1	1.13728	up
201350_at	flotillin 2	FLOT2	1.087	down
201351_s_at	YME1-like 1 (S. cerevisiae)	YME1L1	1.28793	up
201352_at	YME1-like 1 (S. cerevisiae)	YME1L1	1.23819	up
201353_s_at	bromodomain adjacent to zinc finger domain, 2A	BAZ2A	1.04682	up
201354_s_at	bromodomain adjacent to zinc finger domain, 2A	BAZ2A	1.52517	up
201355_s_at	bromodomain adjacent to zinc finger domain, 2A	BAZ2A	1.02214	up
201356_at	splicing factor 3a, subunit 1, 120kDa	SF3A1	1.20465	up
201357_s_at	splicing factor 3a, subunit 1, 120kDa	SF3A1	1.03143	up
201358_s_at	coatomer protein complex, subunit beta	COPB	1.17559	up
201359_at	coatomer protein complex, subunit beta	COPB	1.15218	up
201360_at	cystatin C (amyloid angiopathy and cerebral hemorrhage)	CST3	1.39746	down
201361_at	transmembrane protein 109	TMEM109	1.17319	down
201362_at	influenza virus NS1A binding protein	IVNS1ABP	1.1982	up
201363_s_at	influenza virus NS1A binding protein	IVNS1ABP	1.02953	down
201364_s_at	ornithine decarboxylase antizyme 2	OAZ2	1.06154	down
201365_at	ornithine decarboxylase antizyme 2	OAZ2	1.04212	up
201366_at	annexin A7	ANXA7	1.38404	up
201367_s_at	zinc finger protein 36, C3H type-like 2	ZFP36L2	1.12079	down
201368_at	zinc finger protein 36, C3H type-like 2	ZFP36L2	1.67193	down
201369_s_at	zinc finger protein 36, C3H type-like 2	ZFP36L2	1.25916	down
201370_s_at	cullin 3	CUL3	1.53097	down
201371_s_at	cullin 3	CUL3	1.46032	up
201372_s_at	cullin 3	CUL3	1.36148	up
201373_at	plectin 1, intermediate filament binding protein 500kDa	PLEC1	1.18134	down
201374_x_at	protein phosphatase 2 (formerly 2A), catalytic subunit, beta isoform	PPP2CB	1.29322	up
201375_s_at	protein phosphatase 2 (formerly 2A), catalytic subunit, beta isoform	PPP2CB	1.38981	down
201376_s_at	heterogeneous nuclear ribonucleoprotein F	HNRPF	1.00571	down
201377_at	ubiquitin associated protein 2-like	UBAP2L	1.19303	down
201378_s_at	ubiquitin associated protein 2-like	UBAP2L	1.6829	down
201379_s_at	tumor protein D52-like 2	TPD52L2	1.11547	up
201380_at	cartilage associated protein	CRTAP	2.27571	down
201381_x_at	calcyclin binding protein	CACYBP	1.00298	down
201382_at	calcyclin binding protein	CACYBP	1.06773	down
201383_s_at	neighbor of BRCA1 gene 1 /// similar to neighbor of BRCA1 gene 1	NBR1 /// LOC653347	1.75344	down
201384_s_at	neighbor of BRCA1 gene 1 /// similar to neighbor of BRCA1 gene 1	NBR1 /// LOC653347	1.52368	up
201385_at	DEAH (Asp-Glu-Ala-His) box polypeptide 15	DHX15	1.47308	down
201386_s_at	DEAH (Asp-Glu-Ala-His) box polypeptide 15	DHX15	1.06515	down
201387_s_at	ubiquitin carboxyl-terminal esterase L1 (ubiquitin thiolesterase)	UCHL1	1.5462	down
201388_at	proteasome (prosome, macropain) 26S subunit, non-ATPase, 3	PSMD3	1.04852	up
201389_at	integrin, alpha 5 (fibronectin receptor, alpha polypeptide)	ITGA5	1.01025	down
201390_s_at	casein kinase 2, beta polypeptide	CSNK2B	1.32402	up
201391_at	TNF receptor-associated protein 1	TRAP1	1.02271	up
201392_s_at	insulin-like growth factor 2 receptor	IGF2R	1.1985	down
201393_s_at	insulin-like growth factor 2 receptor	IGF2R	1.3601	down
201394_s_at	RNA binding motif protein 5	RBM5	3.91197	up
201395_at	RNA binding motif protein 5	RBM5	1.34882	up
201396_s_at	small glutamine-rich tetratricopeptide repeat (TPR)-containing, alpha	SGTA	1.10978	down
201397_at	phosphoglycerate dehydrogenase	PHGDH	1.33778	down
201398_s_at	translocation associated membrane protein 1	TRAM1	1.00977	up
201399_s_at	translocation associated membrane protein 1	TRAM1	1.13035	up
201400_at	proteasome (prosome, macropain) subunit, beta type, 3	PSMB3	1.53402	down
201401_s_at	adrenergic, beta, receptor kinase 1	ADRBK1	1.23691	up
201402_at	adrenergic, beta, receptor kinase 1	ADRBK1	1.38386	down
201403_s_at	microsomal glutathione S-transferase 3	MGST3	1.03377	up
201404_x_at	proteasome (prosome, macropain) subunit, beta type, 2	PSMB2	1.09673	down
201405_s_at	COP9 constitutive photomorphogenic homolog subunit 6 (Arabidopsis)	COPS6	1.28811	up
201406_at	ribosomal protein L36a /// similar to large subunit ribosomal protein L36a	RPL36A /// LOC644889	1.13523	up
201407_s_at	protein phosphatase 1, catalytic subunit, beta isoform	PPP1CB	1.92864	up
201408_at	protein phosphatase 1, catalytic subunit, beta isoform	PPP1CB	1.70385	up
201409_s_at	protein phosphatase 1, catalytic subunit, beta isoform	PPP1CB	1.98306	up
201410_at	Pleckstrin homology domain containing, family B (evectins) member 2	PLEKHB2	1.23894	up
201411_s_at	pleckstrin homology domain containing, family B (evectins) member 2	PLEKHB2	2.11095	up
201412_at	low density lipoprotein receptor-related protein 10	LRP10	1.0915	up
201413_at	hydroxysteroid (17-beta) dehydrogenase 4	HSD17B4	1.71549	up
201414_s_at	nucleosome assembly protein 1-like 4	NAP1L4	1.35964	up
201415_at	glutathione synthetase	GSS	1.04843	up
201416_at	SRY (sex determining region Y)-box 4	SOX4	1.40841	up
201417_at	SRY (sex determining region Y)-box 4	SOX4	1.22445	up
201418_s_at	SRY (sex determining region Y)-box 4	SOX4	1.2388	down
201419_at	BRCA1 associated protein-1 (ubiquitin carboxy-terminal hydrolase)	BAP1	1.05644	down
201420_s_at	WD repeat domain 77	WDR77	1.29294	down
201421_s_at	WD repeat domain 77	WDR77	1.00146	up
201422_at	interferon, gamma-inducible protein 30	IFI30	1.06569	down
201423_s_at	cullin 4A	CUL4A	1.43747	up
201424_s_at	cullin 4A	CUL4A	1.82419	up
201425_at	aldehyde dehydrogenase 2 family (mitochondrial)	ALDH2	1.39012	up
201426_s_at	vimentin	VIM	1.17265	down
201427_s_at	selenoprotein P, plasma, 1	SEPP1	4.99439	up
201428_at	claudin 4	CLDN4	1.33571	down
201429_s_at	polo-like kinase 1 (Drosophila) /// ribosomal protein L37a	PLK1 /// RPL37A	1.2093	up
201430_s_at	dihydropyrimidinase-like 3	DPYSL3	1.43868	down
201431_s_at	dihydropyrimidinase-like 3	DPYSL3	1.26414	down
201432_at	catalase	CAT	1.91645	up
201433_s_at	phosphatidylserine synthase 1	PTDSS1	1.01781	up
201434_at	tetratricopeptide repeat domain 1	TTC1	1.74685	up
201435_s_at	eukaryotic translation initiation factor 4E	EIF4E	1.26385	up
201436_at	eukaryotic translation initiation factor 4E /// similar to eukaryotic translation initiation factor 4E	EIF4E /// LOC644751	1.70123	up
201437_s_at	eukaryotic translation initiation factor 4E	EIF4E	1.94018	up
201438_at	collagen, type VI, alpha 3	COL6A3	3.42785	down
201439_at	golgi-specific brefeldin A resistance factor 1	GBF1	1.32212	down
201440_at	DEAD (Asp-Glu-Ala-Asp) box polypeptide 23	DDX23	1.18808	up
201441_at	cytochrome c oxidase subunit Vib polypeptide 1 (ubiquitous)	COX6B1	1.06487	up
201442_s_at	ATPase, H+ transporting, lysosomal accessory protein 2	ATP6AP2	1.166	down
201443_s_at	ATPase, H+ transporting, lysosomal accessory protein 2	ATP6AP2	1.78653	up
201444_s_at	ATPase, H+ transporting, lysosomal accessory protein 2	ATP6AP2	1.16023	down
201445_at	calponin 3, acidic	CNN3	1.1875	down
201446_s_at	TIA1 cytotoxic granule-associated RNA binding protein	TIA1	1.34531	up
201447_at	TIA1 cytotoxic granule-associated RNA binding protein	TIA1	1.22191	down
201448_at	TIA1 cytotoxic granule-associated RNA binding protein	TIA1	1.54852	up
201449_at	TIA1 cytotoxic granule-associated RNA binding protein	TIA1	1.48309	up
201450_s_at	TIA1 cytotoxic granule-associated RNA binding protein	TIA1	3.00897	down
201451_x_at	Ras homolog enriched in brain	RHEB	1.58576	down
201452_at	Ras homolog enriched in brain	RHEB	1.14531	down
201453_x_at	Ras homolog enriched in brain	RHEB	1.07482	up
201454_s_at	aminopeptidase puromycin sensitive /// region containing aminopeptidase puromycin sensitive; hypothetical protein FLJ11822	NPEPPS /// LOC649270	1.02222	up
201455_s_at	aminopeptidase puromycin sensitive /// region containing aminopeptidase puromycin sensitive; hypothetical protein FLJ11822	NPEPPS /// LOC649270	1.35268	down
201456_s_at	BUB3 budding uninhibited by benzimidazoles 3 homolog (yeast)	BUB3	1.54898	up
201457_x_at	BUB3 budding uninhibited by benzimidazoles 3 homolog (yeast)	BUB3	1.18858	down
201458_s_at	BUB3 budding uninhibited by benzimidazoles 3 homolog (yeast)	BUB3	1.25401	down
201459_at	RuvB-like 2 (E. coli)	RUVBL2	2.52251	down
201460_at	mitogen-activated protein kinase-activated protein kinase 2	MAPKAPK2	1.07998	down
201461_s_at	mitogen-activated protein kinase-activated protein kinase 2	MAPKAPK2	1.01066	down
201462_at	secernin 1	SCRN1	1.26513	down
201463_s_at	transaldolase 1	TALDO1	1.53641	up
201464_x_at	v-jun sarcoma virus 17 oncogene homolog (avian)	JUN	1.25127	down
201465_s_at	v-jun sarcoma virus 17 oncogene homolog (avian)	JUN	1.05948	down
201466_s_at	v-jun sarcoma virus 17 oncogene homolog (avian)	JUN	1.22886	down
201467_s_at	NAD(P)H dehydrogenase, quinone 1	NQO1	1.11984	up
201468_s_at	NAD(P)H dehydrogenase, quinone 1	NQO1	1.12948	down
201469_s_at	SHC (Src homology 2 domain containing) transforming protein 1	SHC1	1.04571	down
201470_at	glutathione S-transferase omega 1	GSTO1	1.06373	up
201471_s_at	sequestosome 1	SQSTM1	1.01177	up
201472_at	von Hippel-Lindau binding protein 1	VBP1	2.15361	up
201473_at	jun B proto-oncogene	JUNB	1.74005	down
201474_s_at	integrin, alpha 3 (antigen CD49C, alpha 3 subunit of VLA-3 receptor)	ITGA3	2.36494	up
201475_x_at	methionine-tRNA synthetase	MARS	1.29171	down
201476_s_at	ribonucleotide reductase M1 polypeptide	RRM1	1.24679	down
201477_s_at	ribonucleotide reductase M1 polypeptide	RRM1	1.12976	up
201478_s_at	dyskeratosis congenita 1, dyskerin	DKC1	1.08155	up
201479_at	dyskeratosis congenita 1, dyskerin	DKC1	1.4667	up
201480_s_at	suppressor of Ty 5 homolog (S. cerevisiae)	SUPT5H	1.02852	up
201481_s_at	phosphorylase, glycogen; brain	PYGB	1.00462	down
201482_at	quiescin Q6	QSCN6	1.64132	down
201483_s_at	suppressor of Ty 4 homolog 1 (S. cerevisiae)	SUPT4H1	1.06767	up
201484_at	suppressor of Ty 4 homolog 1 (S. cerevisiae)	SUPT4H1	1.28644	up
201485_s_at	reticulocalbin 2, EF-hand calcium binding domain	RCN2	1.96557	down
201486_at	reticulocalbin 2, EF-hand calcium binding domain	RCN2	2.42387	down
201487_at	cathepsin C	CTSC	1.50246	down
201488_x_at	KH domain containing, RNA binding, signal transduction associated 1	KHDRBS1	1.19567	up
201489_at	peptidylprolyl isomerase F (cyclophilin F)	PPIF	1.09229	up
201490_s_at	peptidylprolyl isomerase F (cyclophilin F)	PPIF	11.5395	up
201491_at	AHA1, activator of heat shock 90kDa protein ATPase homolog 1 (yeast)	AHSA1	1.16779	up
201492_s_at	ribosomal protein L41	RPL41	1.18324	up
201493_s_at	pumilio homolog 2 (Drosophila)	PUM2	1.15153	down
201494_at	prolylcarboxypeptidase (angiotensinase C)	PRCP	1.04204	down
201495_x_at	myosin, heavy polypeptide 11, smooth muscle	MYH11	1.41616	down
201496_x_at	myosin, heavy polypeptide 11, smooth muscle	MYH11	1.08459	down
201497_x_at	myosin, heavy polypeptide 11, smooth muscle	MYH11	1.26011	up
201498_at	ubiquitin specific peptidase 7 (herpes virus-associated)	USP7	1.61114	up
201499_s_at	ubiquitin specific peptidase 7 (herpes virus-associated)	USP7	1.2826	up
201500_s_at	protein phosphatase 1, regulatory (inhibitor) subunit 11	PPP1R11	1.17593	up
201501_s_at	G-rich RNA sequence binding factor 1	GRSF1	1.12892	up
201502_s_at	nuclear factor of kappa light polypeptide gene enhancer in B-cells inhibitor, alpha	NFKBIA	1.01995	up
201503_at	Ras-GTPase-activating protein SH3-domain-binding protein	G3BP	1.15451	up
201504_s_at	translin	TSN	1.52038	down
201505_at	laminin, beta 1	LAMB1	1.25204	down
201506_at	transforming growth factor, beta-induced, 68kDa	TGFBI	1.18762	down
201507_at	prefoldin subunit 1	PFDN1	2.69939	up
201508_at	insulin-like growth factor binding protein 4	IGFBP4	1.82568	down
201509_at	isocitrate dehydrogenase 3 (NAD+) beta	IDH3B	1.02874	down
201510_at	E74-like factor 3 (ets domain transcription factor, epithelial-specific )	ELF3	1.08218	up
201511_at	angio-associated, migratory cell protein	AAMP	1.05794	down
201512_s_at	translocase of outer mitochondrial membrane 70 homolog A (S. cerevisiae)	TOMM70A	3.55559	up
201513_at	translin	TSN	1.03066	up
201514_s_at	Ras-GTPase-activating protein SH3-domain-binding protein	G3BP	1.32273	down
201515_s_at	translin	TSN	1.37904	up
201516_at	spermidine synthase	SRM	1.19728	down
201517_at	nuclear cap binding protein subunit 2, 20kDa	NCBP2	1.03305	down
201518_at	chromobox homolog 1 (HP1 beta homolog Drosophila )	CBX1	1.23853	up
201519_at	translocase of outer mitochondrial membrane 70 homolog A (S. cerevisiae)	TOMM70A	1.0092	up
201520_s_at	G-rich RNA sequence binding factor 1	GRSF1	1.11411	up
201521_s_at	nuclear cap binding protein subunit 2, 20kDa	NCBP2	1.03529	down
201522_x_at	small nuclear ribonucleoprotein polypeptide N /// SNRPN upstream reading frame	SNRPN /// SNURF	1.27865	down
201523_x_at	ubiquitin-conjugating enzyme E2N (UBC13 homolog, yeast)	UBE2N	1.10469	down
201524_x_at	ubiquitin-conjugating enzyme E2N (UBC13 homolog, yeast)	UBE2N	1.10121	up
201525_at	apolipoprotein D	APOD	1.18048	up
201526_at	ADP-ribosylation factor 5	ARF5	1.25148	up
201527_at	ATPase, H+ transporting, lysosomal 14kDa, V1 subunit F	ATP6V1F	1.22472	down
201528_at	replication protein A1, 70kDa	RPA1	1.25862	up
201529_s_at	replication protein A1, 70kDa	RPA1	1.24443	up
201530_x_at	eukaryotic translation initiation factor 4A, isoform 1	EIF4A1	1.15611	down
201531_at	zinc finger protein 36, C3H type, homolog (mouse)	ZFP36	2.05786	down
201532_at	proteasome (prosome, macropain) subunit, alpha type, 3	PSMA3	1.02836	down
201533_at	catenin (cadherin-associated protein), beta 1, 88kDa	CTNNB1	1.028	up
201534_s_at	ubiquitin-like 3	UBL3	1.26139	up
201535_at	ubiquitin-like 3	UBL3	1.34819	up
201536_at	dual specificity phosphatase 3 (vaccinia virus phosphatase VH1-related)	DUSP3	1.05149	up
201537_s_at	dual specificity phosphatase 3 (vaccinia virus phosphatase VH1-related)	DUSP3	1.27022	up
201538_s_at	dual specificity phosphatase 3 (vaccinia virus phosphatase VH1-related)	DUSP3	1.18522	down
201539_s_at	four and a half LIM domains 1	FHL1	1.24782	down
201540_at	four and a half LIM domains 1	FHL1	1.45239	down
201541_s_at	zinc finger, HIT type 1	ZNHIT1	1.565	up
201542_at	SAR1 gene homolog A (S. cerevisiae)	SAR1A	1.05043	up
201543_s_at	SAR1 gene homolog A (S. cerevisiae)	SAR1A	1.19723	up
201544_x_at	poly(A) binding protein, nuclear 1	PABPN1	1.03138	up
201545_s_at	poly(A) binding protein, nuclear 1	PABPN1	1.31395	down
201546_at	thyroid hormone receptor interactor 12	TRIP12	1.60229	up
201547_at	Jumonji, AT rich interactive domain 1B (RBP2-like)	JARID1B	1.0586	up
201548_s_at	Jumonji, AT rich interactive domain 1B (RBP2-like)	JARID1B	1.50819	down
201549_x_at	Jumonji, AT rich interactive domain 1B (RBP2-like)	JARID1B	1.38641	down
201550_x_at	actin, gamma 1	ACTG1	1.03315	up
201551_s_at	lysosomal-associated membrane protein 1	LAMP1	3.26584	up
201552_at	lysosomal-associated membrane protein 1	LAMP1	1.1489	down
201553_s_at	lysosomal-associated membrane protein 1	LAMP1	1.05077	down
201554_x_at	glycogenin 1	GYG1	1.03301	up
201555_at	MCM3 minichromosome maintenance deficient 3 (S. cerevisiae)	MCM3	1.02968	up
201556_s_at	vesicle-associated membrane protein 2 (synaptobrevin 2)	VAMP2	1.5434	down
201557_at	vesicle-associated membrane protein 2 (synaptobrevin 2)	VAMP2	4.05009	up
201558_at	RAE1 RNA export 1 homolog (S. pombe)	RAE1	1.16202	down
201559_s_at	chloride intracellular channel 4	CLIC4	2.1523	up
201560_at	chloride intracellular channel 4	CLIC4	1.54225	up
201561_s_at	calsyntenin 1	CLSTN1	1.11851	down
201562_s_at	sorbitol dehydrogenase	SORD	1.62196	up
201563_at	sorbitol dehydrogenase	SORD	1.51557	up
201564_s_at	fascin homolog 1, actin-bundling protein (Strongylocentrotus purpuratus)	FSCN1	1.54087	up
201565_s_at	inhibitor of DNA binding 2, dominant negative helix-loop-helix protein	ID2	1.29623	down
201566_x_at	inhibitor of DNA binding 2, dominant negative helix-loop-helix protein /// inhibitor of DNA binding 2B, dominant negative helix-loop-helix protein	ID2 /// ID2B	1.53221	down
201567_s_at	golgi autoantigen, golgin subfamily a, 4	GOLGA4	2.13782	up
201568_at	ubiquinol-cytochrome c reductase, complex III subunit VII, 9.5kDa	UQCRQ	1.06745	up
201569_s_at	sorting and assembly machinery component 50 homolog (S. cerevisiae)	SAMM50	1.27386	up
201570_at	sorting and assembly machinery component 50 homolog (S. cerevisiae)	SAMM50	1.10139	up
201571_s_at	dCMP deaminase	DCTD	1.05987	down
201572_x_at	dCMP deaminase	DCTD	1.1916	down
201573_s_at	eukaryotic translation termination factor 1	ETF1	1.17318	up
201574_at	eukaryotic translation termination factor 1	ETF1	2.1117	up
201575_at	SNW domain containing 1	SNW1	1.11088	up
201576_s_at	galactosidase, beta 1	GLB1	1.01316	up
201577_at	non-metastatic cells 1, protein (NM23A) expressed in	NME1	1.26767	up
201578_at	podocalyxin-like	PODXL	1.20472	up
201579_at	FAT tumor suppressor homolog 1 (Drosophila)	FAT	1.05359	down
201580_s_at	thioredoxin domain containing 13	TXNDC13	1.13281	up
201581_at	thioredoxin domain containing 13	TXNDC13	1.20969	up
201582_at	Sec23 homolog B (S. cerevisiae)	SEC23B	1.01225	up
201583_s_at	Sec23 homolog B (S. cerevisiae)	SEC23B	1.45755	down
201584_s_at	DEAD (Asp-Glu-Ala-Asp) box polypeptide 39	DDX39	1.0811	down
201585_s_at	splicing factor proline/glutamine-rich (polypyrimidine tract binding protein associated)	SFPQ	1.20202	down
201586_s_at	splicing factor proline/glutamine-rich (polypyrimidine tract binding protein associated)	SFPQ	1.01215	down
201587_s_at	interleukin-1 receptor-associated kinase 1	IRAK1	1.13979	down
201588_at	thioredoxin-like 1	TXNL1	1.47766	up
201589_at	SMC1 structural maintenance of chromosomes 1-like 1 (yeast)	SMC1L1	1.90446	down
201590_x_at	annexin A2	ANXA2	1.22076	down
201591_s_at	nischarin	NISCH	1.04631	up
201592_at	eukaryotic translation initiation factor 3, subunit 3 gamma, 40kDa	EIF3S3	1.1875	up
201593_s_at	likely ortholog of mouse immediate early response, erythropoietin 4	LEREPO4	4.92564	up
201594_s_at	protein phosphatase 4, regulatory subunit 1	PPP4R1	1.14573	down
201595_s_at	likely ortholog of mouse immediate early response, erythropoietin 4	LEREPO4	1.65282	up
201596_x_at	keratin 18	KRT18	1.40567	down
201597_at	cytochrome c oxidase subunit VIIa polypeptide 2 (liver)	COX7A2	1.46905	up
201598_s_at	inositol polyphosphate phosphatase-like 1	INPPL1	1.67423	up
201599_at	ornithine aminotransferase (gyrate atrophy)	OAT	1.52188	up
201600_at	prohibitin 2	PHB2	1.26252	down
201601_x_at	interferon induced transmembrane protein 1 (9-27)	IFITM1	1.34882	down
201602_s_at	protein phosphatase 1, regulatory (inhibitor) subunit 12A	PPP1R12A	1.05586	down
201603_at	protein phosphatase 1, regulatory (inhibitor) subunit 12A	PPP1R12A	1.32045	down
201604_s_at	protein phosphatase 1, regulatory (inhibitor) subunit 12A	PPP1R12A	1.97871	up
201605_x_at	calponin 2	CNN2	1.00606	up
201606_s_at	PWP1 homolog (S. cerevisiae)	PWP1	1.26923	up
201607_at	PWP1 homolog (S. cerevisiae)	PWP1	2.65645	down
201608_s_at	PWP1 homolog (S. cerevisiae)	PWP1	1.6799	up
201609_x_at	isoprenylcysteine carboxyl methyltransferase	ICMT	1.02422	down
201610_at	isoprenylcysteine carboxyl methyltransferase	ICMT	2.31239	down
201611_s_at	isoprenylcysteine carboxyl methyltransferase	ICMT	1.05426	down
201612_at	aldehyde dehydrogenase 9 family, member A1	ALDH9A1	1.14721	down
201613_s_at	adaptor-related protein complex 1, gamma 2 subunit	AP1G2	2.23185	down
201614_s_at	RuvB-like 1 (E. coli)	RUVBL1	1.12377	up
201615_x_at	caldesmon 1	CALD1	1.6351	up
201616_s_at	caldesmon 1	CALD1	1.27298	up
201617_x_at	caldesmon 1	CALD1	1.38126	down
201618_x_at	glycosylphosphatidylinositol anchor attachment protein 1 homolog (yeast)	GPAA1	1.00408	up
201619_at	peroxiredoxin 3	PRDX3	1.02259	up
201620_at	membrane-bound transcription factor peptidase, site 1	MBTPS1	1.03312	up
201621_at	neuroblastoma, suppression of tumorigenicity 1	NBL1	1.19632	down
201622_at	staphylococcal nuclease domain containing 1	SND1	1.25464	up
201623_s_at	aspartyl-tRNA synthetase	DARS	1.14119	up
201624_at	aspartyl-tRNA synthetase	DARS	1.30101	up
201625_s_at	insulin induced gene 1	INSIG1	1.353	up
201626_at	insulin induced gene 1	INSIG1	1.31094	down
201627_s_at	insulin induced gene 1	INSIG1	1.23726	down
201628_s_at	Ras-related GTP binding A	RRAGA	1.38973	up
201629_s_at	acid phosphatase 1, soluble	ACP1	1.64682	up
201630_s_at	acid phosphatase 1, soluble	ACP1	1.91332	up
201631_s_at	immediate early response 3	IER3	1.01952	up
201632_at	eukaryotic translation initiation factor 2B, subunit 1 alpha, 26kDa	EIF2B1	1.53312	down
201633_s_at	cytochrome b5 type B (outer mitochondrial membrane)	CYB5B	1.10471	up
201634_s_at	cytochrome b5 type B (outer mitochondrial membrane)	CYB5B	1.2912	up
201635_s_at	fragile X mental retardation, autosomal homolog 1	FXR1	1.3967	up
201636_at	fragile X mental retardation, autosomal homolog 1	FXR1	1.12144	down
201637_s_at	fragile X mental retardation, autosomal homolog 1	FXR1	1.46502	up
201638_s_at	cleavage and polyadenylation specific factor 1, 160kDa	CPSF1	1.18534	down
201639_s_at	cleavage and polyadenylation specific factor 1, 160kDa	CPSF1	1.03903	down
201640_x_at	cleft lip and palate associated transmembrane protein 1	CLPTM1	1.04554	down
201641_at	bone marrow stromal cell antigen 2	BST2	1.07373	down
201642_at	interferon gamma receptor 2 (interferon gamma transducer 1)	IFNGR2	1.15983	down
201643_x_at	jumonji domain containing 1B	JMJD1B	1.11105	down
201644_at	tissue specific transplantation antigen P35B	TSTA3	1.12999	up
201645_at	tenascin C (hexabrachion)	TNC	2.31631	up
201646_at	scavenger receptor class B, member 2	SCARB2	1.4655	down
201647_s_at	scavenger receptor class B, member 2	SCARB2	1.14217	down
201648_at	Janus kinase 1 (a protein tyrosine kinase)	JAK1	1.4298	down
201649_at	ubiquitin-conjugating enzyme E2L 6	UBE2L6	1.2208	down
201650_at	keratin 19	KRT19	1.17129	down
201651_s_at	protein kinase C and casein kinase substrate in neurons 2	PACSIN2	1.16513	down
201652_at	COP9 constitutive photomorphogenic homolog subunit 5 (Arabidopsis)	COPS5	1.66594	up
201653_at	cornichon homolog (Drosophila)	CNIH	1.2073	down
201654_s_at	heparan sulfate proteoglycan 2 (perlecan)	HSPG2	3.05715	up
201655_s_at	heparan sulfate proteoglycan 2 (perlecan)	HSPG2	1.05028	down
201656_at	integrin, alpha 6	ITGA6	1.5108	up
201657_at	ADP-ribosylation factor-like 1	ARL1	4.30105	up
201658_at	ADP-ribosylation factor-like 1	ARL1	1.20696	down
201659_s_at	ADP-ribosylation factor-like 1	ARL1	1.39416	up
201660_at	Acyl-CoA synthetase long-chain family member 3	ACSL3	1.50062	up
201661_s_at	acyl-CoA synthetase long-chain family member 3	ACSL3	1.04025	down
201662_s_at	acyl-CoA synthetase long-chain family member 3	ACSL3	2.0022	up
201663_s_at	SMC4 structural maintenance of chromosomes 4-like 1 (yeast)	SMC4L1	1.10123	down
201664_at	SMC4 structural maintenance of chromosomes 4-like 1 (yeast)	SMC4L1	1.11029	down
201665_x_at	ribosomal protein S17	RPS17	1.22796	up
201666_at	TIMP metallopeptidase inhibitor 1	TIMP1	1.64027	down
201667_at	gap junction protein, alpha 1, 43kDa (connexin 43)	GJA1	1.44785	up
201668_x_at	myristoylated alanine-rich protein kinase C substrate	MARCKS	2.03984	down
201669_s_at	myristoylated alanine-rich protein kinase C substrate	MARCKS	5.01246	up
201670_s_at	myristoylated alanine-rich protein kinase C substrate	MARCKS	14.9845	down
201671_x_at	ubiquitin specific peptidase 14 (tRNA-guanine transglycosylase)	USP14	1.40967	down
201672_s_at	ubiquitin specific peptidase 14 (tRNA-guanine transglycosylase)	USP14	1.24502	up
201673_s_at	glycogen synthase 1 (muscle)	GYS1	1.17748	down
201674_s_at	A kinase (PRKA) anchor protein 1	AKAP1	2.59279	up
201675_at	A kinase (PRKA) anchor protein 1	AKAP1	1.29007	down
201676_x_at	proteasome (prosome, macropain) subunit, alpha type, 1	PSMA1	1.04612	down
201677_at	Chromosome 3 open reading frame 37	C3orf37	1.10346	down
201678_s_at	chromosome 3 open reading frame 37	C3orf37	1.66873	down
201679_at	ARS2 protein	ARS2	1.10714	down
201680_x_at	ARS2 protein	ARS2	1.03001	up
201681_s_at	discs, large homolog 5 (Drosophila)	DLG5	1.02072	up
201682_at	peptidase (mitochondrial processing) beta	PMPCB	1.29438	down
201683_x_at	chromosome 14 open reading frame 92	C14orf92	1.12611	up
201684_s_at	chromosome 14 open reading frame 92	C14orf92	1.10641	up
201685_s_at	chromosome 14 open reading frame 92	C14orf92	1.16663	up
201686_x_at	apoptosis inhibitor 5	API5	1.05608	down
201687_s_at	apoptosis inhibitor 5	API5	1.10891	down
201688_s_at	tumor protein D52	TPD52	1.22856	down
201689_s_at	tumor protein D52	TPD52	1.10147	down
201690_s_at	tumor protein D52	TPD52	1.26345	down
201691_s_at	tumor protein D52	TPD52	1.09544	down
201692_at	opioid receptor, sigma 1	OPRS1	1.55588	down
201693_s_at	early growth response 1	EGR1	1.13827	down
201694_s_at	early growth response 1	EGR1	1.02942	down
201695_s_at	nucleoside phosphorylase	NP	1.73618	up
201696_at	splicing factor, arginine/serine-rich 4	SFRS4	1.16768	down
201697_s_at	DNA (cytosine-5-)-methyltransferase 1	DNMT1	1.09584	up
201698_s_at	splicing factor, arginine/serine-rich 9	SFRS9	1.25828	down
201699_at	proteasome (prosome, macropain) 26S subunit, ATPase, 6	PSMC6	1.0055	up
201700_at	cyclin D3	CCND3	1.14271	down
201701_s_at	progesterone receptor membrane component 2	PGRMC2	1.10054	up
201702_s_at	protein phosphatase 1, regulatory subunit 10	PPP1R10	1.1362	up
201703_s_at	protein phosphatase 1, regulatory subunit 10	PPP1R10	1.11609	up
201704_at	ectonucleoside triphosphate diphosphohydrolase 6 (putative function)	ENTPD6	1.13268	up
201705_at	proteasome (prosome, macropain) 26S subunit, non-ATPase, 7 (Mov34 homolog)	PSMD7	1.32433	up
201706_s_at	peroxisomal biogenesis factor 19	PEX19	1.15108	up
201707_at	peroxisomal biogenesis factor 19	PEX19	1.00226	down
201708_s_at	nipsnap homolog 1 (C. elegans)	NIPSNAP1	1.08145	down
201709_s_at	nipsnap homolog 1 (C. elegans)	NIPSNAP1	1.46195	down
201710_at	v-myb myeloblastosis viral oncogene homolog (avian)-like 2	MYBL2	1.03401	up
201711_x_at	RAN binding protein 2	RANBP2	1.09014	down
201712_s_at	RAN binding protein 2	RANBP2	1.12819	up
201713_s_at	RAN binding protein 2	RANBP2	2.02872	up
201714_at	tubulin, gamma 1	TUBG1	1.35603	up
201715_s_at	apoptotic chromatin condensation inducer 1	ACIN1	1.22261	down
201716_at	sorting nexin 1	SNX1	1.47376	up
201717_at	mitochondrial ribosomal protein L49	MRPL49	1.04723	down
201718_s_at	erythrocyte membrane protein band 4.1-like 2	EPB41L2	2.97446	down
201719_s_at	erythrocyte membrane protein band 4.1-like 2	EPB41L2	1.17217	down
201720_s_at	lysosomal associated multispanning membrane protein 5	LAPTM5	1.06591	up
201721_s_at	lysosomal associated multispanning membrane protein 5	LAPTM5	1.30911	up
201722_s_at	UDP-N-acetyl-alpha-D-galactosamine:polypeptide N-acetylgalactosaminyltransferase 1 (GalNAc-T1)	GALNT1	1.057	up
201723_s_at	UDP-N-acetyl-alpha-D-galactosamine:polypeptide N-acetylgalactosaminyltransferase 1 (GalNAc-T1)	GALNT1	1.12313	down
201724_s_at	UDP-N-acetyl-alpha-D-galactosamine:polypeptide N-acetylgalactosaminyltransferase 1 (GalNAc-T1)	GALNT1	1.09841	up
201725_at	chromosome 10 open reading frame 7	C10orf7	1.01966	up
201726_at	ELAV (embryonic lethal, abnormal vision, Drosophila)-like 1 (Hu antigen R)	ELAVL1	1.15997	down
201727_s_at	ELAV (embryonic lethal, abnormal vision, Drosophila)-like 1 (Hu antigen R)	ELAVL1	1.02461	up
201728_s_at	KIAA0100	KIAA0100	1.16008	down
201729_s_at	KIAA0100	KIAA0100	1.26686	down
201730_s_at	translocated promoter region (to activated MET oncogene)	TPR	2.90612	up
201731_s_at	translocated promoter region (to activated MET oncogene)	TPR	1.35369	down
201732_s_at	chloride channel 3	CLCN3	1.51828	up
201733_at	chloride channel 3	CLCN3	1.13895	up
201734_at	Chloride channel 3	CLCN3	1.48077	up
201735_s_at	chloride channel 3	CLCN3	1.22359	up
201736_s_at	membrane-associated ring finger (C3HC4) 6	2008-03-06	1.33229	up
201737_s_at	membrane-associated ring finger (C3HC4) 6	2008-03-06	3.36058	up
201738_at	eukaryotic translation initiation factor 1B	EIF1B	1.63971	up
201739_at	serum/glucocorticoid regulated kinase	SGK	1.0487	down
201740_at	NADH dehydrogenase (ubiquinone) Fe-S protein 3, 30kDa (NADH-coenzyme Q reductase)	NDUFS3	1.12562	up
201741_x_at	splicing factor, arginine/serine-rich 1 (splicing factor 2, alternate splicing factor)	SFRS1	1.16854	down
201742_x_at	splicing factor, arginine/serine-rich 1 (splicing factor 2, alternate splicing factor)	SFRS1	1.05682	down
201743_at	CD14 molecule /// CD14 molecule	CD14	1.17689	up
201744_s_at	lumican	LUM	2.80603	down
201745_at	PTK9 protein tyrosine kinase 9	PTK9	1.10016	down
201746_at	tumor protein p53 (Li-Fraumeni syndrome)	TP53	1.02131	down
201747_s_at	scaffold attachment factor B	SAFB	1.65552	down
201748_s_at	scaffold attachment factor B	SAFB	1.07756	up
201749_at	Endothelin converting enzyme 1	ECE1	1.08729	up
201750_s_at	endothelin converting enzyme 1	ECE1	1.38301	up
201751_at	Josephin domain containing 1	JOSD1	1.59469	down
201752_s_at	adducin 3 (gamma)	ADD3	1.22662	up
201753_s_at	adducin 3 (gamma)	ADD3	1.06265	down
201754_at	cytochrome c oxidase subunit VIc	COX6C	1.10665	up
201755_at	MCM5 minichromosome maintenance deficient 5, cell division cycle 46 (S. cerevisiae)	MCM5	1.28283	down
201756_at	replication protein A2, 32kDa	RPA2	1.13591	down
201757_at	NADH dehydrogenase (ubiquinone) Fe-S protein 5, 15kDa (NADH-coenzyme Q reductase)	NDUFS5	1.61212	up
201758_at	tumor susceptibility gene 101	TSG101	1.73449	up
201759_at	tubulin-specific chaperone d	TBCD	1.0566	down
201760_s_at	WD repeat and SOCS box-containing 2	WSB2	1.04721	up
201761_at	methylenetetrahydrofolate dehydrogenase (NADP+ dependent) 2, methenyltetrahydrofolate cyclohydrolase	MTHFD2	1.28007	up
201762_s_at	proteasome (prosome, macropain) activator subunit 2 (PA28 beta)	PSME2	1.35038	down
201763_s_at	death-associated protein 6	DAXX	1.03777	down
201764_at	transmembrane protein 106C	TMEM106C	1.13475	up
201765_s_at	hexosaminidase A (alpha polypeptide)	HEXA	1.33438	down
201766_at	elaC homolog 2 (E. coli)	ELAC2	1.03016	down
201767_s_at	elaC homolog 2 (E. coli)	ELAC2	1.39413	down
201768_s_at	enthoprotin	ENTH	1.15466	up
201769_at	enthoprotin	ENTH	1.00197	down
201770_at	small nuclear ribonucleoprotein polypeptide A	SNRPA	1.43995	down
201771_at	secretory carrier membrane protein 3	SCAMP3	1.40608	down
201772_at	antizyme inhibitor 1	AZIN1	1.48543	up
201773_at	activity-dependent neuroprotector	ADNP	1.31432	up
201774_s_at	chromosome condensation-related SMC-associated protein 1	CNAP1	8.0134	down
201775_s_at	KIAA0494	KIAA0494	1.00399	down
201776_s_at	KIAA0494	KIAA0494	1.36439	down
201777_s_at	KIAA0494	KIAA0494	1.34003	down
201778_s_at	KIAA0494	KIAA0494	1.01422	up
201779_s_at	ring finger protein 13	RNF13	1.26105	up
201780_s_at	ring finger protein 13	RNF13	1.98889	down
201781_s_at	aryl hydrocarbon receptor interacting protein	AIP	1.15029	down
201782_s_at	aryl hydrocarbon receptor interacting protein	AIP	1.01567	up
201783_s_at	v-rel reticuloendotheliosis viral oncogene homolog A, nuclear factor of kappa light polypeptide gene enhancer in B-cells 3, p65 (avian)	RELA	1.01845	down
201784_s_at	chromosome 11 open reading frame 58	C11orf58	1.37388	up
201785_at	ribonuclease, RNase A family, 1 (pancreatic)	RNASE1	1.38118	up
201786_s_at	adenosine deaminase, RNA-specific	ADAR	1.04132	down
201787_at	fibulin 1	FBLN1	2.57054	down
201788_at	DEAD (Asp-Glu-Ala-Asp) box polypeptide 42	DDX42	1.01686	up
201789_at	dehydrogenase/reductase (SDR family) member 7	DHRS7	7.56646	down
201790_s_at	7-dehydrocholesterol reductase	DHCR7	1.01799	down
201791_s_at	7-dehydrocholesterol reductase	DHCR7	1.14009	up
201792_at	AE binding protein 1	AEBP1	1.00215	up
201793_x_at	Smg-7 homolog, nonsense mediated mRNA decay factor (C. elegans)	SMG7	1.42566	down
201794_s_at	Smg-7 homolog, nonsense mediated mRNA decay factor (C. elegans)	SMG7	1.07071	down
201795_at	lamin B receptor	LBR	1.50897	up
201796_s_at	valyl-tRNA synthetase	VARS	1.32105	down
201797_s_at	valyl-tRNA synthetase	VARS	1.0558	up
201798_s_at	fer-1-like 3, myoferlin (C. elegans)	FER1L3	12.1829	down
201799_s_at	oxysterol binding protein	OSBP	1.00798	up
201800_s_at	oxysterol binding protein	OSBP	1.0041	down
201801_s_at	solute carrier family 29 (nucleoside transporters), member 1	SLC29A1	1.20453	up
201802_at	solute carrier family 29 (nucleoside transporters), member 1	SLC29A1	1.44689	up
201803_at	polymerase (RNA) II (DNA directed) polypeptide B, 140kDa	POLR2B	1.20444	up
201804_x_at	cytoskeleton associated protein 1	CKAP1	1.0903	down
201805_at	protein kinase, AMP-activated, gamma 1 non-catalytic subunit	PRKAG1	1.1398	down
201806_s_at	ataxin 2-like	ATXN2L	1.02853	up
201807_at	vacuolar protein sorting 26 homolog A (yeast)	VPS26A	1.59012	up
201808_s_at	endoglin (Osler-Rendu-Weber syndrome 1)	ENG	1.01394	up
201809_s_at	endoglin (Osler-Rendu-Weber syndrome 1)	ENG	1.22238	up
201810_s_at	SH3-domain binding protein 5 (BTK-associated)	SH3BP5	3.7082	up
201811_x_at	SH3-domain binding protein 5 (BTK-associated)	SH3BP5	1.79996	up
201812_s_at	translocase of outer mitochondrial membrane 7 homolog (yeast) /// hypothetical protein LOC201725	TOMM7 /// LOC201725	1.52623	up
201813_s_at	TBC1 domain family, member 5	TBC1D5	1.28459	down
201814_at	TBC1 domain family, member 5	TBC1D5	1.20795	up
201815_s_at	TBC1 domain family, member 5	TBC1D5	1.08823	down
201816_s_at	glioblastoma amplified sequence	GBAS	2.67974	down
201817_at	ubiquitin protein ligase E3C	UBE3C	1.14689	up
201818_at	acyltransferase like 2	AYTL2	1.12193	down
201819_at	scavenger receptor class B, member 1	SCARB1	1.6321	down
201820_at	keratin 5 (epidermolysis bullosa simplex, Dowling-Meara/Kobner/Weber-Cockayne types)	KRT5	1.12836	down
201821_s_at	translocase of inner mitochondrial membrane 17 homolog A (yeast)	TIMM17A	1.20945	down
201822_at	translocase of inner mitochondrial membrane 17 homolog A (yeast)	TIMM17A	1.04483	up
201823_s_at	ring finger protein 14	RNF14	1.79211	up
201824_at	ring finger protein 14	RNF14	2.3631	up
201825_s_at	saccharopine dehydrogenase (putative)	SCCPDH	1.45044	up
201826_s_at	saccharopine dehydrogenase (putative)	SCCPDH	1.23467	down
201827_at	SWI/SNF related, matrix associated, actin dependent regulator of chromatin, subfamily d, member 2	SMARCD2	1.08487	up
201828_x_at	CAAX box 1	CXX1	1.05688	down
201829_at	neuroepithelial cell transforming gene 1	NET1	1.04416	down
201830_s_at	neuroepithelial cell transforming gene 1	NET1	1.20771	up
201831_s_at	vesicle docking protein p115	VDP	5.09403	up
201832_s_at	vesicle docking protein p115	VDP	1.36995	down
201833_at	histone deacetylase 2	HDAC2	1.32445	up
201834_at	protein kinase, AMP-activated, beta 1 non-catalytic subunit	PRKAB1	1.40868	down
201835_s_at	protein kinase, AMP-activated, beta 1 non-catalytic subunit	PRKAB1	1.12943	down
201836_s_at	suppressor of Ty 7 (S. cerevisiae)-like	SUPT7L	1.49685	down
201837_s_at	suppressor of Ty 7 (S. cerevisiae)-like	SUPT7L	3.24358	up
201838_s_at	suppressor of Ty 7 (S. cerevisiae)-like	SUPT7L	1.06412	up
201839_s_at	tumor-associated calcium signal transducer 1	TACSTD1	1.10613	up
201840_at	neural precursor cell expressed, developmentally down-regulated 8	NEDD8	1.09285	down
201841_s_at	heat shock 27kDa protein 1	HSPB1	1.04438	up
201842_s_at	EGF-containing fibulin-like extracellular matrix protein 1	EFEMP1	1.73685	down
201843_s_at	EGF-containing fibulin-like extracellular matrix protein 1	EFEMP1	1.35979	up
201844_s_at	RING1 and YY1 binding protein	RYBP	1.66709	up
201845_s_at	RING1 and YY1 binding protein	RYBP	1.09468	up
201846_s_at	RING1 and YY1 binding protein	RYBP	1.69815	up
201847_at	lipase A, lysosomal acid, cholesterol esterase (Wolman disease)	LIPA	1.24281	up
201848_s_at	BCL2/adenovirus E1B 19kDa interacting protein 3	BNIP3	1.61812	up
201849_at	BCL2/adenovirus E1B 19kDa interacting protein 3	BNIP3	11.7836	up
201850_at	capping protein (actin filament), gelsolin-like	CAPG	1.02206	down
201851_at	SH3-domain GRB2-like 1	SH3GL1	1.21233	up
201852_x_at	collagen, type III, alpha 1 (Ehlers-Danlos syndrome type IV, autosomal dominant)	COL3A1	1.00157	down
201853_s_at	cell division cycle 25B	CDC25B	1.33824	down
201854_s_at	ATM/ATR-Substrate Chk2-Interacting Zn2+-finger protein	ASCIZ	1.09061	up
201855_s_at	ATM/ATR-Substrate Chk2-Interacting Zn2+-finger protein	ASCIZ	1.25779	up
201856_s_at	zinc finger RNA binding protein	ZFR	1.55364	down
201857_at	zinc finger RNA binding protein	ZFR	1.1015	down
201858_s_at	proteoglycan 1, secretory granule	PRG1	2.40192	up
201859_at	proteoglycan 1, secretory granule	PRG1	1.79686	up
201860_s_at	plasminogen activator, tissue	PLAT	2.31677	down
201861_s_at	leucine rich repeat (in FLII) interacting protein 1	LRRFIP1	1.17094	down
201862_s_at	leucine rich repeat (in FLII) interacting protein 1	LRRFIP1	1.13175	up
201863_at	family with sequence similarity 32, member A	FAM32A	1.05711	down
201864_at	GDP dissociation inhibitor 1	GDI1	1.47031	down
201865_x_at	nuclear receptor subfamily 3, group C, member 1 (glucocorticoid receptor)	NR3C1	1.13552	up
201866_s_at	nuclear receptor subfamily 3, group C, member 1 (glucocorticoid receptor)	NR3C1	1.08091	up
201867_s_at	transducin (beta)-like 1X-linked	TBL1X	1.07894	down
201868_s_at	transducin (beta)-like 1X-linked	TBL1X	1.3326	up
201869_s_at	transducin (beta)-like 1X-linked	TBL1X	2.80784	down
201870_at	translocase of outer mitochondrial membrane 34	TOMM34	1.0165	down
201871_s_at	unknown protein LOC51035	LOC51035	1.2393	down
201872_s_at	ATP-binding cassette, sub-family E (OABP), member 1	ABCE1	1.67777	up
201873_s_at	ATP-binding cassette, sub-family E (OABP), member 1	ABCE1	1.02868	up
201874_at	myelin protein zero-like 1	MPZL1	1.1115	down
201875_s_at	myelin protein zero-like 1	MPZL1	2.01979	down
201876_at	paraoxonase 2	PON2	1.18557	up
201877_s_at	protein phosphatase 2, regulatory subunit B (B56), gamma isoform	PPP2R5C	1.272	down
201878_at	ariadne homolog, ubiquitin-conjugating enzyme E2 binding protein, 1 (Drosophila)	ARIH1	1.46251	down
201879_at	ariadne homolog, ubiquitin-conjugating enzyme E2 binding protein, 1 (Drosophila)	ARIH1	1.51334	up
201880_at	Ariadne homolog, ubiquitin-conjugating enzyme E2 binding protein, 1 (Drosophila)	ARIH1	2.03252	down
201881_s_at	ariadne homolog, ubiquitin-conjugating enzyme E2 binding protein, 1 (Drosophila)	ARIH1	1.56403	up
201882_x_at	UDP-Gal:betaGlcNAc beta 1,4- galactosyltransferase, polypeptide 1	B4GALT1	1.08051	down
201883_s_at	UDP-Gal:betaGlcNAc beta 1,4- galactosyltransferase, polypeptide 1	B4GALT1	1.16823	up
201884_at	carcinoembryonic antigen-related cell adhesion molecule 5	CEACAM5	1.2611	down
201885_s_at	cytochrome b5 reductase 3	CYB5R3	1.10239	up
201886_at	WD repeat domain 23	WDR23	1.20819	up
201887_at	interleukin 13 receptor, alpha 1	IL13RA1	1.06489	up
201888_s_at	interleukin 13 receptor, alpha 1	IL13RA1	1.90178	up
201889_at	family with sequence similarity 3, member C	FAM3C	1.30184	down
201890_at	ribonucleotide reductase M2 polypeptide	RRM2	1.71446	up
201891_s_at	beta-2-microglobulin	B2M	1.00388	down
201892_s_at	IMP (inosine monophosphate) dehydrogenase 2	IMPDH2	1.37531	down
201893_x_at	decorin	DCN	1.40658	up
201894_s_at	signal sequence receptor, alpha (translocon-associated protein alpha)	SSR1	1.16519	up
201895_at	v-raf murine sarcoma 3611 viral oncogene homolog	ARAF	1.02598	up
201896_s_at	proline/serine-rich coiled-coil 1	PSRC1	1.46973	down
201897_s_at	CDC28 protein kinase regulatory subunit 1B	CKS1B	1.80969	up
201898_s_at	ubiquitin-conjugating enzyme E2A (RAD6 homolog)	UBE2A	1.03541	down
201899_s_at	ubiquitin-conjugating enzyme E2A (RAD6 homolog)	UBE2A	1.52501	up
201900_s_at	aldo-keto reductase family 1, member A1 (aldehyde reductase)	AKR1A1	1.01926	up
201901_s_at	YY1 transcription factor	YY1	1.81977	up
201902_s_at	YY1 transcription factor	YY1	1.00842	up
201903_at	ubiquinol-cytochrome c reductase core protein I	UQCRC1	1.47308	down
201904_s_at	CTD (carboxy-terminal domain, RNA polymerase II, polypeptide A) small phosphatase-like	CTDSPL	1.15453	down
201905_s_at	CTD (carboxy-terminal domain, RNA polymerase II, polypeptide A) small phosphatase-like	CTDSPL	1.12737	down
201906_s_at	CTD (carboxy-terminal domain, RNA polymerase II, polypeptide A) small phosphatase-like	CTDSPL	1.10043	down
201907_x_at	dishevelled, dsh homolog 3 (Drosophila)	DVL3	1.14223	down
201908_at	dishevelled, dsh homolog 3 (Drosophila)	DVL3	1.1879	down
201909_at	ribosomal protein S4, Y-linked 1	RPS4Y1	1.28322	up
201910_at	FERM, RhoGEF (ARHGEF) and pleckstrin domain protein 1 (chondrocyte-derived)	FARP1	1.08017	down
201911_s_at	FERM, RhoGEF (ARHGEF) and pleckstrin domain protein 1 (chondrocyte-derived)	FARP1	1.33393	up
201912_s_at	G1 to S phase transition 1 /// G1 to S phase transition 1	GSPT1	1.31808	up
201913_s_at	Coenzyme A synthase	COASY	1.02273	down
201914_s_at	SEC63-like (S. cerevisiae)	SEC63	1.37392	up
201915_at	SEC63-like (S. cerevisiae)	SEC63	1.04236	down
201916_s_at	SEC63-like (S. cerevisiae)	SEC63	1.49375	up
201917_s_at	solute carrier family 25, member 36	SLC25A36	1.95122	down
201918_at	Solute carrier family 25, member 36	SLC25A36	1.27649	up
201919_at	Solute carrier family 25, member 36	SLC25A36	1.01857	up
201920_at	solute carrier family 20 (phosphate transporter), member 1	SLC20A1	1.27174	up
201921_at	guanine nucleotide binding protein (G protein), gamma 10 /// hypothetical protein LOC552891 /// similar to Guanine nucleotide-binding protein G(I)/G(S)/G(O) gamma-10 subunit	GNG10 /// LOC552891 /// LOC653503	5.79133	up
201922_at	TGF beta-inducible nuclear protein 1	TINP1	1.46638	up
201923_at	peroxiredoxin 4	PRDX4	1.45024	up
201924_at	AF4/FMR2 family, member 1	AFF1	1.90816	up
201925_s_at	CD55 molecule, decay accelerating factor for complement (Cromer blood group)	CD55	1.66518	up
201926_s_at	CD55 molecule, decay accelerating factor for complement (Cromer blood group)	CD55	1.37096	up
201927_s_at	plakophilin 4	PKP4	1.72231	up
201928_at	plakophilin 4	PKP4	1.68455	down
201929_s_at	plakophilin 4	PKP4	4.22606	up
201930_at	MCM6 minichromosome maintenance deficient 6 (MIS5 homolog, S. pombe) (S. cerevisiae)	MCM6	1.12322	down
201931_at	electron-transfer-flavoprotein, alpha polypeptide (glutaric aciduria II)	ETFA	1.15561	up
201932_at	leucine rich repeat containing 41	LRRC41	2.5596	down
201933_at	procollagen (type III) N-endopeptidase	PCOLN3	1.11944	up
201934_at	Transmembrane protein 113	TMEM113	1.12552	up
201935_s_at	eukaryotic translation initiation factor 4 gamma, 3	EIF4G3	1.34481	up
201936_s_at	eukaryotic translation initiation factor 4 gamma, 3	EIF4G3	1.01345	down
201937_s_at	aspartyl aminopeptidase	DNPEP	1.42414	down
201938_at	CDK2-associated protein 1	CDK2AP1	1.2234	down
201939_at	polo-like kinase 2 (Drosophila)	PLK2	1.51865	down
201940_at	carboxypeptidase D	CPD	5.29578	up
201941_at	carboxypeptidase D	CPD	1.01176	down
201942_s_at	carboxypeptidase D	CPD	1.15823	down
201943_s_at	carboxypeptidase D	CPD	1.24986	down
201944_at	hexosaminidase B (beta polypeptide)	HEXB	1.11808	down
201945_at	furin (paired basic amino acid cleaving enzyme)	FURIN	1.04032	up
201946_s_at	chaperonin containing TCP1, subunit 2 (beta)	CCT2	1.49073	down
201947_s_at	chaperonin containing TCP1, subunit 2 (beta)	CCT2	1.07658	up
201948_at	guanine nucleotide binding protein-like 2 (nucleolar)	GNL2	1.54409	up
201949_x_at	capping protein (actin filament) muscle Z-line, beta	CAPZB	1.36857	down
201950_x_at	capping protein (actin filament) muscle Z-line, beta	CAPZB	1.45641	down
201951_at	activated leukocyte cell adhesion molecule	ALCAM	1.4141	down
201952_at	activated leukocyte cell adhesion molecule	ALCAM	1.1134	down
201953_at	calcium and integrin binding 1 (calmyrin)	CIB1	1.01256	up
201954_at	actin related protein 2/3 complex, subunit 1B, 41kDa /// similar to Actin-related protein 2/3 complex subunit 1B (ARP2/3 complex 41 kDa subunit) (p41-ARC)	ARPC1B /// LOC653888	1.51119	down
201955_at	cyclin C	CCNC	1.0506	down
201956_s_at	glyceronephosphate O-acyltransferase	GNPAT	1.45582	down
201957_at	protein phosphatase 1, regulatory (inhibitor) subunit 12B	PPP1R12B	1.32302	down
201958_s_at	protein phosphatase 1, regulatory (inhibitor) subunit 12B	PPP1R12B	2.00813	down
201959_s_at	MYC binding protein 2	MYCBP2	1.07007	up
201960_s_at	MYC binding protein 2	MYCBP2	1.82589	up
201961_s_at	ring finger protein 41	RNF41	10.9659	up
201962_s_at	ring finger protein 41	RNF41	1.19375	up
201963_at	acyl-CoA synthetase long-chain family member 1	ACSL1	1.07192	down
201964_at	senataxin	SETX	1.54146	down
201965_s_at	senataxin	SETX	1.10185	up
201966_at	NADH dehydrogenase (ubiquinone) Fe-S protein 2, 49kDa (NADH-coenzyme Q reductase)	NDUFS2	1.56702	up
201967_at	RNA binding motif protein 6	RBM6	1.11055	up
201968_s_at	phosphoglucomutase 1	PGM1	1.70027	up
201969_at	nuclear autoantigenic sperm protein (histone-binding)	NASP	1.09565	down
201970_s_at	nuclear autoantigenic sperm protein (histone-binding)	NASP	1.42306	down
201971_s_at	ATPase, H+ transporting, lysosomal 70kDa, V1 subunit A	ATP6V1A	1.39851	up
201972_at	ATPase, H+ transporting, lysosomal 70kDa, V1 subunit A	ATP6V1A	1.3432	up
201973_s_at	chromosome 7 open reading frame 28A	C7orf28A	1.33278	up
201974_s_at	chromosome 7 open reading frame 28A /// chromosome 7 open reading frame 28B /// similar to CG14980-PB /// similar to CG14980-PB	C7orf28A /// C7orf28B /// LOC647357 /// LOC652200	1.50413	up
201975_at	restin (Reed-Steinberg cell-expressed intermediate filament-associated protein)	RSN	1.07835	up
201976_s_at	myosin X	MYO10	1.03596	up
201977_s_at	KIAA0141	KIAA0141	1.00168	down
201978_s_at	KIAA0141	KIAA0141	1.9803	down
201979_s_at	protein phosphatase 5, catalytic subunit	PPP5C	1.01755	up
201980_s_at	Ras suppressor protein 1	RSU1	1.70905	down
201981_at	pregnancy-associated plasma protein A, pappalysin 1	PAPPA	1.0336	down
201982_s_at	pregnancy-associated plasma protein A, pappalysin 1	PAPPA	1.04728	down
201983_s_at	epidermal growth factor receptor (erythroblastic leukemia viral (v-erb-b) oncogene homolog, avian)	EGFR	1.01165	down
201984_s_at	epidermal growth factor receptor (erythroblastic leukemia viral (v-erb-b) oncogene homolog, avian)	EGFR	1.11699	down
201985_at	KIAA0196	KIAA0196	1.40883	down
201986_at	thyroid hormone receptor associated protein 1	THRAP1	1.86091	up
201987_at	thyroid hormone receptor associated protein 1	THRAP1	1.06549	down
201988_s_at	cAMP responsive element binding protein-like 2	CREBL2	1.08529	up
201989_s_at	cAMP responsive element binding protein-like 2	CREBL2	1.44408	up
201990_s_at	cAMP responsive element binding protein-like 2	CREBL2	2.12338	up
201991_s_at	kinesin family member 5B	KIF5B	1.31558	up
201992_s_at	kinesin family member 5B	KIF5B	3.59249	down
201993_x_at	heterogeneous nuclear ribonucleoprotein D-like	HNRPDL	1.08999	up
201994_at	mortality factor 4 like 2	MORF4L2	1.09036	down
201995_at	exostoses (multiple) 1	EXT1	1.05602	up
201996_s_at	spen homolog, transcriptional regulator (Drosophila)	SPEN	1.1115	up
201997_s_at	spen homolog, transcriptional regulator (Drosophila)	SPEN	1.02979	up
201998_at	ST6 beta-galactosamide alpha-2,6-sialyltranferase 1	ST6GAL1	1.19195	down
201999_s_at	dynein, light chain, Tctex-type 1	DYNLT1	1.14731	up
202000_at	NADH dehydrogenase (ubiquinone) 1 alpha subcomplex, 6, 14kDa	NDUFA6	1.11565	down
202001_s_at	NADH dehydrogenase (ubiquinone) 1 alpha subcomplex, 6, 14kDa	NDUFA6	1.08772	up
202002_at	acetyl-Coenzyme A acyltransferase 2 (mitochondrial 3-oxoacyl-Coenzyme A thiolase)	ACAA2	1.08439	up
202003_s_at	acetyl-Coenzyme A acyltransferase 2 (mitochondrial 3-oxoacyl-Coenzyme A thiolase)	ACAA2	1.8931	down
202004_x_at	succinate dehydrogenase complex, subunit C, integral membrane protein, 15kDa /// similar to succinate dehydrogenase complex, subunit C isoform 3 precursor	SDHC /// LOC642502	1.75786	down
202005_at	suppression of tumorigenicity 14 (colon carcinoma)	ST14	1.36617	down
202006_at	protein tyrosine phosphatase, non-receptor type 12	PTPN12	1.44899	up
202007_at	nidogen 1	NID1	1.63762	down
202008_s_at	nidogen 1	NID1	1.0127	down
202009_at	PTK9L protein tyrosine kinase 9-like (A6-related protein)	PTK9L	1.31957	down
202010_s_at	zinc finger protein 410	ZNF410	1.23509	down
202011_at	tight junction protein 1 (zona occludens 1)	TJP1	1.42346	down
202012_s_at	exostoses (multiple) 2	EXT2	1.04086	down
202013_s_at	exostoses (multiple) 2	EXT2	1.54669	up
202014_at	protein phosphatase 1, regulatory (inhibitor) subunit 15A	PPP1R15A	1.16163	down
202015_x_at	methionyl aminopeptidase 2	METAP2	1.11736	down
202016_at	mesoderm specific transcript homolog (mouse)	MEST	1.95384	up
202017_at	epoxide hydrolase 1, microsomal (xenobiotic)	EPHX1	5.945	down
202018_s_at	lactotransferrin /// similar to lactotransferrin	LTF /// LOC643349	3.48111	up
202019_s_at	LanC lantibiotic synthetase component C-like 1 (bacterial)	LANCL1	1.11744	down
202020_s_at	LanC lantibiotic synthetase component C-like 1 (bacterial)	LANCL1	2.48482	down
202021_x_at	eukaryotic translation initiation factor 1	EIF1	1.00812	up
202022_at	aldolase C, fructose-bisphosphate	ALDOC	1.05879	down
202023_at	ephrin-A1	EFNA1	1.18423	up
202024_at	arsA arsenite transporter, ATP-binding, homolog 1 (bacterial)	ASNA1	1.06125	down
202025_x_at	acetyl-Coenzyme A acyltransferase 1 (peroxisomal 3-oxoacyl-Coenzyme A thiolase)	ACAA1	1.01733	down
202026_at	succinate dehydrogenase complex, subunit D, integral membrane protein	SDHD	1.60254	up
202027_at	chromosome 22 open reading frame 5	C22orf5	1.24379	down
202028_s_at	ribosomal protein L38	RPL38	1.23664	up
202029_x_at	ribosomal protein L38	RPL38	1.31553	up
202030_at	branched chain ketoacid dehydrogenase kinase	BCKDK	1.16449	down
202031_s_at	WD repeat domain, phosphoinositide interacting 2	WIPI2	1.52951	up
202032_s_at	mannosidase, alpha, class 2A, member 2	MAN2A2	1.01471	up
202033_s_at	RB1-inducible coiled-coil 1	RB1CC1	1.92335	down
202034_x_at	RB1-inducible coiled-coil 1	RB1CC1	1.15952	down
202035_s_at	secreted frizzled-related protein 1	SFRP1	1.06402	up
202036_s_at	secreted frizzled-related protein 1	SFRP1	1.39598	down
202037_s_at	secreted frizzled-related protein 1	SFRP1	1.11298	up
202038_at	ubiquitination factor E4A (UFD2 homolog, yeast)	UBE4A	1.12872	up
202039_at	TGFB1-induced anti-apoptotic factor 1 /// myosin XVIIIA	TIAF1 /// MYO18A	1.24786	down
202040_s_at	Jumonji, AT rich interactive domain 1A (RBBP2-like)	JARID1A	1.91462	up
202041_s_at	fibroblast growth factor (acidic) intracellular binding protein	FIBP	1.16597	down
202042_at	histidyl-tRNA synthetase	HARS	1.0036	up
202043_s_at	spermine synthase	SMS	1.30212	up
202044_at	glucocorticoid receptor DNA binding factor 1	GRLF1	1.16404	down
202045_s_at	glucocorticoid receptor DNA binding factor 1	GRLF1	1.34116	up
202046_s_at	glucocorticoid receptor DNA binding factor 1	GRLF1	1.18131	up
202047_s_at	chromobox homolog 6	CBX6	1.04283	up
202048_s_at	chromobox homolog 6	CBX6	1.24614	down
202049_s_at	zinc finger, MYM-type 4	ZMYM4	1.23769	down
202050_s_at	zinc finger, MYM-type 4	ZMYM4	1.11978	down
202051_s_at	zinc finger, MYM-type 4	ZMYM4	8.94582	down
202052_s_at	retinoic acid induced 14	RAI14	1.61506	down
202053_s_at	aldehyde dehydrogenase 3 family, member A2	ALDH3A2	1.14715	down
202054_s_at	aldehyde dehydrogenase 3 family, member A2	ALDH3A2	1.0204	down
202055_at	karyopherin alpha 1 (importin alpha 5)	KPNA1	1.36169	up
202056_at	karyopherin alpha 1 (importin alpha 5)	KPNA1	2.15876	up
202057_at	karyopherin alpha 1 (importin alpha 5)	KPNA1	1.27696	down
202058_s_at	karyopherin alpha 1 (importin alpha 5)	KPNA1	1.11444	up
202059_s_at	karyopherin alpha 1 (importin alpha 5)	KPNA1	1.55537	up
202060_at	Ctr9, Paf1/RNA polymerase II complex component, homolog (S. cerevisiae)	CTR9	1.1779	down
202061_s_at	sel-1 suppressor of lin-12-like (C. elegans)	SEL1L	1.01377	up
202062_s_at	sel-1 suppressor of lin-12-like (C. elegans)	SEL1L	2.32849	down
202063_s_at	sel-1 suppressor of lin-12-like (C. elegans)	SEL1L	1.30157	up
202064_s_at	sel-1 suppressor of lin-12-like (C. elegans)	SEL1L	1.02088	up
202065_s_at	protein tyrosine phosphatase, receptor type, f polypeptide (PTPRF), interacting protein (liprin), alpha 1	PPFIA1	1.12464	down
202066_at	protein tyrosine phosphatase, receptor type, f polypeptide (PTPRF), interacting protein (liprin), alpha 1	PPFIA1	2.72374	up
202067_s_at	low density lipoprotein receptor (familial hypercholesterolemia)	LDLR	2.87641	down
202068_s_at	low density lipoprotein receptor (familial hypercholesterolemia)	LDLR	1.22554	down
202069_s_at	isocitrate dehydrogenase 3 (NAD+) alpha	IDH3A	1.36801	up
202070_s_at	isocitrate dehydrogenase 3 (NAD+) alpha	IDH3A	1.04059	up
202071_at	syndecan 4 (amphiglycan, ryudocan)	SDC4	1.12264	up
202072_at	heterogeneous nuclear ribonucleoprotein L	HNRPL	2.00776	up
202073_at	optineurin	OPTN	1.46586	up
202074_s_at	optineurin	OPTN	1.32297	up
202075_s_at	phospholipid transfer protein	PLTP	1.14411	down
202076_at	baculoviral IAP repeat-containing 2	BIRC2	1.82836	up
202077_at	NADH dehydrogenase (ubiquinone) 1, alpha/beta subcomplex, 1, 8kDa	NDUFAB1	1.18941	up
202078_at	COP9 constitutive photomorphogenic homolog subunit 3 (Arabidopsis)	COPS3	1.2706	up
202079_s_at	trafficking protein, kinesin binding 1	TRAK1	1.24178	up
202080_s_at	trafficking protein, kinesin binding 1	TRAK1	1.12208	down
202081_at	immediate early response 2	IER2	1.5668	down
202082_s_at	SEC14-like 1 (S. cerevisiae)	SEC14L1	1.92471	up
202083_s_at	SEC14-like 1 (S. cerevisiae)	SEC14L1	1.28444	up
202084_s_at	SEC14-like 1 (S. cerevisiae)	SEC14L1	1.63427	up
202085_at	tight junction protein 2 (zona occludens 2)	TJP2	1.0692	up
202086_at	myxovirus (influenza virus) resistance 1, interferon-inducible protein p78 (mouse) /// myxovirus (influenza virus) resistance 1, interferon-inducible protein p78 (mouse)	MX1	1.08708	down
202087_s_at	cathepsin L	CTSL	1.28305	down
202088_at	solute carrier family 39 (zinc transporter), member 6	SLC39A6	1.40801	down
202089_s_at	solute carrier family 39 (zinc transporter), member 6	SLC39A6	1.09686	up
202090_s_at	ubiquinol-cytochrome c reductase, 6.4kDa subunit	UQCR	1.37215	up
202091_at	ADP-ribosylation factor-like 2 binding protein	ARL2BP	1.31045	down
202092_s_at	ADP-ribosylation factor-like 2 binding protein	ARL2BP	1.11871	down
202093_s_at	Paf1, RNA polymerase II associated factor, homolog (S. cerevisiae)	PAF1	1.1417	up
202094_at	baculoviral IAP repeat-containing 5 (survivin)	BIRC5	1.5919	up
202095_s_at	baculoviral IAP repeat-containing 5 (survivin)	BIRC5	1.05518	up
202096_s_at	benzodiazapine receptor (peripheral)	BZRP	1.03616	up
202097_at	nucleoporin 153kDa	NUP153	1.06662	up
202098_s_at	protein arginine methyltransferase 2	PRMT2	1.31914	up
202099_s_at	DiGeorge syndrome critical region gene 2	DGCR2	1.12946	up
202100_at	v-ral simian leukemia viral oncogene homolog B (ras related; GTP binding protein)	RALB	1.26033	up
202101_s_at	v-ral simian leukemia viral oncogene homolog B (ras related; GTP binding protein)	RALB	1.0421	up
202102_s_at	bromodomain containing 4	BRD4	1.54958	up
202103_at	bromodomain containing 4	BRD4	1.29565	up
202104_s_at	spastic paraplegia 7, paraplegin (pure and complicated autosomal recessive)	SPG7	4.39069	up
202105_at	immunoglobulin (CD79A) binding protein 1	IGBP1	1.22005	up
202106_at	golgi autoantigen, golgin subfamily a, 3	GOLGA3	1.04015	down
202107_s_at	MCM2 minichromosome maintenance deficient 2, mitotin (S. cerevisiae)	MCM2	1.60271	up
202108_at	peptidase D	PEPD	1.02063	up
202109_at	ADP-ribosylation factor interacting protein 2 (arfaptin 2)	ARFIP2	1.19099	down
202110_at	cytochrome c oxidase subunit VIIb	COX7B	1.65188	up
202111_at	solute carrier family 4, anion exchanger, member 2 (erythrocyte membrane protein band 3-like 1)	SLC4A2	1.00329	up
202112_at	von Willebrand factor	VWF	1.75271	down
202113_s_at	sorting nexin 2	SNX2	1.70815	up
202114_at	sorting nexin 2	SNX2	1.75485	up
202115_s_at	nucleolar complex associated 2 homolog (S. cerevisiae)	NOC2L	1.44623	up
202116_at	D4, zinc and double PHD fingers family 2	DPF2	7.19227	down
202117_at	Rho GTPase activating protein 1	ARHGAP1	1.09689	down
202118_s_at	copine III	CPNE3	1.4269	up
202119_s_at	copine III	CPNE3	2.48209	up
202120_x_at	adaptor-related protein complex 2, sigma 1 subunit	AP2S1	1.14361	up
202121_s_at	chromatin modifying protein 2A	CHMP2A	1.48375	up
202122_s_at	mannose-6-phosphate receptor binding protein 1	M6PRBP1	1.15751	down
202123_s_at	v-abl Abelson murine leukemia viral oncogene homolog 1	ABL1	1.22951	up
202124_s_at	trafficking protein, kinesin binding 2	TRAK2	2.52333	up
202125_s_at	trafficking protein, kinesin binding 2	TRAK2	1.875	up
202126_at	PRP4 pre-mRNA processing factor 4 homolog B (yeast)	PRPF4B	1.26867	down
202127_at	PRP4 pre-mRNA processing factor 4 homolog B (yeast)	PRPF4B	1.15752	down
202128_at	KIAA0317	KIAA0317	2.2948	down
202129_s_at	RIO kinase 3 (yeast) /// RIO kinase 3 (yeast)	RIOK3	1.86826	up
202130_at	RIO kinase 3 (yeast) /// RIO kinase 3 (yeast)	RIOK3	1.566	up
202131_s_at	RIO kinase 3 (yeast) /// RIO kinase 3 (yeast)	RIOK3	1.7558	up
202132_at	WW domain containing transcription regulator 1	WWTR1	1.36008	down
202133_at	WW domain containing transcription regulator 1	WWTR1	1.25573	up
202134_s_at	WW domain containing transcription regulator 1	WWTR1	1.51217	down
202135_s_at	ARP1 actin-related protein 1 homolog B, centractin beta (yeast)	ACTR1B	1.19438	down
202136_at	zinc finger, MYND domain containing 11	ZMYND11	1.17737	down
202137_s_at	zinc finger, MYND domain containing 11	ZMYND11	1.06369	up
202138_x_at	JTV1 gene	JTV1	1.00509	down
202139_at	aldo-keto reductase family 7, member A2 (aflatoxin aldehyde reductase)	AKR7A2	1.02089	up
202140_s_at	CDC-like kinase 3	CLK3	1.057	up
202141_s_at	COP9 constitutive photomorphogenic homolog subunit 8 (Arabidopsis)	COPS8	1.39592	up
202142_at	COP9 constitutive photomorphogenic homolog subunit 8 (Arabidopsis)	COPS8	1.90581	down
202143_s_at	COP9 constitutive photomorphogenic homolog subunit 8 (Arabidopsis)	COPS8	1.26111	down
202144_s_at	adenylosuccinate lyase	ADSL	1.09998	up
202145_at	lymphocyte antigen 6 complex, locus E	LY6E	1.02182	up
202146_at	interferon-related developmental regulator 1	IFRD1	1.38633	up
202147_s_at	interferon-related developmental regulator 1	IFRD1	1.556	up
202148_s_at	pyrroline-5-carboxylate reductase 1	PYCR1	1.08661	down
202149_at	neural precursor cell expressed, developmentally down-regulated 9	NEDD9	1.15335	down
202150_s_at	neural precursor cell expressed, developmentally down-regulated 9	NEDD9	1.1986	down
202151_s_at	ubiquitin associated domain containing 1	UBADC1	1.63427	up
202152_x_at	upstream transcription factor 2, c-fos interacting	USF2	1.0178	up
202153_s_at	nucleoporin 62kDa	NUP62	1.16522	down
202154_x_at	tubulin, beta 3	TUBB3	1.0832	up
202155_s_at	nucleoporin 214kDa	NUP214	1.20199	up
202156_s_at	CUG triplet repeat, RNA binding protein 2	CUGBP2	1.95905	up
202157_s_at	CUG triplet repeat, RNA binding protein 2	CUGBP2	1.60778	up
202158_s_at	CUG triplet repeat, RNA binding protein 2	CUGBP2	1.41946	down
202159_at	phenylalanine-tRNA synthetase-like, alpha subunit	FARSLA	1.06895	up
202160_at	CREB binding protein (Rubinstein-Taybi syndrome)	CREBBP	1.74417	up
202161_at	protein kinase N1	PKN1	1.04878	up
202162_s_at	CCR4-NOT transcription complex, subunit 8	CNOT8	1.02078	up
202163_s_at	CCR4-NOT transcription complex, subunit 8	CNOT8	1.03387	down
202164_s_at	CCR4-NOT transcription complex, subunit 8	CNOT8	1.2877	up
202165_at	protein phosphatase 1, regulatory (inhibitor) subunit 2	PPP1R2	1.01084	up
202166_s_at	protein phosphatase 1, regulatory (inhibitor) subunit 2	PPP1R2	1.28505	down
202167_s_at	MMS19-like (MET18 homolog, S. cerevisiae)	MMS19L	1.17181	down
202168_at	TAF9 RNA polymerase II, TATA box binding protein (TBP)-associated factor, 32kDa	TAF9	1.19036	up
202169_s_at	aminoadipate-semialdehyde dehydrogenase-phosphopantetheinyl transferase	AASDHPPT	2.39847	down
202170_s_at	aminoadipate-semialdehyde dehydrogenase-phosphopantetheinyl transferase	AASDHPPT	1.14269	up
202171_at	zinc finger protein 161	ZNF161	2.49809	down
202172_at	zinc finger protein 161	ZNF161	1.08408	down
202173_s_at	zinc finger protein 161	ZNF161	2.51974	up
202174_s_at	pericentriolar material 1	PCM1	1.69052	up
202175_at	chondroitin polymerizing factor	CHPF	1.04822	down
202176_at	excision repair cross-complementing rodent repair deficiency, complementation group 3 (xeroderma pigmentosum group B complementing)	ERCC3	1.06126	up
202177_at	growth arrest-specific 6	GAS6	1.18203	up
202178_at	protein kinase C, zeta	PRKCZ	1.02758	up
202179_at	bleomycin hydrolase	BLMH	1.77364	down
202180_s_at	major vault protein	MVP	1.06563	up
202181_at	KIAA0247	KIAA0247	1.34248	down
202182_at	GCN5 general control of amino-acid synthesis 5-like 2 (yeast)	GCN5L2	1.21626	down
202183_s_at	kinesin family member 22	KIF22	1.01656	down
202184_s_at	nucleoporin 133kDa	NUP133	1.13715	up
202185_at	procollagen-lysine, 2-oxoglutarate 5-dioxygenase 3	PLOD3	1.0957	down
202186_x_at	protein phosphatase 2, regulatory subunit B (B56), alpha isoform	PPP2R5A	2.09903	down
202187_s_at	protein phosphatase 2, regulatory subunit B (B56), alpha isoform	PPP2R5A	1.30003	down
202188_at	nucleoporin 93kDa	NUP93	3.97201	up
202189_x_at	polypyrimidine tract binding protein 1	PTBP1	1.01549	down
202190_at	cleavage stimulation factor, 3' pre-RNA, subunit 1, 50kDa	CSTF1	1.35956	down
202191_s_at	growth arrest-specific 7	GAS7	1.08256	down
202192_s_at	growth arrest-specific 7	GAS7	1.45397	down
202193_at	LIM domain kinase 2	LIMK2	1.08967	up
202194_at	transmembrane emp24 protein transport domain containing 5	TMED5	1.22968	up
202195_s_at	transmembrane emp24 protein transport domain containing 5	TMED5	1.08866	up
202196_s_at	dickkopf homolog 3 (Xenopus laevis)	DKK3	1.02553	up
202197_at	myotubularin related protein 3	MTMR3	1.47672	up
202198_s_at	myotubularin related protein 3	MTMR3	2.38299	down
202199_s_at	SFRS protein kinase 1	SRPK1	1.10251	down
202200_s_at	SFRS protein kinase 1	SRPK1	1.57446	up
202201_at	biliverdin reductase B (flavin reductase (NADPH))	BLVRB	1.34569	up
202202_s_at	laminin, alpha 4	LAMA4	1.0728	up
202203_s_at	autocrine motility factor receptor	AMFR	1.47234	up
202204_s_at	autocrine motility factor receptor	AMFR	1.07532	up
202205_at	vasodilator-stimulated phosphoprotein	VASP	1.21602	up
202206_at	ADP-ribosylation factor-like 4C	ARL4C	1.17044	down
202207_at	ADP-ribosylation factor-like 4C	ARL4C	1.50139	down
202208_s_at	ADP-ribosylation factor-like 4C	ARL4C	1.15321	down
202209_at	LSM3 homolog, U6 small nuclear RNA associated (S. cerevisiae)	LSM3	1.11398	up
202210_x_at	glycogen synthase kinase 3 alpha	GSK3A	1.04608	up
202211_at	ADP-ribosylation factor GTPase activating protein 3	ARFGAP3	1.29508	down
202212_at	pescadillo homolog 1, containing BRCT domain (zebrafish)	PES1	1.0591	down
202213_s_at	cullin 4B	CUL4B	1.31749	down
202214_s_at	cullin 4B	CUL4B	1.05421	up
202215_s_at	nuclear transcription factor Y, gamma	NFYC	1.65788	down
202216_x_at	nuclear transcription factor Y, gamma	NFYC	1.10055	down
202217_at	chromosome 21 open reading frame 33	C21orf33	1.2219	up
202218_s_at	fatty acid desaturase 2	FADS2	1.05732	down
202219_at	solute carrier family 6 (neurotransmitter transporter, creatine), member 8	SLC6A8	1.10235	up
202220_at	KIAA0907	KIAA0907	1.19897	up
202221_s_at	E1A binding protein p300	EP300	1.19821	down
202222_s_at	desmin	DES	1.04997	up
202223_at	STT3, subunit of the oligosaccharyltransferase complex, homolog A (S. cerevisiae)	STT3A	1.36426	down
202224_at	v-crk sarcoma virus CT10 oncogene homolog (avian)	CRK	1.00313	up
202225_at	CDNA FLJ38130 fis, clone D6OST2000464		1.87084	down
202226_s_at	v-crk sarcoma virus CT10 oncogene homolog (avian)	CRK	1.04549	down
202227_s_at	bromodomain containing 8	BRD8	1.10448	down
202228_s_at	neuroplastin	NPTN	1.14634	up
202229_s_at	calcium homeostasis endoplasmic reticulum protein	CHERP	1.0401	up
202230_s_at	calcium homeostasis endoplasmic reticulum protein	CHERP	1.99502	up
202231_at	PCI domain containing 1 (herpesvirus entry mediator)	PCID1	1.38637	up
202232_s_at	PCI domain containing 1 (herpesvirus entry mediator)	PCID1	2.28147	up
202233_s_at	ubiquinol-cytochrome c reductase hinge protein	UQCRH	1.14389	up
202234_s_at	solute carrier family 16 (monocarboxylic acid transporters), member 1	SLC16A1	1.17655	up
202235_at	solute carrier family 16 (monocarboxylic acid transporters), member 1	SLC16A1	1.23774	down
202236_s_at	solute carrier family 16 (monocarboxylic acid transporters), member 1	SLC16A1	1.3619	down
202237_at	nicotinamide N-methyltransferase	NNMT	1.10038	down
202238_s_at	nicotinamide N-methyltransferase	NNMT	1.02809	down
202239_at	poly (ADP-ribose) polymerase family, member 4	PARP4	1.13093	up
202240_at	polo-like kinase 1 (Drosophila)	PLK1	1.16638	down
202241_at	tribbles homolog 1 (Drosophila)	TRIB1	1.37158	up
202242_at	tetraspanin 7	TSPAN7	1.48563	up
202243_s_at	proteasome (prosome, macropain) subunit, beta type, 4	PSMB4	1.03004	down
202244_at	proteasome (prosome, macropain) subunit, beta type, 4	PSMB4	1.34626	up
202245_at	lanosterol synthase (2,3-oxidosqualene-lanosterol cyclase)	LSS	1.13053	down
202246_s_at	cyclin-dependent kinase 4	CDK4	3.16167	down
202247_s_at	metastasis associated 1	MTA1	1.08417	down
202248_at	E2F transcription factor 4, p107/p130-binding	E2F4	1.15812	up
202249_s_at	WD repeat domain 42A	WDR42A	1.06759	up
202250_s_at	WD repeat domain 42A	WDR42A	1.35543	up
202251_at	PRP3 pre-mRNA processing factor 3 homolog (S. cerevisiae)	PRPF3	1.15932	down
202252_at	RAB13, member RAS oncogene family	RAB13	1.48265	up
202253_s_at	dynamin 2	DNM2	1.13425	down
202254_at	Signal-induced proliferation-associated 1 like 1	SIPA1L1	1.413	down
202255_s_at	signal-induced proliferation-associated 1 like 1	SIPA1L1	1.01995	up
202256_at	CD2 (cytoplasmic tail) binding protein 2	CD2BP2	1.01091	up
202257_s_at	CD2 (cytoplasmic tail) binding protein 2	CD2BP2	1.01092	up
202258_s_at	phosphonoformate immuno-associated protein 5	PFAAP5	1.55484	up
202259_s_at	phosphonoformate immuno-associated protein 5	PFAAP5	4.1567	down
202260_s_at	syntaxin binding protein 1	STXBP1	1.34126	up
202261_at	vacuolar protein sorting 72 (S. cerevisiae)	VPS72	1.04516	up
202262_x_at	dimethylarginine dimethylaminohydrolase 2	DDAH2	1.00651	down
202263_at	cytochrome b5 reductase 1	CYB5R1	1.11911	down
202264_s_at	translocase of outer mitochondrial membrane 40 homolog (yeast)	TOMM40	1.00587	down
202265_at	B lymphoma Mo-MLV insertion region (mouse)	BMI1	1.23954	up
202266_at	TRAF and TNF receptor associated protein	TTRAP	1.15827	down
202267_at	laminin, gamma 2	LAMC2	1.06279	up
202268_s_at	amyloid beta precursor protein binding protein 1	APPBP1	1.14712	up
202269_x_at	guanylate binding protein 1, interferon-inducible, 67kDa /// guanylate binding protein 1, interferon-inducible, 67kDa	GBP1	1.13509	down
202270_at	guanylate binding protein 1, interferon-inducible, 67kDa /// guanylate binding protein 1, interferon-inducible, 67kDa	GBP1	1.04918	down
202271_at	F-box protein 28	FBXO28	1.29081	down
202272_s_at	F-box protein 28	FBXO28	1.1296	up
202273_at	platelet-derived growth factor receptor, beta polypeptide	PDGFRB	1.12611	up
202274_at	actin, gamma 2, smooth muscle, enteric	ACTG2	1.79076	down
202275_at	glucose-6-phosphate dehydrogenase	G6PD	1.99681	down
202276_at	split hand/foot malformation (ectrodactyly) type 1	SHFM1	1.18843	up
202277_at	serine palmitoyltransferase, long chain base subunit 1	SPTLC1	1.81912	up
202278_s_at	serine palmitoyltransferase, long chain base subunit 1	SPTLC1	1.05438	up
202279_at	chromosome 14 open reading frame 2	C14orf2	1.04154	up
202280_at			1.25695	up
202281_at	cyclin G associated kinase	GAK	1.11824	down
202282_at	hydroxyacyl-Coenzyme A dehydrogenase, type II	HADH2	1.11551	up
202283_at	serpin peptidase inhibitor, clade F (alpha-2 antiplasmin, pigment epithelium derived factor), member 1	SERPINF1	1.2006	down
202284_s_at	cyclin-dependent kinase inhibitor 1A (p21, Cip1)	CDKN1A	1.37361	down
202285_s_at	tumor-associated calcium signal transducer 2	TACSTD2	1.16717	down
202286_s_at	tumor-associated calcium signal transducer 2	TACSTD2	3.61482	up
202287_s_at	tumor-associated calcium signal transducer 2	TACSTD2	1.09244	down
202288_at	FK506 binding protein 12-rapamycin associated protein 1	FRAP1	2.18037	down
202289_s_at	transforming, acidic coiled-coil containing protein 2	TACC2	1.11494	up
202290_at	PDGFA associated protein 1	PDAP1	1.30036	down
202291_s_at	matrix Gla protein	MGP	1.76169	down
202292_x_at	lysophospholipase II /// lysophospholipase II pseudogene 1 /// similar to Acyl-protein thioesterase 2 (Lysophospholipase II) (LPL-I) /// similar to Acyl-protein thioesterase 2 (Lysophospholipase II) (LPL-I)	LYPLA2 /// LYPLA2P1 /// LOC653639 /// LOC654135	1.16717	down
202293_at	stromal antigen 1	STAG1	1.41906	down
202294_at	stromal antigen 1	STAG1	1.29586	down
202295_s_at	cathepsin H	CTSH	1.00608	down
202296_s_at	RER1 retention in endoplasmic reticulum 1 homolog (S. cerevisiae)	RER1	1.0326	down
202297_s_at	RER1 retention in endoplasmic reticulum 1 homolog (S. cerevisiae)	RER1	1.1778	up
202298_at	NADH dehydrogenase (ubiquinone) 1 alpha subcomplex, 1, 7.5kDa	NDUFA1	1.72114	up
202299_s_at	hepatitis B virus x interacting protein	HBXIP	1.88304	up
202300_at	hepatitis B virus x interacting protein	HBXIP	1.88298	up
202301_s_at	similar to splicing factor, arginine/serine-rich 4	FLJ11021	1.13515	up
202302_s_at	similar to splicing factor, arginine/serine-rich 4	FLJ11021	1.36866	up
202303_x_at	SWI/SNF related, matrix associated, actin dependent regulator of chromatin, subfamily a, member 5	SMARCA5	1.40103	up
202304_at	fibronectin type III domain containing 3A	FNDC3A	2.04536	up
202305_s_at	fasciculation and elongation protein zeta 2 (zygin II)	FEZ2	1.1957	up
202306_at	polymerase (RNA) II (DNA directed) polypeptide G	POLR2G	1.08805	down
202307_s_at	transporter 1, ATP-binding cassette, sub-family B (MDR/TAP)	TAP1	1.02962	up
202308_at	sterol regulatory element binding transcription factor 1	SREBF1	1.04273	up
202309_at	methylenetetrahydrofolate dehydrogenase (NADP+ dependent) 1, methenyltetrahydrofolate cyclohydrolase, formyltetrahydrofolate synthetase	MTHFD1	1.00006	up
202310_s_at	collagen, type I, alpha 1	COL1A1	1.18073	up
202311_s_at	collagen, type I, alpha 1	COL1A1	1.21591	down
202312_s_at	collagen, type I, alpha 1	COL1A1	1.11937	down
202313_at	protein phosphatase 2 (formerly 2A), regulatory subunit B (PR 52), alpha isoform	PPP2R2A	1.05081	up
202314_at	cytochrome P450, family 51, subfamily A, polypeptide 1	CYP51A1	1.11918	up
202315_s_at	breakpoint cluster region	BCR	1.37126	down
202316_x_at	ubiquitination factor E4B (UFD2 homolog, yeast)	UBE4B	1.33329	down
202317_s_at	ubiquitination factor E4B (UFD2 homolog, yeast)	UBE4B	1.00886	down
202318_s_at	SUMO1/sentrin specific peptidase 6	SENP6	1.46225	up
202319_at	SUMO1/sentrin specific peptidase 6	SENP6	13.2792	up
202320_at	general transcription factor IIIC, polypeptide 1, alpha 220kDa	GTF3C1	1.16126	up
202321_at	geranylgeranyl diphosphate synthase 1	GGPS1	1.1346	up
202322_s_at	geranylgeranyl diphosphate synthase 1	GGPS1	1.02596	up
202323_s_at	acyl-Coenzyme A binding domain containing 3	ACBD3	1.47423	down
202324_s_at	acyl-Coenzyme A binding domain containing 3	ACBD3	1.12052	up
202325_s_at	ATP synthase, H+ transporting, mitochondrial F0 complex, subunit F6	ATP5J	1.14344	up
202326_at	euchromatic histone-lysine N-methyltransferase 2	EHMT2	1.11353	up
202327_s_at	polycystic kidney disease 1 (autosomal dominant)	PKD1	1.0099	up
202328_s_at	polycystic kidney disease 1 (autosomal dominant)	PKD1	1.03786	up
202329_at	c-src tyrosine kinase	CSK	1.23853	down
202330_s_at	uracil-DNA glycosylase	UNG	1.49936	down
202331_at	branched chain keto acid dehydrogenase E1, alpha polypeptide	BCKDHA	1.52055	down
202332_at	casein kinase 1, epsilon	CSNK1E	1.0616	down
202333_s_at	ubiquitin-conjugating enzyme E2B (RAD6 homolog)	UBE2B	1.88627	up
202334_s_at	ubiquitin-conjugating enzyme E2B (RAD6 homolog)	UBE2B	2.04625	up
202335_s_at	ubiquitin-conjugating enzyme E2B (RAD6 homolog)	UBE2B	1.73117	up
202336_s_at	peptidylglycine alpha-amidating monooxygenase	PAM	1.25948	up
202337_at	polyamine-modulated factor 1	PMF1	1.0734	up
202338_at	thymidine kinase 1, soluble	TK1	1.02201	down
202339_at	symplekin	SYMPK	1.0213	down
202340_x_at	nuclear receptor subfamily 4, group A, member 1	NR4A1	1.17248	up
202341_s_at	tripartite motif-containing 2	TRIM2	2.13013	down
202342_s_at	tripartite motif-containing 2	TRIM2	1.16369	down
202343_x_at	cytochrome c oxidase subunit Vb	COX5B	1.39151	up
202344_at	heat shock transcription factor 1 /// similar to Heat shock factor protein 1 (HSF 1) (Heat shock transcription factor 1) (HSTF 1)	HSF1 /// LOC642269	1.22933	down
202345_s_at	fatty acid binding protein 5 (psoriasis-associated) /// similar to Fatty acid-binding protein, epidermal (E-FABP) (Psoriasis-associated fatty acid-binding protein homolog) (PA-FABP)	FABP5 /// LOC653327	1.11265	up
202346_at	huntingtin interacting protein 2	HIP2	1.65105	up
202347_s_at	huntingtin interacting protein 2	HIP2	1.67124	up
202348_s_at	torsin family 1, member A (torsin A)	TOR1A	1.06085	down
202349_at	torsin family 1, member A (torsin A)	TOR1A	1.1549	down
202350_s_at	matrilin 2	MATN2	4.69554	down
202351_at	integrin, alpha V (vitronectin receptor, alpha polypeptide, antigen CD51)	ITGAV	1.28748	up
202352_s_at	proteasome (prosome, macropain) 26S subunit, non-ATPase, 12	PSMD12	1.10778	down
202353_s_at	proteasome (prosome, macropain) 26S subunit, non-ATPase, 12	PSMD12	4.9984	up
202354_s_at	general transcription factor IIF, polypeptide 1, 74kDa	GTF2F1	4.96875	up
202355_s_at	general transcription factor IIF, polypeptide 1, 74kDa	GTF2F1	1.14273	down
202356_s_at	general transcription factor IIF, polypeptide 1, 74kDa	GTF2F1	1.01267	up
202357_s_at	complement factor B	CFB	1.34135	down
202358_s_at	sorting nexin 19	SNX19	1.46155	up
202359_s_at	sorting nexin 19	SNX19	1.06193	down
202360_at	mastermind-like 1 (Drosophila)	MAML1	1.12475	up
202361_at	SEC24 related gene family, member C (S. cerevisiae)	SEC24C	1.16049	up
202362_at	RAP1A, member of RAS oncogene family	RAP1A	1.33928	up
202363_at	sparc/osteonectin, cwcv and kazal-like domains proteoglycan (testican) 1	SPOCK1	1.15195	down
202364_at	MAX interactor 1 /// MAX interactor 1	MXI1	1.50796	up
202365_at	hypothetical protein MGC5139	MGC5139	1.96723	down
202366_at	acyl-Coenzyme A dehydrogenase, C-2 to C-3 short chain	ACADS	1.0415	up
202367_at	cut-like 1, CCAAT displacement protein (Drosophila)	CUTL1	1.4102	down
202368_s_at	translocation associated membrane protein 2	TRAM2	1.18365	up
202369_s_at	translocation associated membrane protein 2	TRAM2	1.49797	down
202370_s_at	core-binding factor, beta subunit	CBFB	1.38279	down
202371_at	transcription elongation factor A (SII)-like 4	TCEAL4	1.16045	down
202372_at	Full-length cDNA clone CS0DC007YG11 of Neuroblastoma Cot 25-normalized of Homo sapiens (human)		1.14928	down
202373_s_at	RAB3 GTPase activating protein subunit 2 (non-catalytic)	RAB3GAP2	1.19462	up
202374_s_at	RAB3 GTPase activating protein subunit 2 (non-catalytic)	RAB3GAP2	1.323	down
202375_at	SEC24 related gene family, member D (S. cerevisiae)	SEC24D	1.60777	up
202376_at	serpin peptidase inhibitor, clade A (alpha-1 antiproteinase, antitrypsin), member 3	SERPINA3	1.0791	down
202377_at			1.05031	up
202378_s_at	leptin receptor overlapping transcript	LEPROT	1.17061	down
202379_s_at	natural killer-tumor recognition sequence	NKTR	1.26171	down
202380_s_at	natural killer-tumor recognition sequence	NKTR	1.77517	up
202381_at	ADAM metallopeptidase domain 9 (meltrin gamma)	ADAM9	1.03781	up
202382_s_at	glucosamine-6-phosphate deaminase 1	GNPDA1	1.02597	up
202383_at	Smcy homolog, X-linked (mouse)	SMCX	1.06371	down
202384_s_at	Treacher Collins-Franceschetti syndrome 1	TCOF1	1.12578	up
202385_s_at	Treacher Collins-Franceschetti syndrome 1	TCOF1	1.33635	up
202386_s_at	limkain b1	LKAP	1.69117	up
202387_at	BCL2-associated athanogene /// BCL2-associated athanogene	BAG1	1.17024	up
202388_at	regulator of G-protein signalling 2, 24kDa	RGS2	1.11193	up
202389_s_at	huntingtin (Huntington disease)	HD	1.32567	down
202390_s_at	huntingtin (Huntington disease)	HD	1.06715	down
202391_at	brain abundant, membrane attached signal protein 1	BASP1	1.05842	down
202392_s_at	phosphatidylserine decarboxylase	PISD	1.00179	up
202393_s_at	Kruppel-like factor 10	KLF10	1.87696	up
202394_s_at	ATP-binding cassette, sub-family F (GCN20), member 3	ABCF3	1.06108	down
202395_at	N-ethylmaleimide-sensitive factor	NSF	1.29448	up
202396_at	transcription elongation regulator 1	TCERG1	1.14299	up
202397_at	nuclear transport factor 2	NUTF2	1.16794	down
202398_at	adaptor-related protein complex 3, sigma 2 subunit	AP3S2	1.94772	up
202399_s_at	adaptor-related protein complex 3, sigma 2 subunit	AP3S2	1.00008	down
202400_s_at	serum response factor (c-fos serum response element-binding transcription factor)	SRF	1.27557	down
202401_s_at	serum response factor (c-fos serum response element-binding transcription factor)	SRF	1.08488	down
202402_s_at	cysteinyl-tRNA synthetase	CARS	1.26574	down
202403_s_at	collagen, type I, alpha 2	COL1A2	1.05922	down
202404_s_at	collagen, type I, alpha 2	COL1A2	1.53627	down
202405_at	TIA1 cytotoxic granule-associated RNA binding protein-like 1	TIAL1	1.21904	down
202406_s_at	TIA1 cytotoxic granule-associated RNA binding protein-like 1	TIAL1	1.35831	up
202407_s_at	PRP31 pre-mRNA processing factor 31 homolog (S. cerevisiae)	PRPF31	1.12654	up
202408_s_at	PRP31 pre-mRNA processing factor 31 homolog (S. cerevisiae)	PRPF31	1.24113	up
202409_at	chromosome 11 open reading frame 43	C11orf43	1.04088	up
202410_x_at	insulin-like growth factor 2 (somatomedin A)	IGF2	1.4909	down
202411_at	interferon, alpha-inducible protein 27	IFI27	1.91037	down
202412_s_at	ubiquitin specific peptidase 1	USP1	2.86463	down
202413_s_at	ubiquitin specific peptidase 1	USP1	1.00118	down
202414_at	excision repair cross-complementing rodent repair deficiency, complementation group 5 (xeroderma pigmentosum, complementation group G (Cockayne syndrome))	ERCC5	1.20877	up
202415_s_at	hsp70-interacting protein	HSPBP1	1.43222	down
202416_at	DnaJ (Hsp40) homolog, subfamily C, member 7	DNAJC7	1.14015	up
202417_at	kelch-like ECH-associated protein 1	KEAP1	2.96305	up
202418_at	Yip1 interacting factor homolog A (S. cerevisiae)	YIF1A	1.02514	down
202419_at	follicular lymphoma variant translocation 1	FVT1	1.2886	down
202420_s_at	DEAH (Asp-Glu-Ala-His) box polypeptide 9	DHX9	1.11874	up
202421_at	immunoglobulin superfamily, member 3	IGSF3	1.53269	down
202422_s_at	acyl-CoA synthetase long-chain family member 4	ACSL4	1.13323	down
202423_at	MYST histone acetyltransferase (monocytic leukemia) 3	MYST3	1.11509	down
202424_at	mitogen-activated protein kinase kinase 2	MAP2K2	1.0686	down
202425_x_at	protein phosphatase 3 (formerly 2B), catalytic subunit, alpha isoform (calcineurin A alpha)	PPP3CA	1.48589	up
202426_s_at	retinoid X receptor, alpha	RXRA	1.18496	up
202427_s_at	brain protein 44	BRP44	1.49267	up
202428_x_at	diazepam binding inhibitor (GABA receptor modulator, acyl-Coenzyme A binding protein)	DBI	1.3743	down
202429_s_at	protein phosphatase 3 (formerly 2B), catalytic subunit, alpha isoform (calcineurin A alpha)	PPP3CA	1.005	up
202430_s_at	phospholipid scramblase 1	PLSCR1	1.12675	down
202431_s_at	v-myc myelocytomatosis viral oncogene homolog (avian)	MYC	1.01325	up
202432_at	protein phosphatase 3 (formerly 2B), catalytic subunit, beta isoform (calcineurin A beta)	PPP3CB	1.15567	up
202433_at	solute carrier family 35, member B1	SLC35B1	1.10462	down
202434_s_at	cytochrome P450, family 1, subfamily B, polypeptide 1	CYP1B1	1.012	up
202435_s_at	cytochrome P450, family 1, subfamily B, polypeptide 1	CYP1B1	1.94224	down
202436_s_at	cytochrome P450, family 1, subfamily B, polypeptide 1	CYP1B1	1.15065	down
202437_s_at	cytochrome P450, family 1, subfamily B, polypeptide 1	CYP1B1	1.27159	up
202438_x_at	iduronate 2-sulfatase (Hunter syndrome)	IDS	1.94283	down
202439_s_at	iduronate 2-sulfatase (Hunter syndrome)	IDS	1.21686	up
202440_s_at	suppression of tumorigenicity 5	ST5	1.02091	down
202441_at	SPFH domain family, member 1	SPFH1	1.38342	up
202442_at	adaptor-related protein complex 3, sigma 1 subunit	AP3S1	1.38607	up
202443_x_at	Notch homolog 2 (Drosophila)	NOTCH2	1.24519	down
202444_s_at	SPFH domain family, member 1	SPFH1	1.16101	up
202445_s_at	Notch homolog 2 (Drosophila)	NOTCH2	1.02368	down
202446_s_at	phospholipid scramblase 1	PLSCR1	1.09996	down
202447_at	2,4-dienoyl CoA reductase 1, mitochondrial	DECR1	1.12345	up
202448_s_at	zyg-11 homolog B (C. elegans)-like	ZYG11BL	1.1133	up
202449_s_at	retinoid X receptor, alpha	RXRA	1.68308	up
202450_s_at	cathepsin K (pycnodysostosis)	CTSK	1.58033	down
202451_at	general transcription factor IIH, polypeptide 1, 62kDa	GTF2H1	1.11961	down
202452_at	zyg-11 homolog B (C. elegans)-like	ZYG11BL	1.11421	down
202453_s_at	general transcription factor IIH, polypeptide 1, 62kDa	GTF2H1	1.16257	up
202454_s_at	v-erb-b2 erythroblastic leukemia viral oncogene homolog 3 (avian)	ERBB3	2.9923	down
202455_at	histone deacetylase 5	HDAC5	1.12095	down
202456_s_at	zyg-11 homolog B (C. elegans)-like	ZYG11BL	1.19807	up
202457_s_at	protein phosphatase 3 (formerly 2B), catalytic subunit, alpha isoform (calcineurin A alpha)	PPP3CA	1.00754	down
202458_at	protease, serine, 23	PRSS23	1.5821	down
202459_s_at	lipin 2	LPIN2	2.06544	up
202460_s_at	lipin 2	LPIN2	1.58971	up
202461_at	eukaryotic translation initiation factor 2B, subunit 2 beta, 39kDa	EIF2B2	1.48684	down
202462_s_at	DEAD (Asp-Glu-Ala-Asp) box polypeptide 46	DDX46	1.161	up
202463_s_at	methyl-CpG binding domain protein 3	MBD3	1.19618	down
202464_s_at	6-phosphofructo-2-kinase/fructose-2,6-biphosphatase 3	PFKFB3	1.03425	up
202465_at	procollagen C-endopeptidase enhancer	PCOLCE	1.98315	down
202466_at	polymerase (DNA directed) sigma	POLS	1.03633	up
202467_s_at	COP9 constitutive photomorphogenic homolog subunit 2 (Arabidopsis)	COPS2	1.95285	up
202468_s_at	catenin (cadherin-associated protein), alpha-like 1	CTNNAL1	1.7027	up
202469_s_at	cleavage and polyadenylation specific factor 6, 68kDa	CPSF6	1.43934	down
202470_s_at	cleavage and polyadenylation specific factor 6, 68kDa	CPSF6	1.1282	up
[truncated: 20,279 more rows]
