# Supplementary material for: Gene expression profiling in circulating endothelial cells from systemic sclerosis patients shows an altered control of apoptosis and angiogenesis that is modified by iloprost infusion
Source: Arthritis Res Ther. 2010 Jul 7;12(4):R131. doi: 10.1186/ar3069 (PMC2945021; doi:10.1186/ar3069)
Supplement: Additional file 9 — Genes modulated by Iloprost treatment in patients without skin ulcers. Fold change values obtained from the comparison between the expression levels of genes in circulating endothelial cells of patients without skin ulcers after Iloprost treatment and those of the same patients before Iloprost treatment. [file ar3069-S9.XLS]

## Sheet: Pairwise VERDI VS GIALLI
Fold change of gene expression in circulating endothelial cells after Iloprost treatment compared to the gene expression before Iloprost treatment in patients without skin ulcers
Probe Set ID	Gene Title	Gene Symbol	FCAbsolute([SSc post-treatment] Vs [SSc pre-treatment ])	regulation([SSc post-treatment] Vs [SSc pre-treatment ])
1007_s_at	discoidin domain receptor family, member 1	DDR1	1.49146	up
1053_at	replication factor C (activator 1) 2, 40kDa	RFC2	1.76457	down
117_at	heat shock 70kDa protein 6 (HSP70B') /// similar to heat shock 70kDa protein 6 (HSP70B)	HSPA6 /// LOC652878	1.05492	up
121_at	paired box gene 8	PAX8	1.05248	up
1255_g_at	guanylate cyclase activator 1A (retina)	GUCA1A	2.31639	down
1294_at	ubiquitin-activating enzyme E1-like	UBE1L	1.74207	up
1316_at	thyroid hormone receptor, alpha (erythroblastic leukemia viral (v-erb-a) oncogene homolog, avian)	THRA	1.71851	down
1320_at	protein tyrosine phosphatase, non-receptor type 21	PTPN21	1.05816	up
1405_i_at	chemokine (C-C motif) ligand 5	CCL5	1.62476	up
1431_at	cytochrome P450, family 2, subfamily E, polypeptide 1	CYP2E1	1.83046	down
1438_at	EPH receptor B3	EPHB3	1.09313	down
1487_at	estrogen-related receptor alpha	ESRRA	1.43753	up
1494_f_at	cytochrome P450, family 2, subfamily A, polypeptide 6	CYP2A6	1.33911	down
1598_g_at	growth arrest-specific 6	GAS6	1.13723	down
160020_at	matrix metallopeptidase 14 (membrane-inserted)	MMP14	1.45804	down
1729_at	TNFRSF1A-associated via death domain	TRADD	3.93745	up
177_at	phospholipase D1, phosphatidylcholine-specific	PLD1	1.05801	down
1773_at	farnesyltransferase, CAAX box, beta	FNTB	1.05557	down
179_at	postmeiotic segregation increased 2-like 11	PMS2L11	1.2595	down
1861_at	BCL2-antagonist of cell death	BAD	1.20254	down
200000_s_at	PRP8 pre-mRNA processing factor 8 homolog (S. cerevisiae) /// PRP8 pre-mRNA processing factor 8 homolog (S. cerevisiae)	PRPF8	3.12029	up
200001_at	calpain, small subunit 1 /// calpain, small subunit 1	CAPNS1	2.17622	up
200002_at	ribosomal protein L35 /// ribosomal protein L35	RPL35	3.73962	up
200003_s_at	ribosomal protein L28 /// ribosomal protein L28	RPL28	3.31775	up
200004_at	eukaryotic translation initiation factor 4 gamma, 2 /// eukaryotic translation initiation factor 4 gamma, 2	EIF4G2	1.671	up
200005_at	eukaryotic translation initiation factor 3, subunit 7 zeta, 66/67kDa /// eukaryotic translation initiation factor 3, subunit 7 zeta, 66/67kDa	EIF3S7	3.47415	up
200006_at	Parkinson disease (autosomal recessive, early onset) 7 /// Parkinson disease (autosomal recessive, early onset) 7	PARK7	2.24204	up
200007_at	signal recognition particle 14kDa (homologous Alu RNA binding protein) /// signal recognition particle 14kDa (homologous Alu RNA binding protein)	SRP14	2.65611	up
200008_s_at	GDP dissociation inhibitor 2 /// GDP dissociation inhibitor 2	GDI2	1.48436	up
200009_at	GDP dissociation inhibitor 2 /// GDP dissociation inhibitor 2	GDI2	3.49719	up
200010_at	Ribosomal protein L11 /// Ribosomal protein L11	RPL11	2.37007	up
200011_s_at	ADP-ribosylation factor 3 /// ADP-ribosylation factor 3	ARF3	1.77743	up
200012_x_at	ribosomal protein L21 /// ribosomal protein L21 /// similar to 60S ribosomal protein L21 /// similar to 60S ribosomal protein L21 /// similar to ribosomal protein L21 isoform 1 /// similar to ribosomal protein L21 isoform 1 /// similar to 60S ribosomal protein L21 /// similar to 60S ribosomal protein L21 /// similar to ribosomal protein L21 isoform 1 /// similar to ribosomal protein L21 isoform 1	RPL21 /// LOC653156 /// LOC653713 /// LOC653730 /// LOC653737	1.20229	up
200013_at	ribosomal protein L24 /// ribosomal protein L24	RPL24	3.36349	up
200014_s_at	heterogeneous nuclear ribonucleoprotein C (C1/C2) /// heterogeneous nuclear ribonucleoprotein C (C1/C2)	HNRPC	2.94288	up
200015_s_at	septin 2 /// septin 2	2008-09-02	2.27898	up
200016_x_at	heterogeneous nuclear ribonucleoprotein A1 /// heterogeneous nuclear ribonucleoprotein A1	HNRPA1	3.06758	up
200017_at	ribosomal protein S27a /// ribosomal protein S27a	RPS27A	2.62129	up
200018_at	ribosomal protein S13 /// ribosomal protein S13	RPS13	2.27473	up
200019_s_at	Finkel-Biskis-Reilly murine sarcoma virus (FBR-MuSV) ubiquitously expressed (fox derived); ribosomal protein S30 /// Finkel-Biskis-Reilly murine sarcoma virus (FBR-MuSV) ubiquitously expressed (fox derived); ribosomal protein S30	FAU	2.37554	up
200020_at	TAR DNA binding protein /// TAR DNA binding protein	TARDBP	3.6303	up
200021_at	cofilin 1 (non-muscle) /// cofilin 1 (non-muscle)	CFL1	1.59037	up
200022_at	ribosomal protein L18 /// ribosomal protein L18	RPL18	3.68622	up
200023_s_at	eukaryotic translation initiation factor 3, subunit 5 epsilon, 47kDa /// eukaryotic translation initiation factor 3, subunit 5 epsilon, 47kDa	EIF3S5	3.70414	up
200024_at	ribosomal protein S5 /// ribosomal protein S5	RPS5	3.52527	up
200025_s_at	ribosomal protein L27 /// ribosomal protein L27	RPL27	3.01141	up
200026_at	ribosomal protein L34 /// ribosomal protein L34 /// similar to ribosomal protein L34 /// similar to ribosomal protein L34 /// similar to ribosomal protein L34 /// similar to ribosomal protein L34	RPL34 /// LOC342994 /// LOC651249	2.33754	up
200027_at	asparaginyl-tRNA synthetase /// asparaginyl-tRNA synthetase	NARS	2.84133	up
200028_s_at	START domain containing 7 /// START domain containing 7	STARD7	3.38413	up
200029_at	ribosomal protein L19 /// ribosomal protein L19	RPL19	3.80428	up
200030_s_at	solute carrier family 25 (mitochondrial carrier; phosphate carrier), member 3 /// solute carrier family 25 (mitochondrial carrier; phosphate carrier), member 3	SLC25A3	2.84983	up
200031_s_at	ribosomal protein S11 /// ribosomal protein S11	RPS11	1.64679	up
200032_s_at	ribosomal protein L9 /// ribosomal protein L9	RPL9	2.64686	up
200033_at	DEAD (Asp-Glu-Ala-Asp) box polypeptide 5 /// DEAD (Asp-Glu-Ala-Asp) box polypeptide 5	DDX5	2.53142	up
200034_s_at	ribosomal protein L6 /// ribosomal protein L6	RPL6	2.99041	up
200035_at	dullard homolog (Xenopus laevis) /// dullard homolog (Xenopus laevis)	DULLARD	1.29242	up
200036_s_at	ribosomal protein L10a /// ribosomal protein L10a	RPL10A	4.49686	up
200037_s_at	chromobox homolog 3 (HP1 gamma homolog, Drosophila) /// chromobox homolog 3 (HP1 gamma homolog, Drosophila) /// similar to chromobox homolog 3 /// similar to chromobox homolog 3	CBX3 /// LOC653972	2.5644	up
200038_s_at	ribosomal protein L17 /// ribosomal protein L17	RPL17	3.5713	up
200039_s_at	proteasome (prosome, macropain) subunit, beta type, 2 /// proteasome (prosome, macropain) subunit, beta type, 2	PSMB2	3.19949	up
200040_at	KH domain containing, RNA binding, signal transduction associated 1 /// KH domain containing, RNA binding, signal transduction associated 1	KHDRBS1	4.42154	up
200041_s_at	HLA-B associated transcript 1 /// HLA-B associated transcript 1	BAT1	3.01057	up
200042_at	hypothetical protein HSPC117 /// hypothetical protein HSPC117	HSPC117	3.69788	up
200043_at	enhancer of rudimentary homolog (Drosophila) /// enhancer of rudimentary homolog (Drosophila)	ERH	3.65774	up
200044_at	splicing factor, arginine/serine-rich 9 /// splicing factor, arginine/serine-rich 9	SFRS9	3.2656	up
200045_at	ATP-binding cassette, sub-family F (GCN20), member 1 /// ATP-binding cassette, sub-family F (GCN20), member 1	ABCF1	1.47832	up
200046_at	defender against cell death 1 /// defender against cell death 1	DAD1	1.62256	up
200047_s_at	YY1 transcription factor /// YY1 transcription factor	YY1	1.5965	up
200048_s_at	jumping translocation breakpoint /// jumping translocation breakpoint	JTB	1.80462	up
200049_at	MYST histone acetyltransferase 2 /// MYST histone acetyltransferase 2	MYST2	1.38126	up
200050_at	zinc finger protein 146 /// zinc finger protein 146	ZNF146	3.62875	up
200051_at	squamous cell carcinoma antigen recognised by T cells /// squamous cell carcinoma antigen recognised by T cells	SART1	1.18987	up
200052_s_at	interleukin enhancer binding factor 2, 45kDa /// interleukin enhancer binding factor 2, 45kDa	ILF2	5.80933	up
200053_at	sperm associated antigen 7 /// sperm associated antigen 7	SPAG7	4.20024	up
200054_at	zinc finger protein 259 /// zinc finger protein 259	ZNF259	2.97748	up
200055_at	TAF10 RNA polymerase II, TATA box binding protein (TBP)-associated factor, 30kDa /// TAF10 RNA polymerase II, TATA box binding protein (TBP)-associated factor, 30kDa	TAF10	1.43057	up
200056_s_at	nuclear DNA-binding protein /// nuclear DNA-binding protein	C1D	1.38975	up
200057_s_at	non-POU domain containing, octamer-binding /// non-POU domain containing, octamer-binding	NONO	3.69253	up
200058_s_at	activating signal cointegrator 1 complex subunit 3-like 1 /// activating signal cointegrator 1 complex subunit 3-like 1	ASCC3L1	3.26044	up
200059_s_at	ras homolog gene family, member A /// ras homolog gene family, member A	RHOA	1.77812	up
200060_s_at	RNA binding protein S1, serine-rich domain /// RNA binding protein S1, serine-rich domain	RNPS1	3.03388	up
200061_s_at	ribosomal protein S24 /// ribosomal protein S24	RPS24	2.57944	up
200062_s_at	ribosomal protein L30 /// ribosomal protein L30	RPL30	1.74064	up
200063_s_at	nucleophosmin (nucleolar phosphoprotein B23, numatrin) /// nucleophosmin (nucleolar phosphoprotein B23, numatrin)	NPM1	4.31426	up
200064_at	heat shock protein 90kDa alpha (cytosolic), class B member 1 /// heat shock protein 90kDa alpha (cytosolic), class B member 1	HSP90AB1	1.01841	up
200065_s_at	ADP-ribosylation factor 1 /// ADP-ribosylation factor 1	ARF1	1.00964	up
200066_at	IK cytokine, down-regulator of HLA II /// IK cytokine, down-regulator of HLA II	IK	3.56045	up
200067_x_at	sorting nexin 3 /// sorting nexin 3	SNX3	1.17179	down
200068_s_at	calnexin /// calnexin	CANX	3.25225	up
200069_at	squamous cell carcinoma antigen recognised by T cells 3 /// squamous cell carcinoma antigen recognised by T cells 3	SART3	3.21001	up
200070_at	chromosome 2 open reading frame 24 /// chromosome 2 open reading frame 24	C2orf24	1.49871	down
200071_at	survival motor neuron domain containing 1 /// survival motor neuron domain containing 1	SMNDC1	2.5098	up
200072_s_at	heterogeneous nuclear ribonucleoprotein M /// heterogeneous nuclear ribonucleoprotein M	HNRPM	8.15987	up
200073_s_at	heterogeneous nuclear ribonucleoprotein D (AU-rich element RNA binding protein 1, 37kDa) /// heterogeneous nuclear ribonucleoprotein D (AU-rich element RNA binding protein 1, 37kDa)	HNRPD	3.01194	up
200074_s_at	ribosomal protein L14 /// ribosomal protein L14 /// ribosomal protein L14-like /// ribosomal protein L14-like /// similar to 60S ribosomal protein L14 (CAG-ISL 7) /// similar to 60S ribosomal protein L14 (CAG-ISL 7)	RPL14 /// RPL14L /// LOC649821	4.47639	up
200075_s_at	guanylate kinase 1 /// guanylate kinase 1	GUK1	1.24313	down
200076_s_at	hypothetical protein MGC2749 /// hypothetical protein MGC2749	MGC2749	1.1761	up
200077_s_at	ornithine decarboxylase antizyme 1 /// ornithine decarboxylase antizyme 1	OAZ1	1.27502	down
200078_s_at	ATPase, H+ transporting, lysosomal 21kDa, V0 subunit b /// ATPase, H+ transporting, lysosomal 21kDa, V0 subunit b	ATP6V0B	2.64092	up
200079_s_at	lysyl-tRNA synthetase /// lysyl-tRNA synthetase	KARS	2.28059	up
200080_s_at	H3 histone, family 3A /// H3 histone, family 3A /// H3 histone, family 3A pseudogene /// H3 histone, family 3A pseudogene /// similar to H3 histone, family 3B /// similar to H3 histone, family 3B	H3F3A /// LOC440926 /// LOC644914	1.23772	up
200081_s_at	ribosomal protein S6 /// ribosomal protein S6	RPS6	3.26501	up
200082_s_at	ribosomal protein S7 /// ribosomal protein S7	RPS7	3.02048	up
200083_at	ubiquitin specific peptidase 22 /// ubiquitin specific peptidase 22	USP22	2.36684	up
200084_at	chromosome 11 open reading frame 58 /// chromosome 11 open reading frame 58	C11orf58	1.81022	up
200085_s_at	transcription elongation factor B (SIII), polypeptide 2 (18kDa, elongin B) /// transcription elongation factor B (SIII), polypeptide 2 (18kDa, elongin B)	TCEB2	1.1484	up
200086_s_at	cytochrome c oxidase subunit IV isoform 1 /// cytochrome c oxidase subunit IV isoform 1	COX4I1	2.87299	up
200087_s_at	transmembrane emp24 domain trafficking protein 2 /// transmembrane emp24 domain trafficking protein 2	TMED2	4.15071	up
200088_x_at	ribosomal protein L12 /// ribosomal protein L12	RPL12	2.33301	up
200089_s_at	ribosomal protein L4 /// ribosomal protein L4	RPL4	2.67869	up
200090_at	farnesyltransferase, CAAX box, alpha /// farnesyltransferase, CAAX box, alpha	FNTA	3.89363	up
200091_s_at	ribosomal protein S25 /// ribosomal protein S25	RPS25	2.43895	up
200092_s_at	ribosomal protein L37 /// ribosomal protein L37	RPL37	2.61733	up
200093_s_at	histidine triad nucleotide binding protein 1 /// histidine triad nucleotide binding protein 1	HINT1	2.41988	up
200094_s_at	eukaryotic translation elongation factor 2 /// eukaryotic translation elongation factor 2	EEF2	1.96804	up
200095_x_at	ribosomal protein S10 /// ribosomal protein S10	RPS10	2.24318	up
200096_s_at	ATPase, H+ transporting, lysosomal 9kDa, V0 subunit e /// ATPase, H+ transporting, lysosomal 9kDa, V0 subunit e	ATP6V0E	1.78461	up
200097_s_at	heterogeneous nuclear ribonucleoprotein K /// heterogeneous nuclear ribonucleoprotein K	HNRPK	1.22277	up
200098_s_at	anaphase promoting complex subunit 5 /// anaphase promoting complex subunit 5	ANAPC5	1.86344	up
200099_s_at	ribosomal protein S3A /// ribosomal protein S3A /// similar to ribosomal protein S3a /// similar to ribosomal protein S3a	RPS3A /// LOC439992	2.77994	up
200593_s_at	heterogeneous nuclear ribonucleoprotein U (scaffold attachment factor A)	HNRPU	7.29614	up
200594_x_at	heterogeneous nuclear ribonucleoprotein U (scaffold attachment factor A)	HNRPU	4.45145	up
200595_s_at	eukaryotic translation initiation factor 3, subunit 10 theta, 150/170kDa	EIF3S10	2.76655	up
200596_s_at	eukaryotic translation initiation factor 3, subunit 10 theta, 150/170kDa	EIF3S10	3.86745	up
200597_at	eukaryotic translation initiation factor 3, subunit 10 theta, 150/170kDa	EIF3S10	3.11192	up
200598_s_at	heat shock protein 90kDa beta (Grp94), member 1	HSP90B1	1.29136	up
200599_s_at	heat shock protein 90kDa beta (Grp94), member 1	HSP90B1	4.46771	up
200600_at	moesin	MSN	2.40319	up
200601_at	actinin, alpha 4	ACTN4	1.07877	down
200602_at	amyloid beta (A4) precursor protein (peptidase nexin-II, Alzheimer disease)	APP	1.80104	up
200603_at	protein kinase, cAMP-dependent, regulatory, type I, alpha (tissue specific extinguisher 1)	PRKAR1A	1.48226	up
200604_s_at	protein kinase, cAMP-dependent, regulatory, type I, alpha (tissue specific extinguisher 1)	PRKAR1A	1.92823	up
200605_s_at	protein kinase, cAMP-dependent, regulatory, type I, alpha (tissue specific extinguisher 1)	PRKAR1A	1.62339	up
200606_at	desmoplakin	DSP	5.5351	up
200607_s_at	RAD21 homolog (S. pombe)	RAD21	1.13154	down
200608_s_at	RAD21 homolog (S. pombe)	RAD21	2.64386	up
200609_s_at	WD repeat domain 1	WDR1	1.90978	up
200610_s_at	nucleolin	NCL	3.68291	up
200611_s_at	WD repeat domain 1	WDR1	1.78778	up
200612_s_at	adaptor-related protein complex 2, beta 1 subunit	AP2B1	1.2644	up
200613_at	adaptor-related protein complex 2, mu 1 subunit	AP2M1	1.05724	down
200614_at	clathrin, heavy polypeptide (Hc)	CLTC	2.02952	up
200615_s_at	adaptor-related protein complex 2, beta 1 subunit	AP2B1	1.24995	down
200616_s_at	KIAA0152	KIAA0152	3.10985	up
200617_at	KIAA0152	KIAA0152	1.05119	up
200618_at	LIM and SH3 protein 1	LASP1	2.99792	up
200619_at	splicing factor 3b, subunit 2, 145kDa	SF3B2	6.32021	up
200620_at	transmembrane protein 59	TMEM59	1.43692	up
200621_at	cysteine and glycine-rich protein 1	CSRP1	1.3865	up
200622_x_at	calmodulin 3 (phosphorylase kinase, delta)	CALM3	1.33037	up
200623_s_at	calmodulin 3 (phosphorylase kinase, delta)	CALM3	1.26846	up
200624_s_at	matrin 3	MATR3	2.44864	up
200625_s_at	CAP, adenylate cyclase-associated protein 1 (yeast)	CAP1	2.64554	up
200626_s_at	matrin 3	MATR3	2.86468	up
200627_at	prostaglandin E synthase 3 (cytosolic)	PTGES3	1.11217	up
200628_s_at	tryptophanyl-tRNA synthetase	WARS	3.4529	up
200629_at	tryptophanyl-tRNA synthetase	WARS	2.20089	up
200630_x_at	SET translocation (myeloid leukemia-associated)	SET	3.04601	up
200631_s_at	SET translocation (myeloid leukemia-associated)	SET	5.52673	up
200632_s_at	N-myc downstream regulated gene 1	NDRG1	1.65254	up
200633_at	ubiquitin B /// ubiquitin B	UBB	1.06619	down
200634_at	profilin 1	PFN1	2.91162	up
200635_s_at	protein tyrosine phosphatase, receptor type, F	PTPRF	1.705	down
200636_s_at	protein tyrosine phosphatase, receptor type, F	PTPRF	1.37497	up
200637_s_at	protein tyrosine phosphatase, receptor type, F	PTPRF	2.51826	down
200638_s_at	tyrosine 3-monooxygenase/tryptophan 5-monooxygenase activation protein, zeta polypeptide	YWHAZ	1.70762	up
200639_s_at	tyrosine 3-monooxygenase/tryptophan 5-monooxygenase activation protein, zeta polypeptide	YWHAZ	2.00394	up
200640_at	tyrosine 3-monooxygenase/tryptophan 5-monooxygenase activation protein, zeta polypeptide	YWHAZ	1.62126	up
200641_s_at	tyrosine 3-monooxygenase/tryptophan 5-monooxygenase activation protein, zeta polypeptide	YWHAZ	1.01719	down
200642_at	superoxide dismutase 1, soluble (amyotrophic lateral sclerosis 1 (adult))	SOD1	1.31663	up
200643_at	high density lipoprotein binding protein (vigilin)	HDLBP	1.54418	up
200644_at	MARCKS-like 1	MARCKSL1	3.44232	up
200645_at	GABA(A) receptor-associated protein	GABARAP	1.1346	up
200646_s_at	nucleobindin 1	NUCB1	1.50125	down
200647_x_at	eukaryotic translation initiation factor 3, subunit 8, 110kDa /// similar to eukaryotic translation initiation factor 3, subunit 8	EIF3S8 /// LOC653352	4.37981	up
200648_s_at	glutamate-ammonia ligase (glutamine synthetase)	GLUL	1.34004	down
200649_at	nucleobindin 1	NUCB1	1.05605	down
200650_s_at	lactate dehydrogenase A	LDHA	3.72993	up
200651_at	guanine nucleotide binding protein (G protein), beta polypeptide 2-like 1	GNB2L1	3.93049	up
200652_at	signal sequence receptor, beta (translocon-associated protein beta)	SSR2	3.09587	up
200653_s_at	calmodulin 1 (phosphorylase kinase, delta)	CALM1	3.29446	up
200654_at	procollagen-proline, 2-oxoglutarate 4-dioxygenase (proline 4-hydroxylase), beta polypeptide	P4HB	2.95124	up
200655_s_at	calmodulin 1 (phosphorylase kinase, delta)	CALM1	4.02054	up
200656_s_at	procollagen-proline, 2-oxoglutarate 4-dioxygenase (proline 4-hydroxylase), beta polypeptide	P4HB	3.2007	up
200657_at	solute carrier family 25 (mitochondrial carrier; adenine nucleotide translocator), member 5	SLC25A5	4.11541	up
200658_s_at	prohibitin	PHB	5.09303	up
200659_s_at	prohibitin	PHB	2.17852	up
200660_at	S100 calcium binding protein A11 (calgizzarin)	S100A11	4.37541	up
200661_at	protective protein for beta-galactosidase (galactosialidosis)	PPGB	1.24525	up
200662_s_at	translocase of outer mitochondrial membrane 20 homolog (yeast)	TOMM20	3.72335	up
200663_at	CD63 molecule	CD63	3.31208	up
200664_s_at	DnaJ (Hsp40) homolog, subfamily B, member 1	DNAJB1	1.30454	up
200665_s_at	secreted protein, acidic, cysteine-rich (osteonectin) /// secreted protein, acidic, cysteine-rich (osteonectin)	SPARC	1.21857	down
200666_s_at	DnaJ (Hsp40) homolog, subfamily B, member 1	DNAJB1	1.38401	up
200667_at	ubiquitin-conjugating enzyme E2D 3 (UBC4/5 homolog, yeast)	UBE2D3	1.04815	down
200668_s_at	ubiquitin-conjugating enzyme E2D 3 (UBC4/5 homolog, yeast)	UBE2D3	1.12204	down
200669_s_at	ubiquitin-conjugating enzyme E2D 3 (UBC4/5 homolog, yeast)	UBE2D3	1.07906	down
200670_at	X-box binding protein 1	XBP1	3.58354	up
200671_s_at	spectrin, beta, non-erythrocytic 1	SPTBN1	2.91513	up
200672_x_at	spectrin, beta, non-erythrocytic 1	SPTBN1	1.80824	up
200673_at	lysosomal-associated protein transmembrane 4 alpha	LAPTM4A	3.42975	up
200674_s_at	ribosomal protein L32	RPL32	2.53288	up
200675_at	CD81 molecule	CD81	4.39988	up
200676_s_at	ubiquitin-conjugating enzyme E2L 3	UBE2L3	2.31361	down
200677_at	pituitary tumor-transforming 1 interacting protein	PTTG1IP	2.73563	up
200678_x_at	granulin	GRN	2.92693	up
200679_x_at	high-mobility group box 1	HMGB1	2.85642	up
200680_x_at	high-mobility group box 1	HMGB1	2.02919	up
200681_at	glyoxalase I	GLO1	6.29638	up
200682_s_at	ubiquitin-conjugating enzyme E2L 3	UBE2L3	2.402	up
200683_s_at	ubiquitin-conjugating enzyme E2L 3	UBE2L3	1.42754	up
200684_s_at	ubiquitin-conjugating enzyme E2L 3	UBE2L3	3.57042	up
200685_at	splicing factor, arginine/serine-rich 11	SFRS11	4.52005	up
200686_s_at	splicing factor, arginine/serine-rich 11	SFRS11	3.38618	up
200687_s_at	splicing factor 3b, subunit 3, 130kDa	SF3B3	3.85929	up
200688_at	splicing factor 3b, subunit 3, 130kDa	SF3B3	1.56062	up
200689_x_at	eukaryotic translation elongation factor 1 gamma /// similar to Elongation factor 1-gamma (EF-1-gamma) (eEF-1B gamma)	EEF1G /// LOC654007	3.32735	up
200690_at	heat shock 70kDa protein 9B (mortalin-2)	HSPA9B	1.00285	down
200691_s_at	heat shock 70kDa protein 9B (mortalin-2)	HSPA9B	3.07643	up
200692_s_at	heat shock 70kDa protein 9B (mortalin-2)	HSPA9B	3.72413	up
200693_at	tyrosine 3-monooxygenase/tryptophan 5-monooxygenase activation protein, theta polypeptide	YWHAQ	2.42513	up
200694_s_at	DEAD (Asp-Glu-Ala-Asp) box polypeptide 24	DDX24	2.31405	up
200695_at	protein phosphatase 2 (formerly 2A), regulatory subunit A (PR 65), alpha isoform	PPP2R1A	2.79449	up
200696_s_at	gelsolin (amyloidosis, Finnish type)	GSN	1.58409	up
200697_at	hexokinase 1	HK1	1.38816	down
200698_at	KDEL (Lys-Asp-Glu-Leu) endoplasmic reticulum protein retention receptor 2	KDELR2	1.10025	down
200699_at	KDEL (Lys-Asp-Glu-Leu) endoplasmic reticulum protein retention receptor 2	KDELR2	1.0224	down
200700_s_at	KDEL (Lys-Asp-Glu-Leu) endoplasmic reticulum protein retention receptor 2	KDELR2	3.69012	up
200701_at	Niemann-Pick disease, type C2	NPC2	4.40421	up
200702_s_at	DEAD (Asp-Glu-Ala-Asp) box polypeptide 24	DDX24	1.3698	up
200703_at	dynein, light chain, LC8-type 1	DYNLL1	1.06512	up
200704_at	lipopolysaccharide-induced TNF factor	LITAF	4.06768	up
200705_s_at	eukaryotic translation elongation factor 1 beta 2	EEF1B2	4.12488	up
200706_s_at	lipopolysaccharide-induced TNF factor	LITAF	6.19858	up
200707_at	protein kinase C substrate 80K-H	PRKCSH	1.32844	up
200708_at	glutamic-oxaloacetic transaminase 2, mitochondrial (aspartate aminotransferase 2)	GOT2	6.45779	up
200709_at	FK506 binding protein 1A, 12kDa	FKBP1A	1.37344	up
200710_at	acyl-Coenzyme A dehydrogenase, very long chain	ACADVL	2.17882	up
200711_s_at	S-phase kinase-associated protein 1A (p19A)	SKP1A	1.2503	up
200712_s_at	microtubule-associated protein, RP/EB family, member 1	MAPRE1	3.4167	up
200713_s_at	microtubule-associated protein, RP/EB family, member 1	MAPRE1	2.70429	up
200714_x_at	amplified in osteosarcoma	OS9	2.25455	up
200715_x_at	ribosomal protein L13a	RPL13A	3.80332	up
200716_x_at	ribosomal protein L13a	RPL13A	3.62492	up
200717_x_at	ribosomal protein L7	RPL7	1.76351	up
200718_s_at	S-phase kinase-associated protein 1A (p19A)	SKP1A	1.45381	down
200719_at	S-phase kinase-associated protein 1A (p19A)	SKP1A	1.26581	up
200720_s_at	ARP1 actin-related protein 1 homolog A, centractin alpha (yeast)	ACTR1A	1.89651	up
200721_s_at	ARP1 actin-related protein 1 homolog A, centractin alpha (yeast)	ACTR1A	1.29813	down
200722_s_at	GPI-anchored membrane protein 1	GPIAP1	2.01961	up
200723_s_at	GPI-anchored membrane protein 1	GPIAP1	2.77506	up
200724_at	ribosomal protein L10	RPL10	1.29852	up
200725_x_at	ribosomal protein L10	RPL10	3.1532	up
200726_at	protein phosphatase 1, catalytic subunit, gamma isoform	PPP1CC	3.16002	up
200727_s_at	ARP2 actin-related protein 2 homolog (yeast)	ACTR2	1.34468	up
200728_at	ARP2 actin-related protein 2 homolog (yeast)	ACTR2	2.69613	up
200729_s_at	ARP2 actin-related protein 2 homolog (yeast)	ACTR2	3.87396	up
200730_s_at	protein tyrosine phosphatase type IVA, member 1	PTP4A1	3.01099	up
200731_s_at	protein tyrosine phosphatase type IVA, member 1	PTP4A1	1.21212	up
200732_s_at	protein tyrosine phosphatase type IVA, member 1	PTP4A1	2.16935	up
200733_s_at	protein tyrosine phosphatase type IVA, member 1	PTP4A1	3.23803	up
200734_s_at	ADP-ribosylation factor 3	ARF3	1.45876	up
200735_x_at	nascent-polypeptide-associated complex alpha polypeptide	NACA	2.27104	up
200736_s_at	glutathione peroxidase 1	GPX1	1.14444	down
200737_at	phosphoglycerate kinase 1	PGK1	2.45484	up
200738_s_at	phosphoglycerate kinase 1	PGK1	2.58569	up
200739_s_at	SMT3 suppressor of mif two 3 homolog 3 (S. cerevisiae)	SUMO3	1.46667	up
200740_s_at	SMT3 suppressor of mif two 3 homolog 3 (S. cerevisiae)	SUMO3	2.51268	up
200741_s_at	ribosomal protein S27 (metallopanstimulin 1)	RPS27	2.66109	up
200742_s_at	tripeptidyl peptidase I	TPP1	1.34471	up
200743_s_at	tripeptidyl peptidase I	TPP1	1.69673	up
200744_s_at	guanine nucleotide binding protein (G protein), beta polypeptide 1	GNB1	1.07198	up
200745_s_at	guanine nucleotide binding protein (G protein), beta polypeptide 1	GNB1	4.81962	up
200746_s_at	guanine nucleotide binding protein (G protein), beta polypeptide 1	GNB1	2.60273	up
200747_s_at	nuclear mitotic apparatus protein 1	NUMA1	1.97126	up
200748_s_at	ferritin, heavy polypeptide 1	FTH1	1.0628	down
200749_at	RAN, member RAS oncogene family	RAN	5.13726	up
200750_s_at	RAN, member RAS oncogene family	RAN	5.82716	up
200751_s_at	heterogeneous nuclear ribonucleoprotein C (C1/C2)	HNRPC	4.97467	up
200752_s_at	calpain 1, (mu/I) large subunit	CAPN1	1.22176	up
200753_x_at	splicing factor, arginine/serine-rich 2	SFRS2	4.83436	up
200754_x_at	splicing factor, arginine/serine-rich 2	SFRS2	3.18585	up
200755_s_at	calumenin	CALU	6.20472	up
200756_x_at	calumenin	CALU	1.6648	down
200757_s_at	calumenin	CALU	1.21861	down
200758_s_at	nuclear factor (erythroid-derived 2)-like 1	NFE2L1	1.77804	down
200759_x_at	nuclear factor (erythroid-derived 2)-like 1	NFE2L1	3.56149	up
200760_s_at	ADP-ribosylation-like factor 6 interacting protein 5	ARL6IP5	2.38143	up
200761_s_at	ADP-ribosylation-like factor 6 interacting protein 5	ARL6IP5	1.93276	up
200762_at	dihydropyrimidinase-like 2	DPYSL2	4.78916	up
200763_s_at	ribosomal protein, large, P1	RPLP1	2.12375	up
200764_s_at	catenin (cadherin-associated protein), alpha 1, 102kDa	CTNNA1	1.09328	down
200765_x_at	catenin (cadherin-associated protein), alpha 1, 102kDa	CTNNA1	2.24648	up
200766_at	cathepsin D (lysosomal aspartyl peptidase)	CTSD	2.889	up
200767_s_at	chromosome 9 open reading frame 10	C9orf10	2.20614	down
200768_s_at	methionine adenosyltransferase II, alpha	MAT2A	4.02803	up
200769_s_at	methionine adenosyltransferase II, alpha	MAT2A	1.24975	down
200770_s_at	laminin, gamma 1 (formerly LAMB2)	LAMC1	1.7863	up
200771_at	laminin, gamma 1 (formerly LAMB2)	LAMC1	2.07665	up
200772_x_at	prothymosin, alpha (gene sequence 28)	PTMA	2.82994	up
200773_x_at	prothymosin, alpha (gene sequence 28) /// hypothetical gene supported by BC013859 /// similar to prothymosin, alpha (gene sequence 28)	PTMA /// LOC441454 /// LOC643287	2.62101	up
200774_at	chromosome 9 open reading frame 10	C9orf10	2.50256	up
200775_s_at	heterogeneous nuclear ribonucleoprotein K	HNRPK	1.63374	up
200776_s_at	basic leucine zipper and W2 domains 1 /// similar to basic leucine zipper and W2 domains 1	BZW1 /// LOC151579	3.43538	up
200777_s_at	basic leucine zipper and W2 domains 1 /// similar to basic leucine zipper and W2 domains 1	BZW1 /// LOC151579	3.78115	up
200778_s_at	septin 2	2008-09-02	1.92823	up
200779_at	activating transcription factor 4 (tax-responsive enhancer element B67)	ATF4	1.56618	up
200780_x_at	GNAS complex locus	GNAS	1.00822	down
200781_s_at	ribosomal protein S15a	RPS15A	2.1368	up
200782_at	annexin A5	ANXA5	2.59263	up
200783_s_at	stathmin 1/oncoprotein 18	STMN1	5.05485	up
200784_s_at	low density lipoprotein-related protein 1 (alpha-2-macroglobulin receptor)	LRP1	1.40378	up
200785_s_at	low density lipoprotein-related protein 1 (alpha-2-macroglobulin receptor)	LRP1	2.12958	down
200786_at	proteasome (prosome, macropain) subunit, beta type, 7	PSMB7	3.65932	up
200787_s_at	phosphoprotein enriched in astrocytes 15	PEA15	2.12425	up
200788_s_at	phosphoprotein enriched in astrocytes 15	PEA15	2.82269	up
200789_at	enoyl Coenzyme A hydratase 1, peroxisomal	ECH1	3.77615	up
200790_at	ornithine decarboxylase 1	ODC1	1.43512	down
200791_s_at	IQ motif containing GTPase activating protein 1	IQGAP1	3.50432	up
200792_at	X-ray repair complementing defective repair in Chinese hamster cells 6 (Ku autoantigen, 70kDa)	XRCC6	4.16453	up
200793_s_at	aconitase 2, mitochondrial	ACO2	1.49428	up
200794_x_at	DAZ associated protein 2	DAZAP2	1.63149	up
200795_at	SPARC-like 1 (mast9, hevin)	SPARCL1	1.32675	up
200796_s_at	myeloid cell leukemia sequence 1 (BCL2-related)	MCL1	2.37851	down
200797_s_at	myeloid cell leukemia sequence 1 (BCL2-related)	MCL1	2.82619	up
200798_x_at	myeloid cell leukemia sequence 1 (BCL2-related)	MCL1	3.24756	up
200799_at	heat shock 70kDa protein 1A	HSPA1A	1.59922	down
200800_s_at	heat shock 70kDa protein 1A /// heat shock 70kDa protein 1B	HSPA1A /// HSPA1B	1.16734	down
200801_x_at	actin, beta	ACTB	1.17082	up
200802_at	seryl-tRNA synthetase	SARS	1.49456	up
200803_s_at	testis enhanced gene transcript (BAX inhibitor 1)	TEGT	1.60503	up
200804_at	testis enhanced gene transcript (BAX inhibitor 1)	TEGT	3.11063	up
200805_at	lectin, mannose-binding 2	LMAN2	2.4471	up
200806_s_at	heat shock 60kDa protein 1 (chaperonin)	HSPD1	1.20616	down
200807_s_at	heat shock 60kDa protein 1 (chaperonin)	HSPD1	3.31355	up
200808_s_at	zyxin	ZYX	1.22384	down
200809_x_at	ribosomal protein L12	RPL12	2.26655	up
200810_s_at	cold inducible RNA binding protein	CIRBP	3.91937	up
200811_at	cold inducible RNA binding protein	CIRBP	3.5513	up
200812_at	chaperonin containing TCP1, subunit 7 (eta)	CCT7	3.72113	up
200813_s_at	platelet-activating factor acetylhydrolase, isoform Ib, alpha subunit 45kDa	PAFAH1B1	2.15264	down
200814_at	proteasome (prosome, macropain) activator subunit 1 (PA28 alpha)	PSME1	3.0463	up
200815_s_at	platelet-activating factor acetylhydrolase, isoform Ib, alpha subunit 45kDa	PAFAH1B1	1.26537	up
200816_s_at	platelet-activating factor acetylhydrolase, isoform Ib, alpha subunit 45kDa	PAFAH1B1	3.50542	up
200817_x_at	ribosomal protein S10	RPS10	2.45086	up
200818_at	ATP synthase, H+ transporting, mitochondrial F1 complex, O subunit (oligomycin sensitivity conferring protein)	ATP5O	3.9045	up
200819_s_at	ribosomal protein S15	RPS15	1.78122	up
200820_at	proteasome (prosome, macropain) 26S subunit, non-ATPase, 8	PSMD8	2.33544	up
200821_at	lysosomal-associated membrane protein 2	LAMP2	3.09074	up
200822_x_at	triosephosphate isomerase 1	TPI1	2.1038	up
200823_x_at	ribosomal protein L29	RPL29	4.05223	up
200824_at	glutathione S-transferase pi	GSTP1	1.21616	down
200825_s_at	hypoxia up-regulated 1	HYOU1	1.64703	up
200826_at	small nuclear ribonucleoprotein D2 polypeptide 16.5kDa	SNRPD2	4.13937	up
200827_at	procollagen-lysine 1, 2-oxoglutarate 5-dioxygenase 1	PLOD1	2.22445	up
200828_s_at	zinc finger protein 207	ZNF207	2.43377	up
200829_x_at	zinc finger protein 207	ZNF207	3.87039	up
200830_at	proteasome (prosome, macropain) 26S subunit, non-ATPase, 2	PSMD2	1.11492	up
200831_s_at	stearoyl-CoA desaturase (delta-9-desaturase)	SCD	1.19719	up
200832_s_at	stearoyl-CoA desaturase (delta-9-desaturase)	SCD	3.12859	down
200833_s_at	RAP1B, member of RAS oncogene family /// similar to RAS related protein 1b isoform 1	RAP1B /// LOC643752	1.61307	up
200834_s_at	ribosomal protein S21	RPS21	4.51594	up
200835_s_at	microtubule-associated protein 4	MAP4	1.28427	down
200836_s_at	microtubule-associated protein 4	MAP4	1.10335	down
200837_at	B-cell receptor-associated protein 31	BCAP31	2.25787	up
200838_at	cathepsin B	CTSB	1.22063	down
200839_s_at	cathepsin B	CTSB	1.23988	down
200840_at	lysyl-tRNA synthetase	KARS	2.53563	up
200841_s_at	glutamyl-prolyl-tRNA synthetase	EPRS	2.70876	down
200842_s_at	glutamyl-prolyl-tRNA synthetase	EPRS	2.5264	up
200843_s_at	glutamyl-prolyl-tRNA synthetase	EPRS	3.78493	up
200844_s_at	peroxiredoxin 6	PRDX6	1.35323	down
200845_s_at	peroxiredoxin 6	PRDX6	1.15247	up
200846_s_at	protein phosphatase 1, catalytic subunit, alpha isoform	PPP1CA	6.68336	up
200847_s_at	transmembrane protein 66	TMEM66	2.06084	up
200848_at	S-adenosylhomocysteine hydrolase-like 1	AHCYL1	2.36366	up
200849_s_at	S-adenosylhomocysteine hydrolase-like 1	AHCYL1	3.41155	up
200850_s_at	S-adenosylhomocysteine hydrolase-like 1	AHCYL1	2.49733	up
200851_s_at	KIAA0174	KIAA0174	2.97572	up
200852_x_at	guanine nucleotide binding protein (G protein), beta polypeptide 2	GNB2	1.71413	up
200853_at	H2A histone family, member Z	H2AFZ	3.53284	up
200854_at	nuclear receptor co-repressor 1	NCOR1	2.66168	up
200855_at	nuclear receptor co-repressor 1 /// chromosome 20 open reading frame 191	NCOR1 /// C20orf191	1.54655	up
200856_x_at	nuclear receptor co-repressor 1 /// chromosome 20 open reading frame 191	NCOR1 /// C20orf191	1.15629	up
200857_s_at	nuclear receptor co-repressor 1	NCOR1	2.8039	up
200858_s_at	ribosomal protein S8	RPS8	2.94463	up
200859_x_at	filamin A, alpha (actin binding protein 280)	FLNA	1.25538	up
200860_s_at	CCR4-NOT transcription complex, subunit 1	CNOT1	1.54272	up
200861_at	CCR4-NOT transcription complex, subunit 1	CNOT1	1.81526	down
200862_at	24-dehydrocholesterol reductase	DHCR24	1.18333	up
200863_s_at	RAB11A, member RAS oncogene family	RAB11A	1.57468	up
200864_s_at	RAB11A, member RAS oncogene family	RAB11A	1.33478	up
200865_at			1.05386	up
200866_s_at	prosaposin (variant Gaucher disease and variant metachromatic leukodystrophy)	PSAP	2.35825	up
200867_at	zinc finger protein 313	ZNF313	3.20579	up
200868_s_at	zinc finger protein 313	ZNF313	2.76495	up
200869_at	ribosomal protein L18a /// similar to ribosomal protein L18a; 60S ribosomal protein L18a	RPL18A /// LOC390354	3.38457	up
200870_at	serine/threonine kinase receptor associated protein	STRAP	1.20787	up
200871_s_at	prosaposin (variant Gaucher disease and variant metachromatic leukodystrophy)	PSAP	1.65843	up
200872_at	S100 calcium binding protein A10 (annexin II ligand, calpactin I, light polypeptide (p11))	S100A10	4.50935	up
200873_s_at	chaperonin containing TCP1, subunit 8 (theta)	CCT8	3.43627	up
200874_s_at	nucleolar protein 5A (56kDa with KKE/D repeat)	NOL5A	1.16456	down
200875_s_at	nucleolar protein 5A (56kDa with KKE/D repeat)	NOL5A	2.60208	up
200876_s_at	proteasome (prosome, macropain) subunit, beta type, 1	PSMB1	5.3098	up
200877_at	chaperonin containing TCP1, subunit 4 (delta)	CCT4	3.4507	up
200878_at	endothelial PAS domain protein 1	EPAS1	1.07949	up
200879_s_at	endothelial PAS domain protein 1	EPAS1	1.28783	up
200880_at	DnaJ (Hsp40) homolog, subfamily A, member 1	DNAJA1	1.04733	up
200881_s_at	DnaJ (Hsp40) homolog, subfamily A, member 1	DNAJA1	1.36766	up
200882_s_at	proteasome (prosome, macropain) 26S subunit, non-ATPase, 4	PSMD4	1.35546	up
200883_at	ubiquinol-cytochrome c reductase core protein II	UQCRC2	2.97021	up
200884_at	creatine kinase, brain	CKB	1.07688	up
200885_at	ras homolog gene family, member C	RHOC	2.98999	up
200886_s_at	phosphoglycerate mutase 1 (brain) /// similar to Phosphoglycerate mutase 1 (Phosphoglycerate mutase isozyme B) (PGAM-B) (BPG-dependent PGAM 1) /// similar to Phosphoglycerate mutase 1 (Phosphoglycerate mutase isozyme B) (PGAM-B) (BPG-dependent PGAM 1)	PGAM1 /// LOC642969 /// LOC643576	2.39277	up
200887_s_at	signal transducer and activator of transcription 1, 91kDa	STAT1	2.08203	up
200888_s_at	ribosomal protein L23	RPL23	3.58289	up
200889_s_at	signal sequence receptor, alpha (translocon-associated protein alpha)	SSR1	1.66709	up
200890_s_at	signal sequence receptor, alpha (translocon-associated protein alpha)	SSR1	2.98604	up
200891_s_at	signal sequence receptor, alpha (translocon-associated protein alpha)	SSR1	3.5305	up
200892_s_at	splicing factor, arginine/serine-rich 10 (transformer 2 homolog, Drosophila)	SFRS10	2.94413	up
200893_at	splicing factor, arginine/serine-rich 10 (transformer 2 homolog, Drosophila)	SFRS10	3.53611	up
200894_s_at	FK506 binding protein 4, 59kDa	FKBP4	1.48186	down
200895_s_at	FK506 binding protein 4, 59kDa	FKBP4	1.17119	down
200896_x_at	hepatoma-derived growth factor (high-mobility group protein 1-like)	HDGF	1.49842	down
200897_s_at	palladin, cytoskeletal associated protein	PALLD	1.28541	up
200898_s_at	meningioma expressed antigen 5 (hyaluronidase)	MGEA5	3.89885	up
200899_s_at	meningioma expressed antigen 5 (hyaluronidase)	MGEA5	2.47	up
200900_s_at	mannose-6-phosphate receptor (cation dependent)	M6PR	3.07101	up
200901_s_at	mannose-6-phosphate receptor (cation dependent)	M6PR	3.32119	up
200902_at	15 kDa selenoprotein	2008-09-15	4.20144	up
200903_s_at	S-adenosylhomocysteine hydrolase	AHCY	7.42812	up
200904_at	major histocompatibility complex, class I, E	HLA-E	1.56871	up
200905_x_at	major histocompatibility complex, class I, E	HLA-E	1.35908	up
200906_s_at	palladin, cytoskeletal associated protein	PALLD	2.38582	up
200907_s_at	palladin, cytoskeletal associated protein	PALLD	1.37028	down
200908_s_at	ribosomal protein, large, P2	RPLP2	2.08514	up
200909_s_at	ribosomal protein, large, P2	RPLP2	2.60317	up
200910_at	chaperonin containing TCP1, subunit 3 (gamma)	CCT3	2.67005	up
200911_s_at	transforming, acidic coiled-coil containing protein 1	TACC1	2.96192	up
200912_s_at	eukaryotic translation initiation factor 4A, isoform 2	EIF4A2	2.40685	up
200913_at	protein phosphatase 1G (formerly 2C), magnesium-dependent, gamma isoform	PPM1G	3.38292	up
200914_x_at	kinectin 1 (kinesin receptor)	KTN1	2.22944	up
200915_x_at	kinectin 1 (kinesin receptor) /// protein disulfide isomerase family A, member 6	KTN1 /// PDIA6	3.16984	up
200916_at	transgelin 2	TAGLN2	1.07211	up
200917_s_at	signal recognition particle receptor ('docking protein')	SRPR	1.13708	down
200918_s_at	signal recognition particle receptor ('docking protein')	SRPR	2.8826	up
200919_at	polyhomeotic-like 2 (Drosophila)	PHC2	3.1203	up
200920_s_at	B-cell translocation gene 1, anti-proliferative	BTG1	3.70934	up
200921_s_at	B-cell translocation gene 1, anti-proliferative	BTG1	3.41151	up
200922_at	KDEL (Lys-Asp-Glu-Leu) endoplasmic reticulum protein retention receptor 1	KDELR1	1.66621	down
200923_at	lectin, galactoside-binding, soluble, 3 binding protein	LGALS3BP	2.21604	up
200924_s_at	solute carrier family 3 (activators of dibasic and neutral amino acid transport), member 2	SLC3A2	1.43247	down
200925_at	cytochrome c oxidase subunit VIa polypeptide 1	COX6A1	2.13788	up
200926_at	ribosomal protein S23	RPS23	3.0822	up
200927_s_at	RAB14, member RAS oncogene family	RAB14	3.07858	up
200928_s_at	RAB14, member RAS oncogene family	RAB14	2.85419	up
200929_at	transmembrane emp24-like trafficking protein 10 (yeast)	TMED10	2.74152	up
200930_s_at	vinculin	VCL	2.12832	down
200931_s_at	vinculin	VCL	1.0363	down
200932_s_at	dynactin 2 (p50)	DCTN2	1.63164	up
200933_x_at	ribosomal protein S4, X-linked	RPS4X	2.43758	up
200934_at	DEK oncogene (DNA binding)	DEK	3.28576	up
200935_at	calreticulin	CALR	1.84474	down
200936_at	ribosomal protein L8	RPL8	2.5175	up
200937_s_at	ribosomal protein L5	RPL5	3.6091	up
200938_s_at	arginine-glutamic acid dipeptide (RE) repeats	RERE	1.78876	down
200939_s_at	arginine-glutamic acid dipeptide (RE) repeats	RERE	1.15402	down
200940_s_at	arginine-glutamic acid dipeptide (RE) repeats	RERE	2.57062	up
200941_at	heat shock factor binding protein 1	HSBP1	1.57008	up
200942_s_at	heat shock factor binding protein 1	HSBP1	2.02843	up
200943_at	high-mobility group nucleosome binding domain 1	HMGN1	3.00367	up
200944_s_at	high-mobility group nucleosome binding domain 1	HMGN1	2.59239	up
200945_s_at	SEC31-like 1 (S. cerevisiae)	SEC31L1	2.36633	up
200946_x_at	glutamate dehydrogenase 1	GLUD1	5.09211	up
200947_s_at	glutamate dehydrogenase 1	GLUD1	3.76139	up
200948_at	myeloid leukemia factor 2	MLF2	1.9302	up
200949_x_at	ribosomal protein S20	RPS20	2.99687	up
200950_at	actin related protein 2/3 complex, subunit 1A, 41kDa	ARPC1A	2.44035	up
200951_s_at	cyclin D2	CCND2	1.68228	up
200952_s_at	cyclin D2	CCND2	3.65081	down
200953_s_at	cyclin D2	CCND2	3.11319	up
200954_at	ATPase, H+ transporting, lysosomal 16kDa, V0 subunit c	ATP6V0C	1.59907	down
200955_at	inner membrane protein, mitochondrial (mitofilin)	IMMT	3.83148	up
200956_s_at	structure specific recognition protein 1	SSRP1	2.5051	up
200957_s_at	structure specific recognition protein 1	SSRP1	4.01968	up
200958_s_at	syndecan binding protein (syntenin)	SDCBP	1.49624	up
200959_at	fusion (involved in t(12;16) in malignant liposarcoma)	FUS	1.22027	down
200960_x_at	clathrin, light polypeptide (Lca)	CLTA	3.51139	up
200961_at	selenophosphate synthetase 2	SEPHS2	3.33688	up
200962_at	ribosomal protein L31 /// similar to ribosomal protein L31	RPL31 /// LOC653773	1.47843	up
200963_x_at	ribosomal protein L31	RPL31	2.94911	up
200964_at	ubiquitin-activating enzyme E1 (A1S9T and BN75 temperature sensitivity complementing)	UBE1	1.72694	up
200965_s_at	actin binding LIM protein 1	ABLIM1	2.49518	up
200966_x_at	aldolase A, fructose-bisphosphate	ALDOA	2.30923	up
200967_at	peptidylprolyl isomerase B (cyclophilin B)	PPIB	4.75191	up
200968_s_at	peptidylprolyl isomerase B (cyclophilin B)	PPIB	5.57349	up
200969_at	stress-associated endoplasmic reticulum protein 1	SERP1	2.26373	up
200970_s_at	stress-associated endoplasmic reticulum protein 1	SERP1	2.28568	up
200971_s_at	stress-associated endoplasmic reticulum protein 1	SERP1	2.99108	up
200972_at	tetraspanin 3	TSPAN3	5.41574	up
200973_s_at	tetraspanin 3	TSPAN3	1.06526	down
200974_at	actin, alpha 2, smooth muscle, aorta	ACTA2	1.21843	down
200975_at	palmitoyl-protein thioesterase 1 (ceroid-lipofuscinosis, neuronal 1, infantile)	PPT1	2.72246	up
200976_s_at	Tax1 (human T-cell leukemia virus type I) binding protein 1	TAX1BP1	1.06173	down
200977_s_at	Tax1 (human T-cell leukemia virus type I) binding protein 1	TAX1BP1	1.2225	up
200978_at	malate dehydrogenase 1, NAD (soluble)	MDH1	3.94196	up
200979_at	Mitogen-activated protein kinase kinase kinase 15	MAP3K15	2.11218	up
200980_s_at	pyruvate dehydrogenase (lipoamide) alpha 1	PDHA1	2.73811	up
200981_x_at	GNAS complex locus	GNAS	1.01629	up
200982_s_at	annexin A6	ANXA6	2.3431	up
200983_x_at	CD59 molecule, complement regulatory protein	CD59	1.00588	down
200984_s_at	CD59 molecule, complement regulatory protein	CD59	1.08501	down
200985_s_at	CD59 molecule, complement regulatory protein	CD59	1.03519	down
200986_at	serpin peptidase inhibitor, clade G (C1 inhibitor), member 1, (angioedema, hereditary)	SERPING1	1.43263	up
200987_x_at	proteasome (prosome, macropain) activator subunit 3 (PA28 gamma; Ki)	PSME3	1.17242	up
200988_s_at	proteasome (prosome, macropain) activator subunit 3 (PA28 gamma; Ki)	PSME3	1.92382	down
200989_at	hypoxia-inducible factor 1, alpha subunit (basic helix-loop-helix transcription factor)	HIF1A	1.69763	up
200990_at	tripartite motif-containing 28	TRIM28	3.13994	up
200991_s_at	sorting nexin 17	SNX17	2.51933	up
200992_at	importin 7	IPO7	3.90689	up
200993_at	importin 7	IPO7	4.14003	up
200994_at	Importin 7	IPO7	2.23387	up
200995_at	Importin 7	IPO7	1.1586	up
200996_at	ARP3 actin-related protein 3 homolog (yeast)	ACTR3	1.85221	up
200997_at	RNA binding motif protein 4 /// similar to RNA-binding protein 4 (RNA-binding motif protein 4) (Lark homolog) (Hlark) (RNA-binding motif protein 4a)	RBM4 /// LOC650029	2.21678	up
200998_s_at	cytoskeleton-associated protein 4	CKAP4	1.44339	up
200999_s_at	cytoskeleton-associated protein 4	CKAP4	2.37586	up
201000_at	alanyl-tRNA synthetase	AARS	2.72667	up
201001_s_at	ubiquitin-conjugating enzyme E2 variant 1 /// ubiquitin-conjugating enzyme E2 variant 1	UBE2V1 /// Kua-UEV	1.43992	up
201002_s_at	ubiquitin-conjugating enzyme E2 variant 1 /// ubiquitin-conjugating enzyme E2 variant 1	UBE2V1 /// Kua-UEV	1.03282	down
201003_x_at	arginyl aminopeptidase (aminopeptidase B) /// ubiquitin-conjugating enzyme E2 variant 1 /// ubiquitin-conjugating enzyme variant Kua /// ubiquitin-conjugating enzyme E2 variant 1	RNPEP /// UBE2V1 /// Kua /// Kua-UEV	2.21464	up
201004_at	signal sequence receptor, delta (translocon-associated protein delta)	SSR4	2.95769	up
201005_at	CD9 molecule	CD9	1.41099	up
201006_at	peroxiredoxin 2	PRDX2	1.65894	down
201007_at	hydroxyacyl-Coenzyme A dehydrogenase/3-ketoacyl-Coenzyme A thiolase/enoyl-Coenzyme A hydratase (trifunctional protein), beta subunit	HADHB	2.41479	up
201008_s_at	thioredoxin interacting protein	TXNIP	8.13126	up
201009_s_at	thioredoxin interacting protein	TXNIP	5.60349	up
201010_s_at	thioredoxin interacting protein	TXNIP	4.20198	up
201011_at	ribophorin I	RPN1	4.33032	up
201012_at	annexin A1	ANXA1	4.27272	up
201013_s_at	phosphoribosylaminoimidazole carboxylase, phosphoribosylaminoimidazole succinocarboxamide synthetase	PAICS	5.11664	up
201014_s_at	phosphoribosylaminoimidazole carboxylase, phosphoribosylaminoimidazole succinocarboxamide synthetase	PAICS	2.18884	up
201015_s_at	junction plakoglobin	JUP	1.86231	down
201016_at	eukaryotic translation initiation factor 1A, X-linked	EIF1AX	2.34487	up
201017_at	eukaryotic translation initiation factor 1A, X-linked	EIF1AX	2.97635	up
201018_at	eukaryotic translation initiation factor 1A, X-linked	EIF1AX	1.95454	up
201019_s_at	eukaryotic translation initiation factor 1A, X-linked	EIF1AX	1.63011	up
201020_at	tyrosine 3-monooxygenase/tryptophan 5-monooxygenase activation protein, eta polypeptide	YWHAH	1.35016	up
201021_s_at	destrin (actin depolymerizing factor)	DSTN	2.64565	up
201022_s_at	destrin (actin depolymerizing factor)	DSTN	3.39711	up
201023_at	TAF7 RNA polymerase II, TATA box binding protein (TBP)-associated factor, 55kDa	TAF7	2.38552	up
201024_x_at	eukaryotic translation initiation factor 5B	EIF5B	1.91548	up
201025_at	eukaryotic translation initiation factor 5B	EIF5B	1.60936	down
201026_at	eukaryotic translation initiation factor 5B	EIF5B	4.95615	up
201027_s_at	eukaryotic translation initiation factor 5B	EIF5B	1.11797	up
201028_s_at	CD99 molecule	CD99	2.03535	up
201029_s_at	CD99 molecule	CD99	1.46557	up
201030_x_at	lactate dehydrogenase B	LDHB	3.40141	up
201031_s_at	heterogeneous nuclear ribonucleoprotein H1 (H)	HNRPH1	3.5801	up
201032_at	bladder cancer associated protein	BLCAP	2.22927	up
201033_x_at	ribosomal protein, large, P0	RPLP0	3.31586	up
201034_at	adducin 3 (gamma)	ADD3	3.03537	up
201035_s_at	L-3-hydroxyacyl-Coenzyme A dehydrogenase, short chain	HADHSC	1.38749	up
201036_s_at	L-3-hydroxyacyl-Coenzyme A dehydrogenase, short chain	HADHSC	2.77943	up
201037_at	phosphofructokinase, platelet	PFKP	2.28851	up
201038_s_at	Acidic (leucine-rich) nuclear phosphoprotein 32 family, member A	ANP32A	3.55114	up
201039_s_at	RAD23 homolog A (S. cerevisiae)	RAD23A	1.02515	up
201040_at	guanine nucleotide binding protein (G protein), alpha inhibiting activity polypeptide 2	GNAI2	4.40627	up
201041_s_at	dual specificity phosphatase 1	DUSP1	3.02386	up
201042_at	transglutaminase 2 (C polypeptide, protein-glutamine-gamma-glutamyltransferase)	TGM2	1.55511	down
201043_s_at	acidic (leucine-rich) nuclear phosphoprotein 32 family, member A	ANP32A	2.06096	down
201044_x_at	dual specificity phosphatase 1	DUSP1	1.42199	down
201045_s_at	RAB6A, member RAS oncogene family	RAB6A	11.7734	down
201046_s_at	RAD23 homolog A (S. cerevisiae)	RAD23A	1.33269	down
201047_x_at	RAB6A, member RAS oncogene family	RAB6A	1.11516	down
201048_x_at	RAB6A, member RAS oncogene family	RAB6A	1.15053	up
201049_s_at	ribosomal protein S18	RPS18	3.24975	up
201050_at	phospholipase D family, member 3	PLD3	2.08283	up
201051_at	Acidic (leucine-rich) nuclear phosphoprotein 32 family, member A	ANP32A	4.2461	up
201052_s_at	proteasome (prosome, macropain) inhibitor subunit 1 (PI31)	PSMF1	1.53596	down
201053_s_at	proteasome (prosome, macropain) inhibitor subunit 1 (PI31)	PSMF1	1.4132	down
201054_at	heterogeneous nuclear ribonucleoprotein A0	HNRPA0	1.75074	up
201055_s_at	heterogeneous nuclear ribonucleoprotein A0	HNRPA0	1.09292	down
201056_at	Golgi autoantigen, golgin subfamily b, macrogolgin (with transmembrane signal), 1	GOLGB1	2.19908	up
201057_s_at	golgi autoantigen, golgin subfamily b, macrogolgin (with transmembrane signal), 1	GOLGB1	4.16889	up
201058_s_at	myosin, light polypeptide 9, regulatory	MYL9	1.01269	down
201059_at	cortactin	CTTN	1.17816	up
201060_x_at	stomatin	STOM	1.41358	down
201061_s_at	stomatin	STOM	1.32013	down
201062_at	stomatin	STOM	1.73653	down
201063_at	reticulocalbin 1, EF-hand calcium binding domain	RCN1	1.10614	up
201064_s_at	poly(A) binding protein, cytoplasmic 4 (inducible form)	PABPC4	3.48456	up
201065_s_at	general transcription factor II, i /// general transcription factor II, i, pseudogene 1 /// similar to general transcription factor II, i isoform 1	GTF2I /// GTF2IP1 /// LOC649791	1.06737	up
201066_at	cytochrome c-1	CYC1	4.59179	up
201067_at	proteasome (prosome, macropain) 26S subunit, ATPase, 2	PSMC2	1.39882	up
201068_s_at	proteasome (prosome, macropain) 26S subunit, ATPase, 2	PSMC2	4.70152	up
201069_at	matrix metallopeptidase 2 (gelatinase A, 72kDa gelatinase, 72kDa type IV collagenase)	MMP2	1.59626	up
201070_x_at	splicing factor 3b, subunit 1, 155kDa	SF3B1	1.43083	down
201071_x_at	splicing factor 3b, subunit 1, 155kDa	SF3B1	3.25457	up
201072_s_at	SWI/SNF related, matrix associated, actin dependent regulator of chromatin, subfamily c, member 1	SMARCC1	1.36839	down
201073_s_at	SWI/SNF related, matrix associated, actin dependent regulator of chromatin, subfamily c, member 1	SMARCC1	9.09553	up
201074_at	SWI/SNF related, matrix associated, actin dependent regulator of chromatin, subfamily c, member 1	SMARCC1	3.03456	up
201075_s_at	SWI/SNF related, matrix associated, actin dependent regulator of chromatin, subfamily c, member 1	SMARCC1	1.78053	up
201076_at	NHP2 non-histone chromosome protein 2-like 1 (S. cerevisiae)	NHP2L1	2.26795	up
201077_s_at	NHP2 non-histone chromosome protein 2-like 1 (S. cerevisiae)	NHP2L1	3.82677	up
201078_at	transmembrane 9 superfamily member 2	TM9SF2	3.08001	up
201079_at	synaptogyrin 2	SYNGR2	5.48338	up
201080_at	Phosphatidylinositol-4-phosphate 5-kinase, type II, beta	PIP5K2B	4.71655	up
201081_s_at	phosphatidylinositol-4-phosphate 5-kinase, type II, beta	PIP5K2B	1.13102	up
201082_s_at	dynactin 1 (p150, glued homolog, Drosophila)	DCTN1	1.15592	down
201083_s_at	BCL2-associated transcription factor 1	BCLAF1	5.64137	up
201084_s_at	BCL2-associated transcription factor 1	BCLAF1	2.59274	up
201085_s_at	SON DNA binding protein	SON	3.83274	up
201086_x_at	SON DNA binding protein	SON	3.78832	up
201087_at	paxillin	PXN	3.45964	up
201088_at	karyopherin alpha 2 (RAG cohort 1, importin alpha 1) /// similar to Importin alpha-2 subunit (Karyopherin alpha-2 subunit) (SRP1-alpha) (RAG cohort protein 1)	KPNA2 /// LOC643995	3.00327	up
201089_at	ATPase, H+ transporting, lysosomal 56/58kDa, V1 subunit B2	ATP6V1B2	2.35398	up
201090_x_at	alpha tubulin	K-ALPHA-1	1.80425	up
201091_s_at	chromobox homolog 3 (HP1 gamma homolog, Drosophila) /// similar to chromobox homolog 3	CBX3 /// LOC653972	3.68341	up
201092_at	retinoblastoma binding protein 7	RBBP7	4.24454	up
201093_x_at	succinate dehydrogenase complex, subunit A, flavoprotein (Fp)	SDHA	1.8771	up
201094_at	ribosomal protein S29	RPS29	2.30354	up
201095_at	death-associated protein	DAP	1.05733	up
201096_s_at	ADP-ribosylation factor 4	ARF4	1.00435	down
201097_s_at	ADP-ribosylation factor 4	ARF4	1.84955	up
201098_at	coatomer protein complex, subunit beta 2 (beta prime)	COPB2	1.59802	up
201099_at	ubiquitin specific peptidase 9, X-linked	USP9X	1.63419	up
201100_s_at	ubiquitin specific peptidase 9, X-linked	USP9X	1.50846	up
201101_s_at	BCL2-associated transcription factor 1	BCLAF1	1.53892	up
201102_s_at	phosphofructokinase, liver	PFKL	1.55313	up
201103_x_at	neuroblastoma breakpoint family, member 11 /// neuroblastoma breakpoint family, member 15 /// neuroblastoma breakpoint family, member 9 /// neuroblastoma breakpoint family, member 10 /// neuroblastoma breakpoint family, member 16	NBPF11 /// NBPF15 /// NBPF9 /// NBPF10 /// NBPF16	2.43567	up
201104_x_at	neuroblastoma breakpoint family, member 14 /// KIAA1245 /// neuroblastoma breakpoint family, member 11 /// neuroblastoma breakpoint family, member 15 /// neuroblastoma breakpoint family, member 9 /// neuroblastoma breakpoint family, member 16	NBPF14 /// KIAA1245 /// NBPF11 /// NBPF15 /// NBPF9 /// NBPF16	2.42944	up
201105_at	lectin, galactoside-binding, soluble, 1 (galectin 1)	LGALS1	5.88036	up
201106_at	glutathione peroxidase 4 (phospholipid hydroperoxidase)	GPX4	1.17176	up
201107_s_at	thrombospondin 1	THBS1	1.1177	up
201108_s_at	thrombospondin 1	THBS1	1.12064	up
201109_s_at	thrombospondin 1	THBS1	1.06515	up
201110_s_at	thrombospondin 1	THBS1	2.79461	up
201111_at	CSE1 chromosome segregation 1-like (yeast)	CSE1L	1.12948	down
201112_s_at	CSE1 chromosome segregation 1-like (yeast)	CSE1L	1.68788	up
201113_at	Tu translation elongation factor, mitochondrial	TUFM	6.60555	up
201114_x_at	proteasome (prosome, macropain) subunit, alpha type, 7	PSMA7	4.08577	up
201115_at	polymerase (DNA directed), delta 2, regulatory subunit 50kDa	POLD2	9.28037	up
201116_s_at	carboxypeptidase E	CPE	3.5553	up
201117_s_at	carboxypeptidase E	CPE	8.61711	down
201118_at	phosphogluconate dehydrogenase /// phosphogluconate dehydrogenase	PGD	2.43681	up
201119_s_at	cytochrome c oxidase subunit 8A (ubiquitous)	COX8A	4.76185	up
201120_s_at	progesterone receptor membrane component 1	PGRMC1	1.09434	down
201121_s_at	progesterone receptor membrane component 1	PGRMC1	1.11364	down
201122_x_at	eukaryotic translation initiation factor 5A	EIF5A	1.32124	up
201123_s_at	eukaryotic translation initiation factor 5A	EIF5A	1.75692	up
201124_at	integrin, beta 5	ITGB5	2.22026	up
201125_s_at	integrin, beta 5	ITGB5	1.38382	up
201126_s_at	mannosyl (alpha-1,3-)-glycoprotein beta-1,2-N-acetylglucosaminyltransferase	MGAT1	1.64984	up
201127_s_at	ATP citrate lyase	ACLY	1.34156	up
201128_s_at	ATP citrate lyase	ACLY	3.02756	up
201129_at	splicing factor, arginine/serine-rich 7, 35kDa	SFRS7	2.39981	up
201130_s_at	cadherin 1, type 1, E-cadherin (epithelial)	CDH1	1.06906	down
201131_s_at	cadherin 1, type 1, E-cadherin (epithelial)	CDH1	1.16303	up
201132_at	heterogeneous nuclear ribonucleoprotein H2 (H')	HNRPH2	5.13495	up
201133_s_at	praja 2, RING-H2 motif containing	PJA2	2.27413	up
201134_x_at	cytochrome c oxidase subunit VIIc	COX7C	2.13271	up
201135_at	enoyl Coenzyme A hydratase, short chain, 1, mitochondrial	ECHS1	20.4266	up
201136_at	proteolipid protein 2 (colonic epithelium-enriched)	PLP2	3.48304	up
201137_s_at	major histocompatibility complex, class II, DP beta 1	HLA-DPB1	4.82826	up
201138_s_at	Sjogren syndrome antigen B (autoantigen La)	SSB	2.88549	up
201139_s_at	Sjogren syndrome antigen B (autoantigen La)	SSB	3.33581	up
201140_s_at	RAB5C, member RAS oncogene family	RAB5C	2.23495	down
201141_at	glycoprotein (transmembrane) nmb	GPNMB	2.69679	up
201142_at	eukaryotic translation initiation factor 2, subunit 1 alpha, 35kDa	EIF2S1	1.01658	down
201143_s_at	eukaryotic translation initiation factor 2, subunit 1 alpha, 35kDa	EIF2S1	1.55026	up
201144_s_at	eukaryotic translation initiation factor 2, subunit 1 alpha, 35kDa	EIF2S1	2.87036	up
201145_at	HCLS1 associated protein X-1	HAX1	3.98289	up
201146_at	nuclear factor (erythroid-derived 2)-like 2	NFE2L2	2.5708	up
201147_s_at	TIMP metallopeptidase inhibitor 3 (Sorsby fundus dystrophy, pseudoinflammatory)	TIMP3	1.82592	up
201148_s_at	TIMP metallopeptidase inhibitor 3 (Sorsby fundus dystrophy, pseudoinflammatory)	TIMP3	2.23629	down
201149_s_at	TIMP metallopeptidase inhibitor 3 (Sorsby fundus dystrophy, pseudoinflammatory)	TIMP3	2.91413	down
201150_s_at	TIMP metallopeptidase inhibitor 3 (Sorsby fundus dystrophy, pseudoinflammatory)	TIMP3	1.00886	down
201151_s_at	muscleblind-like (Drosophila)	MBNL1	1.69895	up
201152_s_at	muscleblind-like (Drosophila)	MBNL1	1.37267	up
201153_s_at	muscleblind-like (Drosophila)	MBNL1	1.53784	up
201154_x_at	ribosomal protein L4	RPL4	3.46535	up
201155_s_at	mitofusin 2	MFN2	1.18068	down
201156_s_at	RAB5C, member RAS oncogene family	RAB5C	1.08999	up
201157_s_at	N-myristoyltransferase 1	NMT1	2.37004	up
201158_at	N-myristoyltransferase 1	NMT1	2.1479	up
201159_s_at	N-myristoyltransferase 1	NMT1	2.26231	up
201160_s_at	cold shock domain protein A	CSDA	1.37461	down
201161_s_at	cold shock domain protein A	CSDA	1.3628	down
201162_at	insulin-like growth factor binding protein 7	IGFBP7	3.55113	up
201163_s_at	insulin-like growth factor binding protein 7	IGFBP7	4.10045	up
201164_s_at	pumilio homolog 1 (Drosophila)	PUM1	2.35824	up
201165_s_at	pumilio homolog 1 (Drosophila)	PUM1	1.96392	down
201166_s_at	pumilio homolog 1 (Drosophila)	PUM1	3.37595	up
201167_x_at	Rho GDP dissociation inhibitor (GDI) alpha	ARHGDIA	1.08799	up
201168_x_at	Rho GDP dissociation inhibitor (GDI) alpha	ARHGDIA	2.39263	up
201169_s_at	basic helix-loop-helix domain containing, class B, 2	BHLHB2	1.19384	down
201170_s_at	basic helix-loop-helix domain containing, class B, 2	BHLHB2	2.38939	up
201171_at	ATPase, H+ transporting, lysosomal 9kDa, V0 subunit e	ATP6V0E	4.47214	up
201172_x_at	ATPase, H+ transporting, lysosomal 9kDa, V0 subunit e	ATP6V0E	1.88394	up
201173_x_at	nuclear distribution gene C homolog (A. nidulans)	NUDC	1.30693	down
201174_s_at	telomeric repeat binding factor 2, interacting protein	TERF2IP	1.33914	down
201175_at	thioredoxin domain containing 14	TXNDC14	3.87948	up
201176_s_at	archain 1	ARCN1	2.83163	up
201177_s_at	SUMO-1 activating enzyme subunit 2	UBA2	3.49196	up
201178_at	F-box protein 7	FBXO7	1.36295	down
201179_s_at	guanine nucleotide binding protein (G protein), alpha inhibiting activity polypeptide 3	GNAI3	2.90256	up
201180_s_at	guanine nucleotide binding protein (G protein), alpha inhibiting activity polypeptide 3	GNAI3	3.41068	up
201181_at	guanine nucleotide binding protein (G protein), alpha inhibiting activity polypeptide 3	GNAI3	1.33418	down
201182_s_at	chromodomain helicase DNA binding protein 4	CHD4	3.1879	up
201183_s_at	chromodomain helicase DNA binding protein 4	CHD4	1.38444	up
201184_s_at	chromodomain helicase DNA binding protein 4	CHD4	2.25554	up
201185_at	HtrA serine peptidase 1	HTRA1	1.37909	down
201186_at	low density lipoprotein receptor-related protein associated protein 1	LRPAP1	3.63183	up
201187_s_at	inositol 1,4,5-triphosphate receptor, type 3	ITPR3	1.33656	down
201188_s_at	inositol 1,4,5-triphosphate receptor, type 3	ITPR3	2.78425	down
201189_s_at	inositol 1,4,5-triphosphate receptor, type 3	ITPR3	1.07988	down
201190_s_at	phosphatidylinositol transfer protein, alpha	PITPNA	3.17897	up
201191_at	phosphatidylinositol transfer protein, alpha	PITPNA	1.40822	up
201192_s_at	phosphatidylinositol transfer protein, alpha	PITPNA	4.78651	up
201193_at	isocitrate dehydrogenase 1 (NADP+), soluble	IDH1	2.86215	up
201194_at	selenoprotein W, 1	SEPW1	4.08855	up
201195_s_at	solute carrier family 7 (cationic amino acid transporter, y+ system), member 5	SLC7A5	1.27696	down
201196_s_at	adenosylmethionine decarboxylase 1	AMD1	1.47735	up
201197_at	adenosylmethionine decarboxylase 1	AMD1	1.01196	down
201198_s_at	proteasome (prosome, macropain) 26S subunit, non-ATPase, 1	PSMD1	1.64198	up
201199_s_at	proteasome (prosome, macropain) 26S subunit, non-ATPase, 1	PSMD1	2.10142	up
201200_at	cellular repressor of E1A-stimulated genes 1	CREG1	1.24808	down
201201_at	cystatin B (stefin B)	CSTB	3.86627	up
201202_at	proliferating cell nuclear antigen	PCNA	4.1668	up
201203_s_at	ribosome binding protein 1 homolog 180kDa (dog)	RRBP1	1.95783	down
201204_s_at	Ribosome binding protein 1 homolog 180kDa (dog)	RRBP1	1.97724	up
201205_at			1.55069	down
201206_s_at	ribosome binding protein 1 homolog 180kDa (dog)	RRBP1	1.9049	up
201207_at	tumor necrosis factor, alpha-induced protein 1 (endothelial)	TNFAIP1	1.25581	up
201208_s_at	tumor necrosis factor, alpha-induced protein 1 (endothelial)	TNFAIP1	1.43089	down
201209_at	histone deacetylase 1	HDAC1	2.5814	up
201210_at	DEAD (Asp-Glu-Ala-Asp) box polypeptide 3, X-linked	DDX3X	1.29033	up
201211_s_at	DEAD (Asp-Glu-Ala-Asp) box polypeptide 3, X-linked	DDX3X	2.72908	down
201212_at	legumain	LGMN	3.20895	up
201213_at			1.65734	up
201214_s_at	protein phosphatase 1, regulatory subunit 7	PPP1R7	2.86833	up
201215_at	plastin 3 (T isoform)	PLS3	1.91446	up
201216_at	endoplasmic reticulum protein 29	ERP29	4.18781	up
201217_x_at	ribosomal protein L3	RPL3	3.18479	up
201218_at	C-terminal binding protein 2 /// similar to C-terminal binding protein 2 /// similar to C-terminal binding protein 2 /// similar to C-terminal binding protein 2	CTBP2 /// LOC645291 /// LOC645508 /// LOC650999	3.93427	up
201219_at	C-terminal binding protein 2 /// similar to C-terminal binding protein 2 /// similar to C-terminal binding protein 2	CTBP2 /// LOC645291 /// LOC650999	2.44254	up
201220_x_at	C-terminal binding protein 2	CTBP2	1.63698	up
201221_s_at	small nuclear ribonucleoprotein 70kDa polypeptide (RNP antigen)	SNRP70	2.9249	up
201222_s_at	RAD23 homolog B (S. cerevisiae)	RAD23B	2.88933	up
201223_s_at	RAD23 homolog B (S. cerevisiae)	RAD23B	4.28548	up
201224_s_at	serine/arginine repetitive matrix 1	SRRM1	1.67817	down
201225_s_at	serine/arginine repetitive matrix 1	SRRM1	4.08692	up
201226_at	NADH dehydrogenase (ubiquinone) 1 beta subcomplex, 8, 19kDa	NDUFB8	4.30878	up
201227_s_at	NADH dehydrogenase (ubiquinone) 1 beta subcomplex, 8, 19kDa	NDUFB8	2.62509	up
201228_s_at	ariadne homolog 2 (Drosophila)	ARIH2	1.30795	down
201229_s_at	ariadne homolog 2 (Drosophila)	ARIH2	1.79796	up
201230_s_at	ariadne homolog 2 (Drosophila)	ARIH2	2.25354	up
201231_s_at	enolase 1, (alpha)	ENO1	3.13891	up
201232_s_at	proteasome (prosome, macropain) 26S subunit, non-ATPase, 13	PSMD13	3.21184	up
201233_at	proteasome (prosome, macropain) 26S subunit, non-ATPase, 13	PSMD13	1.4077	down
201234_at	integrin-linked kinase	ILK	1.65918	up
201235_s_at	BTG family, member 2	BTG2	1.2396	up
201236_s_at	BTG family, member 2	BTG2	2.71233	up
201237_at	capping protein (actin filament) muscle Z-line, alpha 2	CAPZA2	2.09043	up
201238_s_at	capping protein (actin filament) muscle Z-line, alpha 2	CAPZA2	1.96468	up
201239_s_at	signal peptidase complex subunit 2 homolog (S. cerevisiae) /// similar to Signal peptidase complex subunit 2 (Microsomal signal peptidase 25 kDa subunit) (SPase 25 kDa subunit)	SPCS2 /// LOC653566	3.91911	up
201240_s_at	signal peptidase complex subunit 2 homolog (S. cerevisiae)	SPCS2	4.20528	up
201241_at	DEAD (Asp-Glu-Ala-Asp) box polypeptide 1	DDX1	5.38548	up
201242_s_at	ATPase, Na+/K+ transporting, beta 1 polypeptide	ATP1B1	2.47778	up
201243_s_at	ATPase, Na+/K+ transporting, beta 1 polypeptide	ATP1B1	1.29907	down
201244_s_at	v-raf-1 murine leukemia viral oncogene homolog 1	RAF1	3.20147	up
201245_s_at	OTU domain, ubiquitin aldehyde binding 1	OTUB1	1.0675	down
201246_s_at	OTU domain, ubiquitin aldehyde binding 1	OTUB1	5.26179	up
201247_at			1.21507	down
201248_s_at	sterol regulatory element binding transcription factor 2	SREBF2	1.32985	down
201249_at	solute carrier family 2 (facilitated glucose transporter), member 1	SLC2A1	1.12353	up
201250_s_at	solute carrier family 2 (facilitated glucose transporter), member 1	SLC2A1	1.16836	up
201251_at	pyruvate kinase, muscle	PKM2	1.30996	up
201252_at	proteasome (prosome, macropain) 26S subunit, ATPase, 4 /// similar to 26S protease regulatory subunit 6B (MIP224) (MB67-interacting protein) (TAT-binding protein 7) (TBP-7)	PSMC4 /// LOC652826	1.00931	up
201253_s_at	CDP-diacylglycerol--inositol 3-phosphatidyltransferase (phosphatidylinositol synthase)	CDIPT	1.05887	down
201254_x_at	ribosomal protein S6	RPS6	2.7007	up
201255_x_at	HLA-B associated transcript 3	BAT3	1.2451	down
201256_at	cytochrome c oxidase subunit VIIa polypeptide 2 like	COX7A2L	2.12829	up
201257_x_at	ribosomal protein S3A	RPS3A	2.072	up
201258_at	ribosomal protein S16	RPS16	4.86386	up
201259_s_at	synaptophysin-like 1	SYPL1	1.67136	up
201260_s_at	synaptophysin-like 1	SYPL1	1.55336	up
201261_x_at	biglycan	BGN	1.0726	down
201262_s_at	biglycan	BGN	1.34384	down
201263_at	threonyl-tRNA synthetase	TARS	1.04507	up
201264_at	coatomer protein complex, subunit epsilon	COPE	2.20813	up
201265_at			1.55905	down
201266_at	thioredoxin reductase 1	TXNRD1	1.6845	up
201267_s_at	proteasome (prosome, macropain) 26S subunit, ATPase, 3	PSMC3	1.21835	up
201268_at	non-metastatic cells 2, protein (NM23B) expressed in /// NM23-LV	NME2 /// NME1-NME2	4.24255	up
201269_s_at	NudC domain containing 3	NUDCD3	1.80535	down
201270_x_at	NudC domain containing 3	NUDCD3	1.27798	up
201271_s_at	RNA binding protein, autoantigenic (hnRNP-associated with lethal yellow homolog (mouse))	RALY	1.2727	down
201272_at	aldo-keto reductase family 1, member B1 (aldose reductase)	AKR1B1	3.93702	up
201273_s_at	signal recognition particle 9kDa	SRP9	3.17725	up
201274_at	proteasome (prosome, macropain) subunit, alpha type, 5	PSMA5	3.84366	up
201275_at	farnesyl diphosphate synthase (farnesyl pyrophosphate synthetase, dimethylallyltranstransferase, geranyltranstransferase)	FDPS	5.07599	up
201276_at	RAB5B, member RAS oncogene family	RAB5B	1.01878	up
201277_s_at	heterogeneous nuclear ribonucleoprotein A/B	HNRPAB	3.42668	up
201278_at	Disabled homolog 2, mitogen-responsive phosphoprotein (Drosophila)	DAB2	2.39282	up
201279_s_at	disabled homolog 2, mitogen-responsive phosphoprotein (Drosophila)	DAB2	1.65102	up
201280_s_at	disabled homolog 2, mitogen-responsive phosphoprotein (Drosophila)	DAB2	1.63029	up
201281_at	adhesion regulating molecule 1	ADRM1	1.00405	down
201282_at	oxoglutarate (alpha-ketoglutarate) dehydrogenase (lipoamide)	OGDH	2.07067	up
201283_s_at	trafficking protein, kinesin binding 1	TRAK1	2.13845	down
201284_s_at	N-acylaminoacyl-peptide hydrolase	APEH	1.53094	up
201285_at	makorin, ring finger protein, 1 /// makorin, ring finger protein, 1	MKRN1	1.56229	down
201286_at	syndecan 1	SDC1	2.71621	down
201287_s_at	syndecan 1	SDC1	1.17852	down
201288_at	Rho GDP dissociation inhibitor (GDI) beta	ARHGDIB	1.79653	up
201289_at	cysteine-rich, angiogenic inducer, 61	CYR61	2.35771	down
201290_at	SEC11-like 1 (S. cerevisiae)	SEC11L1	3.22727	up
201291_s_at	topoisomerase (DNA) II alpha 170kDa	TOP2A	1.38655	down
201292_at	topoisomerase (DNA) II alpha 170kDa	TOP2A	1.94813	up
201293_x_at	peptidylprolyl isomerase A (cyclophilin A)	PPIA	3.62657	up
201294_s_at	WD repeat and SOCS box-containing 1	WSB1	1.01959	up
201295_s_at	WD repeat and SOCS box-containing 1	WSB1	4.34388	up
201296_s_at	WD repeat and SOCS box-containing 1	WSB1	3.37573	up
201297_s_at	MOB1, Mps One Binder kinase activator-like 1B (yeast)	MOBK1B	1.41093	up
201298_s_at	MOB1, Mps One Binder kinase activator-like 1B (yeast)	MOBK1B	2.25648	up
201299_s_at	MOB1, Mps One Binder kinase activator-like 1B (yeast)	MOBK1B	1.04955	up
201300_s_at	prion protein (p27-30) (Creutzfeldt-Jakob disease, Gerstmann-Strausler-Scheinker syndrome, fatal familial insomnia)	PRNP	3.00227	up
201301_s_at	annexin A4	ANXA4	4.52668	up
201302_at	annexin A4	ANXA4	3.14599	up
201303_at	DEAD (Asp-Glu-Ala-Asp) box polypeptide 48	DDX48	3.21346	up
201304_at	NADH dehydrogenase (ubiquinone) 1 alpha subcomplex, 5, 13kDa	NDUFA5	1.63825	up
201305_x_at	acidic (leucine-rich) nuclear phosphoprotein 32 family, member B	ANP32B	1.07121	down
201306_s_at	acidic (leucine-rich) nuclear phosphoprotein 32 family, member B	ANP32B	1.10914	down
201307_at	septin 11	2008-09-11	1.7889	up
201308_s_at	septin 11	2008-09-11	10.2119	up
201309_x_at	chromosome 5 open reading frame 13	C5orf13	1.26167	up
201310_s_at	chromosome 5 open reading frame 13	C5orf13	1.90964	up
201311_s_at	SH3 domain binding glutamic acid-rich protein like	SH3BGRL	1.22929	up
201312_s_at	SH3 domain binding glutamic acid-rich protein like	SH3BGRL	1.10663	up
201313_at	enolase 2 (gamma, neuronal)	ENO2	1.19345	down
201314_at	serine/threonine kinase 25 (STE20 homolog, yeast)	STK25	1.14693	up
201315_x_at	interferon induced transmembrane protein 2 (1-8D)	IFITM2	3.23853	up
201316_at	proteasome (prosome, macropain) subunit, alpha type, 2	PSMA2	1.31947	down
201317_s_at	proteasome (prosome, macropain) subunit, alpha type, 2	PSMA2	4.43881	up
201318_s_at	myosin regulatory light chain MRCL3 /// myosin regulatory light chain MRLC2	MRCL3 /// MRLC2	1.52973	up
201319_at	myosin regulatory light chain MRCL3	MRCL3	1.31835	up
201320_at	SWI/SNF related, matrix associated, actin dependent regulator of chromatin, subfamily c, member 2	SMARCC2	1.82469	down
201321_s_at	SWI/SNF related, matrix associated, actin dependent regulator of chromatin, subfamily c, member 2	SMARCC2	1.00044	up
201322_at	ATP synthase, H+ transporting, mitochondrial F1 complex, beta polypeptide	ATP5B	1.40309	up
201323_at	EBNA1 binding protein 2	EBNA1BP2	2.73604	up
201324_at	epithelial membrane protein 1	EMP1	2.70007	up
201325_s_at	epithelial membrane protein 1	EMP1	1.25189	up
201326_at	chaperonin containing TCP1, subunit 6A (zeta 1)	CCT6A	3.72434	up
201327_s_at	chaperonin containing TCP1, subunit 6A (zeta 1)	CCT6A	4.46739	up
201328_at	v-ets erythroblastosis virus E26 oncogene homolog 2 (avian)	ETS2	3.75535	up
201329_s_at	v-ets erythroblastosis virus E26 oncogene homolog 2 (avian)	ETS2	11.208	up
201330_at	arginyl-tRNA synthetase	RARS	4.50739	up
201331_s_at	signal transducer and activator of transcription 6, interleukin-4 induced	STAT6	1.57226	up
201332_s_at	signal transducer and activator of transcription 6, interleukin-4 induced	STAT6	1.14436	up
201333_s_at	Rho guanine nucleotide exchange factor (GEF) 12	ARHGEF12	1.23149	down
201334_s_at	Rho guanine nucleotide exchange factor (GEF) 12	ARHGEF12	1.2082	down
201335_s_at	Rho guanine nucleotide exchange factor (GEF) 12	ARHGEF12	1.22903	down
201336_at	vesicle-associated membrane protein 3 (cellubrevin)	VAMP3	2.88061	up
201337_s_at	vesicle-associated membrane protein 3 (cellubrevin)	VAMP3	4.78752	up
201338_x_at	general transcription factor IIIA	GTF3A	2.55924	up
201339_s_at	sterol carrier protein 2	SCP2	3.32564	up
201340_s_at	ectodermal-neural cortex (with BTB-like domain)	ENC1	1.59587	up
201341_at	ectodermal-neural cortex (with BTB-like domain)	ENC1	1.67188	up
201342_at	small nuclear ribonucleoprotein polypeptide C	SNRPC	1.15352	down
201343_at	ubiquitin-conjugating enzyme E2D 2 (UBC4/5 homolog, yeast)	UBE2D2	2.18585	up
201344_at	ubiquitin-conjugating enzyme E2D 2 (UBC4/5 homolog, yeast)	UBE2D2	1.66626	up
201345_s_at	ubiquitin-conjugating enzyme E2D 2 (UBC4/5 homolog, yeast)	UBE2D2	2.20663	up
201346_at	adiponectin receptor 2	ADIPOR2	2.6648	up
201347_x_at	glyoxylate reductase/hydroxypyruvate reductase	GRHPR	1.12025	up
201348_at	glutathione peroxidase 3 (plasma)	GPX3	1.27927	up
201349_at	solute carrier family 9 (sodium/hydrogen exchanger), member 3 regulator 1	SLC9A3R1	2.25628	up
201350_at	flotillin 2	FLOT2	1.62709	up
201351_s_at	YME1-like 1 (S. cerevisiae)	YME1L1	2.65697	up
201352_at	YME1-like 1 (S. cerevisiae)	YME1L1	4.68481	up
201353_s_at	bromodomain adjacent to zinc finger domain, 2A	BAZ2A	1.90745	up
201354_s_at	bromodomain adjacent to zinc finger domain, 2A	BAZ2A	1.21879	up
201355_s_at	bromodomain adjacent to zinc finger domain, 2A	BAZ2A	1.35514	down
201356_at	splicing factor 3a, subunit 1, 120kDa	SF3A1	2.56665	up
201357_s_at	splicing factor 3a, subunit 1, 120kDa	SF3A1	1.0037	down
201358_s_at	coatomer protein complex, subunit beta	COPB	3.46908	up
201359_at	coatomer protein complex, subunit beta	COPB	3.49989	up
201360_at	cystatin C (amyloid angiopathy and cerebral hemorrhage)	CST3	2.77377	up
201361_at	transmembrane protein 109	TMEM109	5.65747	up
201362_at	influenza virus NS1A binding protein	IVNS1ABP	1.58756	up
201363_s_at	influenza virus NS1A binding protein	IVNS1ABP	1.47845	up
201364_s_at	ornithine decarboxylase antizyme 2	OAZ2	1.66679	up
201365_at	ornithine decarboxylase antizyme 2	OAZ2	1.01943	down
201366_at	annexin A7	ANXA7	2.00205	up
201367_s_at	zinc finger protein 36, C3H type-like 2	ZFP36L2	2.26666	up
201368_at	zinc finger protein 36, C3H type-like 2	ZFP36L2	3.88416	up
201369_s_at	zinc finger protein 36, C3H type-like 2	ZFP36L2	6.48722	up
201370_s_at	cullin 3	CUL3	4.17016	up
201371_s_at	cullin 3	CUL3	2.12731	up
201372_s_at	cullin 3	CUL3	1.67455	down
201373_at	plectin 1, intermediate filament binding protein 500kDa	PLEC1	1.22689	up
201374_x_at	protein phosphatase 2 (formerly 2A), catalytic subunit, beta isoform	PPP2CB	2.76638	down
201375_s_at	protein phosphatase 2 (formerly 2A), catalytic subunit, beta isoform	PPP2CB	2.46937	up
201376_s_at	heterogeneous nuclear ribonucleoprotein F	HNRPF	1.09565	down
201377_at	ubiquitin associated protein 2-like	UBAP2L	3.40241	up
201378_s_at	ubiquitin associated protein 2-like	UBAP2L	1.19903	up
201379_s_at	tumor protein D52-like 2	TPD52L2	2.23023	up
201380_at	cartilage associated protein	CRTAP	2.07294	up
201381_x_at	calcyclin binding protein	CACYBP	2.06727	up
201382_at	calcyclin binding protein	CACYBP	2.84229	up
201383_s_at	neighbor of BRCA1 gene 1 /// similar to neighbor of BRCA1 gene 1	NBR1 /// LOC653347	2.08552	up
201384_s_at	neighbor of BRCA1 gene 1 /// similar to neighbor of BRCA1 gene 1	NBR1 /// LOC653347	1.3424	up
201385_at	DEAH (Asp-Glu-Ala-His) box polypeptide 15	DHX15	3.6798	up
201386_s_at	DEAH (Asp-Glu-Ala-His) box polypeptide 15	DHX15	3.16004	up
201387_s_at	ubiquitin carboxyl-terminal esterase L1 (ubiquitin thiolesterase)	UCHL1	2.1275	up
201388_at	proteasome (prosome, macropain) 26S subunit, non-ATPase, 3	PSMD3	2.24736	up
201389_at	integrin, alpha 5 (fibronectin receptor, alpha polypeptide)	ITGA5	1.52833	down
201390_s_at	casein kinase 2, beta polypeptide	CSNK2B	2.92183	up
201391_at	TNF receptor-associated protein 1	TRAP1	1.07035	up
201392_s_at	insulin-like growth factor 2 receptor	IGF2R	1.60083	up
201393_s_at	insulin-like growth factor 2 receptor	IGF2R	2.93038	up
201394_s_at	RNA binding motif protein 5	RBM5	17.0295	up
201395_at	RNA binding motif protein 5	RBM5	3.61231	up
201396_s_at	small glutamine-rich tetratricopeptide repeat (TPR)-containing, alpha	SGTA	2.29298	down
201397_at	phosphoglycerate dehydrogenase	PHGDH	1.50116	up
201398_s_at	translocation associated membrane protein 1	TRAM1	2.17844	up
201399_s_at	translocation associated membrane protein 1	TRAM1	1.47066	up
201400_at	proteasome (prosome, macropain) subunit, beta type, 3	PSMB3	3.90154	up
201401_s_at	adrenergic, beta, receptor kinase 1	ADRBK1	2.50668	down
201402_at	adrenergic, beta, receptor kinase 1	ADRBK1	1.64694	up
201403_s_at	microsomal glutathione S-transferase 3	MGST3	2.32282	up
201404_x_at	proteasome (prosome, macropain) subunit, beta type, 2	PSMB2	1.63067	down
201405_s_at	COP9 constitutive photomorphogenic homolog subunit 6 (Arabidopsis)	COPS6	2.92524	up
201406_at	ribosomal protein L36a /// similar to large subunit ribosomal protein L36a	RPL36A /// LOC644889	2.45922	up
201407_s_at	protein phosphatase 1, catalytic subunit, beta isoform	PPP1CB	1.51138	down
201408_at	protein phosphatase 1, catalytic subunit, beta isoform	PPP1CB	1.27089	up
201409_s_at	protein phosphatase 1, catalytic subunit, beta isoform	PPP1CB	1.05576	down
201410_at	Pleckstrin homology domain containing, family B (evectins) member 2	PLEKHB2	1.81137	up
201411_s_at	pleckstrin homology domain containing, family B (evectins) member 2	PLEKHB2	1.27393	up
201412_at	low density lipoprotein receptor-related protein 10	LRP10	1.10775	down
201413_at	hydroxysteroid (17-beta) dehydrogenase 4	HSD17B4	2.11798	up
201414_s_at	nucleosome assembly protein 1-like 4	NAP1L4	1.06062	down
201415_at	glutathione synthetase	GSS	1.52643	up
201416_at	SRY (sex determining region Y)-box 4	SOX4	4.85882	up
201417_at	SRY (sex determining region Y)-box 4	SOX4	1.54519	up
201418_s_at	SRY (sex determining region Y)-box 4	SOX4	1.31592	down
201419_at	BRCA1 associated protein-1 (ubiquitin carboxy-terminal hydrolase)	BAP1	1.72695	up
201420_s_at	WD repeat domain 77	WDR77	1.22039	up
201421_s_at	WD repeat domain 77	WDR77	1.30387	down
201422_at	interferon, gamma-inducible protein 30	IFI30	2.82219	up
201423_s_at	cullin 4A	CUL4A	1.13875	down
201424_s_at	cullin 4A	CUL4A	1.0661	down
201425_at	aldehyde dehydrogenase 2 family (mitochondrial)	ALDH2	3.12303	up
201426_s_at	vimentin	VIM	4.07294	up
201427_s_at	selenoprotein P, plasma, 1	SEPP1	2.85238	up
201428_at	claudin 4	CLDN4	1.425	up
201429_s_at	polo-like kinase 1 (Drosophila) /// ribosomal protein L37a	PLK1 /// RPL37A	2.06947	up
201430_s_at	dihydropyrimidinase-like 3	DPYSL3	2.07639	up
201431_s_at	dihydropyrimidinase-like 3	DPYSL3	1.37153	down
201432_at	catalase	CAT	1.05167	down
201433_s_at	phosphatidylserine synthase 1	PTDSS1	3.59095	up
201434_at	tetratricopeptide repeat domain 1	TTC1	1.23726	up
201435_s_at	eukaryotic translation initiation factor 4E	EIF4E	1.89655	up
201436_at	eukaryotic translation initiation factor 4E /// similar to eukaryotic translation initiation factor 4E	EIF4E /// LOC644751	2.1809	down
201437_s_at	eukaryotic translation initiation factor 4E	EIF4E	2.55202	up
201438_at	collagen, type VI, alpha 3	COL6A3	1.90045	up
201439_at	golgi-specific brefeldin A resistance factor 1	GBF1	2.57633	up
201440_at	DEAD (Asp-Glu-Ala-Asp) box polypeptide 23	DDX23	3.19614	up
201441_at	cytochrome c oxidase subunit Vib polypeptide 1 (ubiquitous)	COX6B1	1.29023	up
201442_s_at	ATPase, H+ transporting, lysosomal accessory protein 2	ATP6AP2	1.70417	up
201443_s_at	ATPase, H+ transporting, lysosomal accessory protein 2	ATP6AP2	2.18197	up
201444_s_at	ATPase, H+ transporting, lysosomal accessory protein 2	ATP6AP2	1.80885	up
201445_at	calponin 3, acidic	CNN3	1.95436	down
201446_s_at	TIA1 cytotoxic granule-associated RNA binding protein	TIA1	1.37533	up
201447_at	TIA1 cytotoxic granule-associated RNA binding protein	TIA1	1.4471	down
201448_at	TIA1 cytotoxic granule-associated RNA binding protein	TIA1	3.19107	up
201449_at	TIA1 cytotoxic granule-associated RNA binding protein	TIA1	1.86135	up
201450_s_at	TIA1 cytotoxic granule-associated RNA binding protein	TIA1	8.11931	up
201451_x_at	Ras homolog enriched in brain	RHEB	2.23149	up
201452_at	Ras homolog enriched in brain	RHEB	1.36895	down
201453_x_at	Ras homolog enriched in brain	RHEB	1.58106	up
201454_s_at	aminopeptidase puromycin sensitive /// region containing aminopeptidase puromycin sensitive; hypothetical protein FLJ11822	NPEPPS /// LOC649270	1.08984	down
201455_s_at	aminopeptidase puromycin sensitive /// region containing aminopeptidase puromycin sensitive; hypothetical protein FLJ11822	NPEPPS /// LOC649270	1.60987	up
201456_s_at	BUB3 budding uninhibited by benzimidazoles 3 homolog (yeast)	BUB3	3.17771	up
201457_x_at	BUB3 budding uninhibited by benzimidazoles 3 homolog (yeast)	BUB3	3.69471	up
201458_s_at	BUB3 budding uninhibited by benzimidazoles 3 homolog (yeast)	BUB3	2.86998	up
201459_at	RuvB-like 2 (E. coli)	RUVBL2	1.38052	down
201460_at	mitogen-activated protein kinase-activated protein kinase 2	MAPKAPK2	1.54998	up
201461_s_at	mitogen-activated protein kinase-activated protein kinase 2	MAPKAPK2	1.69945	down
201462_at	secernin 1	SCRN1	3.33057	up
201463_s_at	transaldolase 1	TALDO1	1.0445	down
201464_x_at	v-jun sarcoma virus 17 oncogene homolog (avian)	JUN	1.90601	up
201465_s_at	v-jun sarcoma virus 17 oncogene homolog (avian)	JUN	1.10976	down
201466_s_at	v-jun sarcoma virus 17 oncogene homolog (avian)	JUN	2.13715	down
201467_s_at	NAD(P)H dehydrogenase, quinone 1	NQO1	1.03208	down
201468_s_at	NAD(P)H dehydrogenase, quinone 1	NQO1	1.33853	up
201469_s_at	SHC (Src homology 2 domain containing) transforming protein 1	SHC1	2.13629	down
201470_at	glutathione S-transferase omega 1	GSTO1	2.12925	up
201471_s_at	sequestosome 1	SQSTM1	1.0253	up
201472_at	von Hippel-Lindau binding protein 1	VBP1	1.87704	up
201473_at	jun B proto-oncogene	JUNB	2.53429	up
201474_s_at	integrin, alpha 3 (antigen CD49C, alpha 3 subunit of VLA-3 receptor)	ITGA3	2.04489	up
201475_x_at	methionine-tRNA synthetase	MARS	2.74324	up
201476_s_at	ribonucleotide reductase M1 polypeptide	RRM1	1.36501	down
201477_s_at	ribonucleotide reductase M1 polypeptide	RRM1	1.11207	up
201478_s_at	dyskeratosis congenita 1, dyskerin	DKC1	1.28419	up
201479_at	dyskeratosis congenita 1, dyskerin	DKC1	3.86873	up
201480_s_at	suppressor of Ty 5 homolog (S. cerevisiae)	SUPT5H	2.32041	down
201481_s_at	phosphorylase, glycogen; brain	PYGB	1.72064	up
201482_at	quiescin Q6	QSCN6	2.44941	up
201483_s_at	suppressor of Ty 4 homolog 1 (S. cerevisiae)	SUPT4H1	1.61995	up
201484_at	suppressor of Ty 4 homolog 1 (S. cerevisiae)	SUPT4H1	1.28098	up
201485_s_at	reticulocalbin 2, EF-hand calcium binding domain	RCN2	1.92349	up
201486_at	reticulocalbin 2, EF-hand calcium binding domain	RCN2	17.1161	up
201487_at	cathepsin C	CTSC	4.98724	up
201488_x_at	KH domain containing, RNA binding, signal transduction associated 1	KHDRBS1	3.80705	up
201489_at	peptidylprolyl isomerase F (cyclophilin F)	PPIF	1.70568	up
201490_s_at	peptidylprolyl isomerase F (cyclophilin F)	PPIF	10.4832	up
201491_at	AHA1, activator of heat shock 90kDa protein ATPase homolog 1 (yeast)	AHSA1	2.0217	up
201492_s_at	ribosomal protein L41	RPL41	1.39623	up
201493_s_at	pumilio homolog 2 (Drosophila)	PUM2	2.45823	up
201494_at	prolylcarboxypeptidase (angiotensinase C)	PRCP	3.41455	up
201495_x_at	myosin, heavy polypeptide 11, smooth muscle	MYH11	3.21968	down
201496_x_at	myosin, heavy polypeptide 11, smooth muscle	MYH11	1.40101	down
201497_x_at	myosin, heavy polypeptide 11, smooth muscle	MYH11	1.57238	down
201498_at	ubiquitin specific peptidase 7 (herpes virus-associated)	USP7	2.31762	up
201499_s_at	ubiquitin specific peptidase 7 (herpes virus-associated)	USP7	1.20814	up
201500_s_at	protein phosphatase 1, regulatory (inhibitor) subunit 11	PPP1R11	2.12977	up
201501_s_at	G-rich RNA sequence binding factor 1	GRSF1	3.55045	up
201502_s_at	nuclear factor of kappa light polypeptide gene enhancer in B-cells inhibitor, alpha	NFKBIA	2.22277	up
201503_at	Ras-GTPase-activating protein SH3-domain-binding protein	G3BP	3.06307	up
201504_s_at	translin	TSN	3.29468	down
201505_at	laminin, beta 1	LAMB1	1.21005	up
201506_at	transforming growth factor, beta-induced, 68kDa	TGFBI	3.54622	up
201507_at	prefoldin subunit 1	PFDN1	2.23965	up
201508_at	insulin-like growth factor binding protein 4	IGFBP4	2.22376	down
201509_at	isocitrate dehydrogenase 3 (NAD+) beta	IDH3B	2.19715	up
201510_at	E74-like factor 3 (ets domain transcription factor, epithelial-specific )	ELF3	1.45783	up
201511_at	angio-associated, migratory cell protein	AAMP	1.51532	up
201512_s_at	translocase of outer mitochondrial membrane 70 homolog A (S. cerevisiae)	TOMM70A	3.15336	up
201513_at	translin	TSN	7.34611	up
201514_s_at	Ras-GTPase-activating protein SH3-domain-binding protein	G3BP	1.67364	up
201515_s_at	translin	TSN	2.09906	up
201516_at	spermidine synthase	SRM	1.83285	up
201517_at	nuclear cap binding protein subunit 2, 20kDa	NCBP2	3.18211	up
201518_at	chromobox homolog 1 (HP1 beta homolog Drosophila )	CBX1	2.68854	up
201519_at	translocase of outer mitochondrial membrane 70 homolog A (S. cerevisiae)	TOMM70A	3.45275	up
201520_s_at	G-rich RNA sequence binding factor 1	GRSF1	1.76738	up
201521_s_at	nuclear cap binding protein subunit 2, 20kDa	NCBP2	1.20644	up
201522_x_at	small nuclear ribonucleoprotein polypeptide N /// SNRPN upstream reading frame	SNRPN /// SNURF	1.63386	up
201523_x_at	ubiquitin-conjugating enzyme E2N (UBC13 homolog, yeast)	UBE2N	1.0696	up
201524_x_at	ubiquitin-conjugating enzyme E2N (UBC13 homolog, yeast)	UBE2N	3.9557	up
201525_at	apolipoprotein D	APOD	2.50482	up
201526_at	ADP-ribosylation factor 5	ARF5	1.39643	down
201527_at	ATPase, H+ transporting, lysosomal 14kDa, V1 subunit F	ATP6V1F	1.68787	up
201528_at	replication protein A1, 70kDa	RPA1	1.30932	up
201529_s_at	replication protein A1, 70kDa	RPA1	1.09846	up
201530_x_at	eukaryotic translation initiation factor 4A, isoform 1	EIF4A1	3.62086	up
201531_at	zinc finger protein 36, C3H type, homolog (mouse)	ZFP36	2.49381	up
201532_at	proteasome (prosome, macropain) subunit, alpha type, 3	PSMA3	3.19953	up
201533_at	catenin (cadherin-associated protein), beta 1, 88kDa	CTNNB1	2.90715	up
201534_s_at	ubiquitin-like 3	UBL3	2.74636	up
201535_at	ubiquitin-like 3	UBL3	1.892	up
201536_at	dual specificity phosphatase 3 (vaccinia virus phosphatase VH1-related)	DUSP3	3.09737	up
201537_s_at	dual specificity phosphatase 3 (vaccinia virus phosphatase VH1-related)	DUSP3	1.54403	up
201538_s_at	dual specificity phosphatase 3 (vaccinia virus phosphatase VH1-related)	DUSP3	1.3653	up
201539_s_at	four and a half LIM domains 1	FHL1	3.67822	down
201540_at	four and a half LIM domains 1	FHL1	1.18929	up
201541_s_at	zinc finger, HIT type 1	ZNHIT1	1.97748	up
201542_at	SAR1 gene homolog A (S. cerevisiae)	SAR1A	4.22633	up
201543_s_at	SAR1 gene homolog A (S. cerevisiae)	SAR1A	1.8922	up
201544_x_at	poly(A) binding protein, nuclear 1	PABPN1	2.0526	up
201545_s_at	poly(A) binding protein, nuclear 1	PABPN1	1.74879	up
201546_at	thyroid hormone receptor interactor 12	TRIP12	1.37402	down
201547_at	Jumonji, AT rich interactive domain 1B (RBP2-like)	JARID1B	5.1929	down
201548_s_at	Jumonji, AT rich interactive domain 1B (RBP2-like)	JARID1B	3.17918	up
201549_x_at	Jumonji, AT rich interactive domain 1B (RBP2-like)	JARID1B	2.75585	up
201550_x_at	actin, gamma 1	ACTG1	1.71617	up
201551_s_at	lysosomal-associated membrane protein 1	LAMP1	1.11072	down
201552_at	lysosomal-associated membrane protein 1	LAMP1	4.39801	up
201553_s_at	lysosomal-associated membrane protein 1	LAMP1	3.09577	up
201554_x_at	glycogenin 1	GYG1	3.46223	up
201555_at	MCM3 minichromosome maintenance deficient 3 (S. cerevisiae)	MCM3	1.11078	down
201556_s_at	vesicle-associated membrane protein 2 (synaptobrevin 2)	VAMP2	1.68554	up
201557_at	vesicle-associated membrane protein 2 (synaptobrevin 2)	VAMP2	1.27753	up
201558_at	RAE1 RNA export 1 homolog (S. pombe)	RAE1	1.55133	up
201559_s_at	chloride intracellular channel 4	CLIC4	22.4245	down
201560_at	chloride intracellular channel 4	CLIC4	1.26805	up
201561_s_at	calsyntenin 1	CLSTN1	1.56479	down
201562_s_at	sorbitol dehydrogenase	SORD	4.6477	up
201563_at	sorbitol dehydrogenase	SORD	1.82172	up
201564_s_at	fascin homolog 1, actin-bundling protein (Strongylocentrotus purpuratus)	FSCN1	9.30391	down
201565_s_at	inhibitor of DNA binding 2, dominant negative helix-loop-helix protein	ID2	4.29837	up
201566_x_at	inhibitor of DNA binding 2, dominant negative helix-loop-helix protein /// inhibitor of DNA binding 2B, dominant negative helix-loop-helix protein	ID2 /// ID2B	3.66773	up
201567_s_at	golgi autoantigen, golgin subfamily a, 4	GOLGA4	3.07257	up
201568_at	ubiquinol-cytochrome c reductase, complex III subunit VII, 9.5kDa	UQCRQ	4.3189	up
201569_s_at	sorting and assembly machinery component 50 homolog (S. cerevisiae)	SAMM50	2.74087	up
201570_at	sorting and assembly machinery component 50 homolog (S. cerevisiae)	SAMM50	6.88779	up
201571_s_at	dCMP deaminase	DCTD	2.5693	down
201572_x_at	dCMP deaminase	DCTD	6.04418	up
201573_s_at	eukaryotic translation termination factor 1	ETF1	2.43442	up
201574_at	eukaryotic translation termination factor 1	ETF1	2.98958	up
201575_at	SNW domain containing 1	SNW1	2.79117	up
201576_s_at	galactosidase, beta 1	GLB1	1.67282	up
201577_at	non-metastatic cells 1, protein (NM23A) expressed in	NME1	11.8975	up
201578_at	podocalyxin-like	PODXL	1.56159	up
201579_at	FAT tumor suppressor homolog 1 (Drosophila)	FAT	1.18477	down
201580_s_at	thioredoxin domain containing 13	TXNDC13	2.29535	up
201581_at	thioredoxin domain containing 13	TXNDC13	3.65799	up
201582_at	Sec23 homolog B (S. cerevisiae)	SEC23B	3.03311	up
201583_s_at	Sec23 homolog B (S. cerevisiae)	SEC23B	2.11043	up
201584_s_at	DEAD (Asp-Glu-Ala-Asp) box polypeptide 39	DDX39	4.87499	up
201585_s_at	splicing factor proline/glutamine-rich (polypyrimidine tract binding protein associated)	SFPQ	2.50387	up
201586_s_at	splicing factor proline/glutamine-rich (polypyrimidine tract binding protein associated)	SFPQ	3.91359	up
201587_s_at	interleukin-1 receptor-associated kinase 1	IRAK1	3.36397	up
201588_at	thioredoxin-like 1	TXNL1	1.42373	up
201589_at	SMC1 structural maintenance of chromosomes 1-like 1 (yeast)	SMC1L1	4.60132	up
201590_x_at	annexin A2	ANXA2	5.20701	up
201591_s_at	nischarin	NISCH	1.8302	up
201592_at	eukaryotic translation initiation factor 3, subunit 3 gamma, 40kDa	EIF3S3	2.64669	up
201593_s_at	likely ortholog of mouse immediate early response, erythropoietin 4	LEREPO4	3.74607	up
201594_s_at	protein phosphatase 4, regulatory subunit 1	PPP4R1	2.14875	up
201595_s_at	likely ortholog of mouse immediate early response, erythropoietin 4	LEREPO4	2.55247	up
201596_x_at	keratin 18	KRT18	2.40142	down
201597_at	cytochrome c oxidase subunit VIIa polypeptide 2 (liver)	COX7A2	2.46645	up
201598_s_at	inositol polyphosphate phosphatase-like 1	INPPL1	2.82286	up
201599_at	ornithine aminotransferase (gyrate atrophy)	OAT	1.89495	up
201600_at	prohibitin 2	PHB2	3.79782	up
201601_x_at	interferon induced transmembrane protein 1 (9-27)	IFITM1	3.30585	up
201602_s_at	protein phosphatase 1, regulatory (inhibitor) subunit 12A	PPP1R12A	1.30834	up
201603_at	protein phosphatase 1, regulatory (inhibitor) subunit 12A	PPP1R12A	4.97325	up
201604_s_at	protein phosphatase 1, regulatory (inhibitor) subunit 12A	PPP1R12A	6.16218	up
201605_x_at	calponin 2	CNN2	1.08185	up
201606_s_at	PWP1 homolog (S. cerevisiae)	PWP1	3.42929	up
201607_at	PWP1 homolog (S. cerevisiae)	PWP1	1.27777	up
201608_s_at	PWP1 homolog (S. cerevisiae)	PWP1	4.49051	up
201609_x_at	isoprenylcysteine carboxyl methyltransferase	ICMT	1.37962	down
201610_at	isoprenylcysteine carboxyl methyltransferase	ICMT	1.30234	down
201611_s_at	isoprenylcysteine carboxyl methyltransferase	ICMT	1.75245	down
201612_at	aldehyde dehydrogenase 9 family, member A1	ALDH9A1	2.65705	up
201613_s_at	adaptor-related protein complex 1, gamma 2 subunit	AP1G2	4.31801	up
201614_s_at	RuvB-like 1 (E. coli)	RUVBL1	2.38376	up
201615_x_at	caldesmon 1	CALD1	2.15778	down
201616_s_at	caldesmon 1	CALD1	2.57396	down
201617_x_at	caldesmon 1	CALD1	61.6036	up
201618_x_at	glycosylphosphatidylinositol anchor attachment protein 1 homolog (yeast)	GPAA1	3.04763	up
201619_at	peroxiredoxin 3	PRDX3	2.10073	up
201620_at	membrane-bound transcription factor peptidase, site 1	MBTPS1	2.28241	up
201621_at	neuroblastoma, suppression of tumorigenicity 1	NBL1	1.32398	up
201622_at	staphylococcal nuclease domain containing 1	SND1	1.3681	up
201623_s_at	aspartyl-tRNA synthetase	DARS	3.00022	up
201624_at	aspartyl-tRNA synthetase	DARS	4.91347	up
201625_s_at	insulin induced gene 1	INSIG1	3.30652	up
201626_at	insulin induced gene 1	INSIG1	2.70673	up
201627_s_at	insulin induced gene 1	INSIG1	1.7402	up
201628_s_at	Ras-related GTP binding A	RRAGA	1.43371	up
201629_s_at	acid phosphatase 1, soluble	ACP1	1.69605	down
201630_s_at	acid phosphatase 1, soluble	ACP1	1.04987	up
201631_s_at	immediate early response 3	IER3	2.03816	up
201632_at	eukaryotic translation initiation factor 2B, subunit 1 alpha, 26kDa	EIF2B1	5.63446	up
201633_s_at	cytochrome b5 type B (outer mitochondrial membrane)	CYB5B	1.855	up
201634_s_at	cytochrome b5 type B (outer mitochondrial membrane)	CYB5B	2.74595	up
201635_s_at	fragile X mental retardation, autosomal homolog 1	FXR1	4.7291	up
201636_at	fragile X mental retardation, autosomal homolog 1	FXR1	2.84262	down
201637_s_at	fragile X mental retardation, autosomal homolog 1	FXR1	2.80594	up
201638_s_at	cleavage and polyadenylation specific factor 1, 160kDa	CPSF1	1.14028	down
201639_s_at	cleavage and polyadenylation specific factor 1, 160kDa	CPSF1	1.96611	up
201640_x_at	cleft lip and palate associated transmembrane protein 1	CLPTM1	1.06693	up
201641_at	bone marrow stromal cell antigen 2	BST2	1.34136	up
201642_at	interferon gamma receptor 2 (interferon gamma transducer 1)	IFNGR2	2.31111	up
201643_x_at	jumonji domain containing 1B	JMJD1B	2.83993	up
201644_at	tissue specific transplantation antigen P35B	TSTA3	1.20747	down
201645_at	tenascin C (hexabrachion)	TNC	5.16897	up
201646_at	scavenger receptor class B, member 2	SCARB2	1.76304	up
201647_s_at	scavenger receptor class B, member 2	SCARB2	1.16936	up
201648_at	Janus kinase 1 (a protein tyrosine kinase)	JAK1	3.18081	up
201649_at	ubiquitin-conjugating enzyme E2L 6	UBE2L6	2.4265	up
201650_at	keratin 19	KRT19	1.7612	down
201651_s_at	protein kinase C and casein kinase substrate in neurons 2	PACSIN2	1.79996	up
201652_at	COP9 constitutive photomorphogenic homolog subunit 5 (Arabidopsis)	COPS5	2.3028	up
201653_at	cornichon homolog (Drosophila)	CNIH	2.24391	up
201654_s_at	heparan sulfate proteoglycan 2 (perlecan)	HSPG2	4.45974	down
201655_s_at	heparan sulfate proteoglycan 2 (perlecan)	HSPG2	3.19233	down
201656_at	integrin, alpha 6	ITGA6	1.00084	down
201657_at	ADP-ribosylation factor-like 1	ARL1	3.13643	up
201658_at	ADP-ribosylation factor-like 1	ARL1	1.36134	up
201659_s_at	ADP-ribosylation factor-like 1	ARL1	1.26616	up
201660_at	Acyl-CoA synthetase long-chain family member 3	ACSL3	1.43575	up
201661_s_at	acyl-CoA synthetase long-chain family member 3	ACSL3	1.881	up
201662_s_at	acyl-CoA synthetase long-chain family member 3	ACSL3	4.38737	up
201663_s_at	SMC4 structural maintenance of chromosomes 4-like 1 (yeast)	SMC4L1	2.29102	up
201664_at	SMC4 structural maintenance of chromosomes 4-like 1 (yeast)	SMC4L1	2.35278	up
201665_x_at	ribosomal protein S17	RPS17	2.83137	up
201666_at	TIMP metallopeptidase inhibitor 1	TIMP1	1.63314	up
201667_at	gap junction protein, alpha 1, 43kDa (connexin 43)	GJA1	4.0653	down
201668_x_at	myristoylated alanine-rich protein kinase C substrate	MARCKS	1.40601	up
201669_s_at	myristoylated alanine-rich protein kinase C substrate	MARCKS	13.5103	up
201670_s_at	myristoylated alanine-rich protein kinase C substrate	MARCKS	2.15312	up
201671_x_at	ubiquitin specific peptidase 14 (tRNA-guanine transglycosylase)	USP14	1.06018	up
201672_s_at	ubiquitin specific peptidase 14 (tRNA-guanine transglycosylase)	USP14	1.5556	up
201673_s_at	glycogen synthase 1 (muscle)	GYS1	1.0264	down
201674_s_at	A kinase (PRKA) anchor protein 1	AKAP1	1.05387	down
201675_at	A kinase (PRKA) anchor protein 1	AKAP1	1.38019	down
201676_x_at	proteasome (prosome, macropain) subunit, alpha type, 1	PSMA1	3.09812	up
201677_at	Chromosome 3 open reading frame 37	C3orf37	1.52179	down
201678_s_at	chromosome 3 open reading frame 37	C3orf37	6.40864	up
201679_at	ARS2 protein	ARS2	4.43851	down
201680_x_at	ARS2 protein	ARS2	3.37997	up
201681_s_at	discs, large homolog 5 (Drosophila)	DLG5	1.24117	down
201682_at	peptidase (mitochondrial processing) beta	PMPCB	2.29123	up
201683_x_at	chromosome 14 open reading frame 92	C14orf92	2.55526	up
201684_s_at	chromosome 14 open reading frame 92	C14orf92	1.24853	up
201685_s_at	chromosome 14 open reading frame 92	C14orf92	1.1947	up
201686_x_at	apoptosis inhibitor 5	API5	1.20018	down
201687_s_at	apoptosis inhibitor 5	API5	4.34263	up
201688_s_at	tumor protein D52	TPD52	1.48497	up
201689_s_at	tumor protein D52	TPD52	3.50791	up
201690_s_at	tumor protein D52	TPD52	4.54224	up
201691_s_at	tumor protein D52	TPD52	1.30567	down
201692_at	opioid receptor, sigma 1	OPRS1	2.64975	up
201693_s_at	early growth response 1	EGR1	1.33175	down
201694_s_at	early growth response 1	EGR1	1.14029	up
201695_s_at	nucleoside phosphorylase	NP	1.08379	down
201696_at	splicing factor, arginine/serine-rich 4	SFRS4	2.56211	up
201697_s_at	DNA (cytosine-5-)-methyltransferase 1	DNMT1	3.4996	up
201698_s_at	splicing factor, arginine/serine-rich 9	SFRS9	3.41648	up
201699_at	proteasome (prosome, macropain) 26S subunit, ATPase, 6	PSMC6	2.75908	up
201700_at	cyclin D3	CCND3	1.91132	up
201701_s_at	progesterone receptor membrane component 2	PGRMC2	1.11615	down
201702_s_at	protein phosphatase 1, regulatory subunit 10	PPP1R10	2.51017	up
201703_s_at	protein phosphatase 1, regulatory subunit 10	PPP1R10	2.02329	up
201704_at	ectonucleoside triphosphate diphosphohydrolase 6 (putative function)	ENTPD6	1.84555	up
201705_at	proteasome (prosome, macropain) 26S subunit, non-ATPase, 7 (Mov34 homolog)	PSMD7	2.61868	up
201706_s_at	peroxisomal biogenesis factor 19	PEX19	1.30141	up
201707_at	peroxisomal biogenesis factor 19	PEX19	6.6882	up
201708_s_at	nipsnap homolog 1 (C. elegans)	NIPSNAP1	1.41663	down
201709_s_at	nipsnap homolog 1 (C. elegans)	NIPSNAP1	2.06995	up
201710_at	v-myb myeloblastosis viral oncogene homolog (avian)-like 2	MYBL2	1.77585	down
201711_x_at	RAN binding protein 2	RANBP2	1.71327	up
201712_s_at	RAN binding protein 2	RANBP2	1.20128	up
201713_s_at	RAN binding protein 2	RANBP2	2.49836	up
201714_at	tubulin, gamma 1	TUBG1	1.5351	up
201715_s_at	apoptotic chromatin condensation inducer 1	ACIN1	1.66704	up
201716_at	sorting nexin 1	SNX1	1.51432	up
201717_at	mitochondrial ribosomal protein L49	MRPL49	2.30195	up
201718_s_at	erythrocyte membrane protein band 4.1-like 2	EPB41L2	2.01043	up
201719_s_at	erythrocyte membrane protein band 4.1-like 2	EPB41L2	1.8694	up
201720_s_at	lysosomal associated multispanning membrane protein 5	LAPTM5	3.35379	up
201721_s_at	lysosomal associated multispanning membrane protein 5	LAPTM5	2.42959	up
201722_s_at	UDP-N-acetyl-alpha-D-galactosamine:polypeptide N-acetylgalactosaminyltransferase 1 (GalNAc-T1)	GALNT1	3.01118	up
201723_s_at	UDP-N-acetyl-alpha-D-galactosamine:polypeptide N-acetylgalactosaminyltransferase 1 (GalNAc-T1)	GALNT1	2.2358	up
201724_s_at	UDP-N-acetyl-alpha-D-galactosamine:polypeptide N-acetylgalactosaminyltransferase 1 (GalNAc-T1)	GALNT1	1.7848	up
201725_at	chromosome 10 open reading frame 7	C10orf7	3.41053	up
201726_at	ELAV (embryonic lethal, abnormal vision, Drosophila)-like 1 (Hu antigen R)	ELAVL1	3.4701	up
201727_s_at	ELAV (embryonic lethal, abnormal vision, Drosophila)-like 1 (Hu antigen R)	ELAVL1	1.90899	down
201728_s_at	KIAA0100	KIAA0100	1.54835	up
201729_s_at	KIAA0100	KIAA0100	2.59242	up
201730_s_at	translocated promoter region (to activated MET oncogene)	TPR	4.73601	up
201731_s_at	translocated promoter region (to activated MET oncogene)	TPR	2.93513	up
201732_s_at	chloride channel 3	CLCN3	2.13534	up
201733_at	chloride channel 3	CLCN3	1.70786	up
201734_at	Chloride channel 3	CLCN3	1.10624	up
201735_s_at	chloride channel 3	CLCN3	1.00916	down
201736_s_at	membrane-associated ring finger (C3HC4) 6	2008-03-06	1.12321	down
201737_s_at	membrane-associated ring finger (C3HC4) 6	2008-03-06	1.22905	down
201738_at	eukaryotic translation initiation factor 1B	EIF1B	1.44458	down
201739_at	serum/glucocorticoid regulated kinase	SGK	1.6996	up
201740_at	NADH dehydrogenase (ubiquinone) Fe-S protein 3, 30kDa (NADH-coenzyme Q reductase)	NDUFS3	3.58991	up
201741_x_at	splicing factor, arginine/serine-rich 1 (splicing factor 2, alternate splicing factor)	SFRS1	1.87768	up
201742_x_at	splicing factor, arginine/serine-rich 1 (splicing factor 2, alternate splicing factor)	SFRS1	1.74698	up
201743_at	CD14 molecule /// CD14 molecule	CD14	2.82744	up
201744_s_at	lumican	LUM	3.90386	down
201745_at	PTK9 protein tyrosine kinase 9	PTK9	2.1175	up
201746_at	tumor protein p53 (Li-Fraumeni syndrome)	TP53	2.41915	up
201747_s_at	scaffold attachment factor B	SAFB	11.6707	down
201748_s_at	scaffold attachment factor B	SAFB	1.88363	up
201749_at	Endothelin converting enzyme 1	ECE1	1.66183	down
201750_s_at	endothelin converting enzyme 1	ECE1	1.20707	down
201751_at	Josephin domain containing 1	JOSD1	2.53556	up
201752_s_at	adducin 3 (gamma)	ADD3	2.52993	up
201753_s_at	adducin 3 (gamma)	ADD3	2.33565	up
201754_at	cytochrome c oxidase subunit VIc	COX6C	3.3603	up
201755_at	MCM5 minichromosome maintenance deficient 5, cell division cycle 46 (S. cerevisiae)	MCM5	1.00274	up
201756_at	replication protein A2, 32kDa	RPA2	3.63415	up
201757_at	NADH dehydrogenase (ubiquinone) Fe-S protein 5, 15kDa (NADH-coenzyme Q reductase)	NDUFS5	2.93361	up
201758_at	tumor susceptibility gene 101	TSG101	1.13507	up
201759_at	tubulin-specific chaperone d	TBCD	1.39474	down
201760_s_at	WD repeat and SOCS box-containing 2	WSB2	3.10662	up
201761_at	methylenetetrahydrofolate dehydrogenase (NADP+ dependent) 2, methenyltetrahydrofolate cyclohydrolase	MTHFD2	2.55824	up
201762_s_at	proteasome (prosome, macropain) activator subunit 2 (PA28 beta)	PSME2	3.94033	up
201763_s_at	death-associated protein 6	DAXX	2.23441	up
201764_at	transmembrane protein 106C	TMEM106C	1.99188	down
201765_s_at	hexosaminidase A (alpha polypeptide)	HEXA	4.33803	up
201766_at	elaC homolog 2 (E. coli)	ELAC2	1.30444	up
201767_s_at	elaC homolog 2 (E. coli)	ELAC2	4.99726	down
201768_s_at	enthoprotin	ENTH	1.02766	up
201769_at	enthoprotin	ENTH	3.49047	up
201770_at	small nuclear ribonucleoprotein polypeptide A	SNRPA	3.47298	up
201771_at	secretory carrier membrane protein 3	SCAMP3	4.13744	up
201772_at	antizyme inhibitor 1	AZIN1	1.70595	up
201773_at	activity-dependent neuroprotector	ADNP	3.25004	up
201774_s_at	chromosome condensation-related SMC-associated protein 1	CNAP1	2.6118	up
201775_s_at	KIAA0494	KIAA0494	1.75206	down
201776_s_at	KIAA0494	KIAA0494	1.59967	up
201777_s_at	KIAA0494	KIAA0494	1.58978	up
201778_s_at	KIAA0494	KIAA0494	2.75089	up
201779_s_at	ring finger protein 13	RNF13	4.28521	up
201780_s_at	ring finger protein 13	RNF13	2.72377	up
201781_s_at	aryl hydrocarbon receptor interacting protein	AIP	1.10135	up
201782_s_at	aryl hydrocarbon receptor interacting protein	AIP	3.10435	up
201783_s_at	v-rel reticuloendotheliosis viral oncogene homolog A, nuclear factor of kappa light polypeptide gene enhancer in B-cells 3, p65 (avian)	RELA	2.86892	up
201784_s_at	chromosome 11 open reading frame 58	C11orf58	2.37988	up
201785_at	ribonuclease, RNase A family, 1 (pancreatic)	RNASE1	2.57809	up
201786_s_at	adenosine deaminase, RNA-specific	ADAR	2.32123	up
201787_at	fibulin 1	FBLN1	1.02162	up
201788_at	DEAD (Asp-Glu-Ala-Asp) box polypeptide 42	DDX42	2.41394	up
201789_at	dehydrogenase/reductase (SDR family) member 7	DHRS7	1.25403	up
201790_s_at	7-dehydrocholesterol reductase	DHCR7	1.03422	down
201791_s_at	7-dehydrocholesterol reductase	DHCR7	2.41416	down
201792_at	AE binding protein 1	AEBP1	2.33708	down
201793_x_at	Smg-7 homolog, nonsense mediated mRNA decay factor (C. elegans)	SMG7	1.02467	up
201794_s_at	Smg-7 homolog, nonsense mediated mRNA decay factor (C. elegans)	SMG7	1.04955	up
201795_at	lamin B receptor	LBR	3.1838	up
201796_s_at	valyl-tRNA synthetase	VARS	1.47032	down
201797_s_at	valyl-tRNA synthetase	VARS	1.24741	down
201798_s_at	fer-1-like 3, myoferlin (C. elegans)	FER1L3	2.56438	up
201799_s_at	oxysterol binding protein	OSBP	1.24273	up
201800_s_at	oxysterol binding protein	OSBP	1.16622	up
201801_s_at	solute carrier family 29 (nucleoside transporters), member 1	SLC29A1	1.58119	down
201802_at	solute carrier family 29 (nucleoside transporters), member 1	SLC29A1	2.20476	down
201803_at	polymerase (RNA) II (DNA directed) polypeptide B, 140kDa	POLR2B	3.2538	up
201804_x_at	cytoskeleton associated protein 1	CKAP1	4.92392	up
201805_at	protein kinase, AMP-activated, gamma 1 non-catalytic subunit	PRKAG1	2.47356	up
201806_s_at	ataxin 2-like	ATXN2L	1.85988	down
201807_at	vacuolar protein sorting 26 homolog A (yeast)	VPS26A	2.00524	up
201808_s_at	endoglin (Osler-Rendu-Weber syndrome 1)	ENG	1.59203	down
201809_s_at	endoglin (Osler-Rendu-Weber syndrome 1)	ENG	1.02991	up
201810_s_at	SH3-domain binding protein 5 (BTK-associated)	SH3BP5	4.79725	up
201811_x_at	SH3-domain binding protein 5 (BTK-associated)	SH3BP5	4.06942	up
201812_s_at	translocase of outer mitochondrial membrane 7 homolog (yeast) /// hypothetical protein LOC201725	TOMM7 /// LOC201725	3.87374	up
201813_s_at	TBC1 domain family, member 5	TBC1D5	3.11907	up
201814_at	TBC1 domain family, member 5	TBC1D5	3.26787	up
201815_s_at	TBC1 domain family, member 5	TBC1D5	1.90252	up
201816_s_at	glioblastoma amplified sequence	GBAS	4.69059	up
201817_at	ubiquitin protein ligase E3C	UBE3C	1.91826	up
201818_at	acyltransferase like 2	AYTL2	3.20754	up
201819_at	scavenger receptor class B, member 1	SCARB1	1.09794	up
201820_at	keratin 5 (epidermolysis bullosa simplex, Dowling-Meara/Kobner/Weber-Cockayne types)	KRT5	2.42642	up
201821_s_at	translocase of inner mitochondrial membrane 17 homolog A (yeast)	TIMM17A	1.86336	up
201822_at	translocase of inner mitochondrial membrane 17 homolog A (yeast)	TIMM17A	1.2919	down
201823_s_at	ring finger protein 14	RNF14	1.26762	down
201824_at	ring finger protein 14	RNF14	1.53284	down
201825_s_at	saccharopine dehydrogenase (putative)	SCCPDH	2.06989	up
201826_s_at	saccharopine dehydrogenase (putative)	SCCPDH	1.72013	up
201827_at	SWI/SNF related, matrix associated, actin dependent regulator of chromatin, subfamily d, member 2	SMARCD2	1.50375	down
201828_x_at	CAAX box 1	CXX1	1.59888	up
201829_at	neuroepithelial cell transforming gene 1	NET1	1.40051	down
201830_s_at	neuroepithelial cell transforming gene 1	NET1	1.59582	up
201831_s_at	vesicle docking protein p115	VDP	8.87575	up
201832_s_at	vesicle docking protein p115	VDP	2.13103	up
201833_at	histone deacetylase 2	HDAC2	1.78693	up
201834_at	protein kinase, AMP-activated, beta 1 non-catalytic subunit	PRKAB1	1.21047	up
201835_s_at	protein kinase, AMP-activated, beta 1 non-catalytic subunit	PRKAB1	1.18918	down
201836_s_at	suppressor of Ty 7 (S. cerevisiae)-like	SUPT7L	1.19164	down
201837_s_at	suppressor of Ty 7 (S. cerevisiae)-like	SUPT7L	5.03235	up
201838_s_at	suppressor of Ty 7 (S. cerevisiae)-like	SUPT7L	1.07168	down
201839_s_at	tumor-associated calcium signal transducer 1	TACSTD1	1.3219	up
201840_at	neural precursor cell expressed, developmentally down-regulated 8	NEDD8	2.88048	up
201841_s_at	heat shock 27kDa protein 1	HSPB1	1.97788	down
201842_s_at	EGF-containing fibulin-like extracellular matrix protein 1	EFEMP1	1.28745	up
201843_s_at	EGF-containing fibulin-like extracellular matrix protein 1	EFEMP1	1.25809	up
201844_s_at	RING1 and YY1 binding protein	RYBP	1.73751	up
201845_s_at	RING1 and YY1 binding protein	RYBP	1.6574	up
201846_s_at	RING1 and YY1 binding protein	RYBP	1.52716	up
201847_at	lipase A, lysosomal acid, cholesterol esterase (Wolman disease)	LIPA	3.50065	up
201848_s_at	BCL2/adenovirus E1B 19kDa interacting protein 3	BNIP3	1.67393	up
201849_at	BCL2/adenovirus E1B 19kDa interacting protein 3	BNIP3	5.93487	up
201850_at	capping protein (actin filament), gelsolin-like	CAPG	2.77052	up
201851_at	SH3-domain GRB2-like 1	SH3GL1	1.43544	down
201852_x_at	collagen, type III, alpha 1 (Ehlers-Danlos syndrome type IV, autosomal dominant)	COL3A1	2.12828	down
201853_s_at	cell division cycle 25B	CDC25B	1.19665	up
201854_s_at	ATM/ATR-Substrate Chk2-Interacting Zn2+-finger protein	ASCIZ	1.25604	down
201855_s_at	ATM/ATR-Substrate Chk2-Interacting Zn2+-finger protein	ASCIZ	3.6136	up
201856_s_at	zinc finger RNA binding protein	ZFR	1.02836	down
201857_at	zinc finger RNA binding protein	ZFR	3.10619	up
201858_s_at	proteoglycan 1, secretory granule	PRG1	2.68739	up
201859_at	proteoglycan 1, secretory granule	PRG1	1.54405	up
201860_s_at	plasminogen activator, tissue	PLAT	2.57424	up
201861_s_at	leucine rich repeat (in FLII) interacting protein 1	LRRFIP1	2.58013	up
201862_s_at	leucine rich repeat (in FLII) interacting protein 1	LRRFIP1	2.09802	up
201863_at	family with sequence similarity 32, member A	FAM32A	2.42287	up
201864_at	GDP dissociation inhibitor 1	GDI1	1.50325	up
201865_x_at	nuclear receptor subfamily 3, group C, member 1 (glucocorticoid receptor)	NR3C1	2.51767	up
201866_s_at	nuclear receptor subfamily 3, group C, member 1 (glucocorticoid receptor)	NR3C1	1.31691	up
201867_s_at	transducin (beta)-like 1X-linked	TBL1X	2.28684	down
201868_s_at	transducin (beta)-like 1X-linked	TBL1X	4.33072	down
201869_s_at	transducin (beta)-like 1X-linked	TBL1X	2.07148	down
201870_at	translocase of outer mitochondrial membrane 34	TOMM34	1.15361	up
201871_s_at	unknown protein LOC51035	LOC51035	2.12027	up
201872_s_at	ATP-binding cassette, sub-family E (OABP), member 1	ABCE1	2.32963	up
201873_s_at	ATP-binding cassette, sub-family E (OABP), member 1	ABCE1	1.53528	down
201874_at	myelin protein zero-like 1	MPZL1	1.07728	down
201875_s_at	myelin protein zero-like 1	MPZL1	4.19836	up
201876_at	paraoxonase 2	PON2	7.3521	up
201877_s_at	protein phosphatase 2, regulatory subunit B (B56), gamma isoform	PPP2R5C	4.06034	up
201878_at	ariadne homolog, ubiquitin-conjugating enzyme E2 binding protein, 1 (Drosophila)	ARIH1	1.56528	up
201879_at	ariadne homolog, ubiquitin-conjugating enzyme E2 binding protein, 1 (Drosophila)	ARIH1	1.06355	down
201880_at	Ariadne homolog, ubiquitin-conjugating enzyme E2 binding protein, 1 (Drosophila)	ARIH1	4.93919	up
201881_s_at	ariadne homolog, ubiquitin-conjugating enzyme E2 binding protein, 1 (Drosophila)	ARIH1	1.60106	up
201882_x_at	UDP-Gal:betaGlcNAc beta 1,4- galactosyltransferase, polypeptide 1	B4GALT1	1.58247	down
201883_s_at	UDP-Gal:betaGlcNAc beta 1,4- galactosyltransferase, polypeptide 1	B4GALT1	1.13216	up
201884_at	carcinoembryonic antigen-related cell adhesion molecule 5	CEACAM5	1.13358	up
201885_s_at	cytochrome b5 reductase 3	CYB5R3	1.05407	up
201886_at	WD repeat domain 23	WDR23	1.08582	down
201887_at	interleukin 13 receptor, alpha 1	IL13RA1	3.80006	up
201888_s_at	interleukin 13 receptor, alpha 1	IL13RA1	10.6016	up
201889_at	family with sequence similarity 3, member C	FAM3C	7.38838	up
201890_at	ribonucleotide reductase M2 polypeptide	RRM2	1.48264	up
201891_s_at	beta-2-microglobulin	B2M	1.02831	down
201892_s_at	IMP (inosine monophosphate) dehydrogenase 2	IMPDH2	2.03547	up
201893_x_at	decorin	DCN	1.48681	up
201894_s_at	signal sequence receptor, alpha (translocon-associated protein alpha)	SSR1	1.9496	up
201895_at	v-raf murine sarcoma 3611 viral oncogene homolog	ARAF	1.28259	up
201896_s_at	proline/serine-rich coiled-coil 1	PSRC1	1.50376	up
201897_s_at	CDC28 protein kinase regulatory subunit 1B	CKS1B	3.028	up
201898_s_at	ubiquitin-conjugating enzyme E2A (RAD6 homolog)	UBE2A	1.6796	up
201899_s_at	ubiquitin-conjugating enzyme E2A (RAD6 homolog)	UBE2A	3.89762	up
201900_s_at	aldo-keto reductase family 1, member A1 (aldehyde reductase)	AKR1A1	3.72163	up
201901_s_at	YY1 transcription factor	YY1	1.81577	up
201902_s_at	YY1 transcription factor	YY1	1.96602	up
201903_at	ubiquinol-cytochrome c reductase core protein I	UQCRC1	2.0894	up
201904_s_at	CTD (carboxy-terminal domain, RNA polymerase II, polypeptide A) small phosphatase-like	CTDSPL	1.1203	up
201905_s_at	CTD (carboxy-terminal domain, RNA polymerase II, polypeptide A) small phosphatase-like	CTDSPL	1.49575	up
201906_s_at	CTD (carboxy-terminal domain, RNA polymerase II, polypeptide A) small phosphatase-like	CTDSPL	1.15043	down
201907_x_at	dishevelled, dsh homolog 3 (Drosophila)	DVL3	2.72338	down
201908_at	dishevelled, dsh homolog 3 (Drosophila)	DVL3	1.09757	up
201909_at	ribosomal protein S4, Y-linked 1	RPS4Y1	3.94361	up
201910_at	FERM, RhoGEF (ARHGEF) and pleckstrin domain protein 1 (chondrocyte-derived)	FARP1	1.65571	down
201911_s_at	FERM, RhoGEF (ARHGEF) and pleckstrin domain protein 1 (chondrocyte-derived)	FARP1	1.39883	down
201912_s_at	G1 to S phase transition 1 /// G1 to S phase transition 1	GSPT1	1.66237	down
201913_s_at	Coenzyme A synthase	COASY	2.0504	up
201914_s_at	SEC63-like (S. cerevisiae)	SEC63	4.62145	up
201915_at	SEC63-like (S. cerevisiae)	SEC63	1.18014	up
201916_s_at	SEC63-like (S. cerevisiae)	SEC63	3.41258	up
201917_s_at	solute carrier family 25, member 36	SLC25A36	11.4408	up
201918_at	Solute carrier family 25, member 36	SLC25A36	1.30986	down
201919_at	Solute carrier family 25, member 36	SLC25A36	2.66526	up
201920_at	solute carrier family 20 (phosphate transporter), member 1	SLC20A1	3.92617	up
201921_at	guanine nucleotide binding protein (G protein), gamma 10 /// hypothetical protein LOC552891 /// similar to Guanine nucleotide-binding protein G(I)/G(S)/G(O) gamma-10 subunit	GNG10 /// LOC552891 /// LOC653503	3.15107	up
201922_at	TGF beta-inducible nuclear protein 1	TINP1	4.25793	up
201923_at	peroxiredoxin 4	PRDX4	4.40121	up
201924_at	AF4/FMR2 family, member 1	AFF1	1.52107	up
201925_s_at	CD55 molecule, decay accelerating factor for complement (Cromer blood group)	CD55	1.96218	up
201926_s_at	CD55 molecule, decay accelerating factor for complement (Cromer blood group)	CD55	1.16665	up
201927_s_at	plakophilin 4	PKP4	9.40032	up
201928_at	plakophilin 4	PKP4	1.21075	up
201929_s_at	plakophilin 4	PKP4	1.71052	up
201930_at	MCM6 minichromosome maintenance deficient 6 (MIS5 homolog, S. pombe) (S. cerevisiae)	MCM6	2.21921	up
201931_at	electron-transfer-flavoprotein, alpha polypeptide (glutaric aciduria II)	ETFA	1.46637	up
201932_at	leucine rich repeat containing 41	LRRC41	4.18403	up
201933_at	procollagen (type III) N-endopeptidase	PCOLN3	1.29077	down
201934_at	Transmembrane protein 113	TMEM113	3.52701	up
201935_s_at	eukaryotic translation initiation factor 4 gamma, 3	EIF4G3	1.2515	up
201936_s_at	eukaryotic translation initiation factor 4 gamma, 3	EIF4G3	2.70094	up
201937_s_at	aspartyl aminopeptidase	DNPEP	3.37486	up
201938_at	CDK2-associated protein 1	CDK2AP1	1.18935	up
201939_at	polo-like kinase 2 (Drosophila)	PLK2	2.85644	up
201940_at	carboxypeptidase D	CPD	1.9743	up
201941_at	carboxypeptidase D	CPD	1.46165	up
201942_s_at	carboxypeptidase D	CPD	3.68366	down
201943_s_at	carboxypeptidase D	CPD	1.22693	up
201944_at	hexosaminidase B (beta polypeptide)	HEXB	3.08909	up
201945_at	furin (paired basic amino acid cleaving enzyme)	FURIN	1.2428	down
201946_s_at	chaperonin containing TCP1, subunit 2 (beta)	CCT2	1.9998	up
201947_s_at	chaperonin containing TCP1, subunit 2 (beta)	CCT2	2.75655	up
201948_at	guanine nucleotide binding protein-like 2 (nucleolar)	GNL2	3.1759	up
201949_x_at	capping protein (actin filament) muscle Z-line, beta	CAPZB	1.96305	up
201950_x_at	capping protein (actin filament) muscle Z-line, beta	CAPZB	2.60559	up
201951_at	activated leukocyte cell adhesion molecule	ALCAM	9.21774	up
201952_at	activated leukocyte cell adhesion molecule	ALCAM	7.48865	up
201953_at	calcium and integrin binding 1 (calmyrin)	CIB1	3.72409	up
201954_at	actin related protein 2/3 complex, subunit 1B, 41kDa /// similar to Actin-related protein 2/3 complex subunit 1B (ARP2/3 complex 41 kDa subunit) (p41-ARC)	ARPC1B /// LOC653888	1.78467	up
201955_at	cyclin C	CCNC	2.133	up
201956_s_at	glyceronephosphate O-acyltransferase	GNPAT	3.30792	up
201957_at	protein phosphatase 1, regulatory (inhibitor) subunit 12B	PPP1R12B	1.20788	up
201958_s_at	protein phosphatase 1, regulatory (inhibitor) subunit 12B	PPP1R12B	4.08575	up
201959_s_at	MYC binding protein 2	MYCBP2	2.53744	up
201960_s_at	MYC binding protein 2	MYCBP2	3.78718	up
201961_s_at	ring finger protein 41	RNF41	1.59733	up
201962_s_at	ring finger protein 41	RNF41	2.30446	down
201963_at	acyl-CoA synthetase long-chain family member 1	ACSL1	3.06621	up
201964_at	senataxin	SETX	2.22086	up
201965_s_at	senataxin	SETX	3.98189	up
201966_at	NADH dehydrogenase (ubiquinone) Fe-S protein 2, 49kDa (NADH-coenzyme Q reductase)	NDUFS2	3.02915	up
201967_at	RNA binding motif protein 6	RBM6	3.96236	up
201968_s_at	phosphoglucomutase 1	PGM1	3.42307	up
201969_at	nuclear autoantigenic sperm protein (histone-binding)	NASP	1.1773	down
201970_s_at	nuclear autoantigenic sperm protein (histone-binding)	NASP	2.54304	up
201971_s_at	ATPase, H+ transporting, lysosomal 70kDa, V1 subunit A	ATP6V1A	1.01171	up
201972_at	ATPase, H+ transporting, lysosomal 70kDa, V1 subunit A	ATP6V1A	2.6556	up
201973_s_at	chromosome 7 open reading frame 28A	C7orf28A	5.11603	up
201974_s_at	chromosome 7 open reading frame 28A /// chromosome 7 open reading frame 28B /// similar to CG14980-PB /// similar to CG14980-PB	C7orf28A /// C7orf28B /// LOC647357 /// LOC652200	1.8174	down
201975_at	restin (Reed-Steinberg cell-expressed intermediate filament-associated protein)	RSN	2.19015	up
201976_s_at	myosin X	MYO10	1.41106	up
201977_s_at	KIAA0141	KIAA0141	1.28255	up
201978_s_at	KIAA0141	KIAA0141	3.5285	up
201979_s_at	protein phosphatase 5, catalytic subunit	PPP5C	1.1458	down
201980_s_at	Ras suppressor protein 1	RSU1	2.21756	up
201981_at	pregnancy-associated plasma protein A, pappalysin 1	PAPPA	2.7308	up
201982_s_at	pregnancy-associated plasma protein A, pappalysin 1	PAPPA	1.33802	up
201983_s_at	epidermal growth factor receptor (erythroblastic leukemia viral (v-erb-b) oncogene homolog, avian)	EGFR	1.41825	up
201984_s_at	epidermal growth factor receptor (erythroblastic leukemia viral (v-erb-b) oncogene homolog, avian)	EGFR	1.39411	up
201985_at	KIAA0196	KIAA0196	1.18438	up
201986_at	thyroid hormone receptor associated protein 1	THRAP1	1.87597	up
201987_at	thyroid hormone receptor associated protein 1	THRAP1	2.9165	up
201988_s_at	cAMP responsive element binding protein-like 2	CREBL2	1.182	down
201989_s_at	cAMP responsive element binding protein-like 2	CREBL2	1.08491	down
201990_s_at	cAMP responsive element binding protein-like 2	CREBL2	2.4882	up
201991_s_at	kinesin family member 5B	KIF5B	1.88045	up
201992_s_at	kinesin family member 5B	KIF5B	2.47082	up
201993_x_at	heterogeneous nuclear ribonucleoprotein D-like	HNRPDL	3.72339	up
201994_at	mortality factor 4 like 2	MORF4L2	5.08784	up
201995_at	exostoses (multiple) 1	EXT1	1.16117	down
201996_s_at	spen homolog, transcriptional regulator (Drosophila)	SPEN	1.12475	down
201997_s_at	spen homolog, transcriptional regulator (Drosophila)	SPEN	2.50215	up
201998_at	ST6 beta-galactosamide alpha-2,6-sialyltranferase 1	ST6GAL1	2.61855	up
201999_s_at	dynein, light chain, Tctex-type 1	DYNLT1	2.87081	up
202000_at	NADH dehydrogenase (ubiquinone) 1 alpha subcomplex, 6, 14kDa	NDUFA6	1.83343	up
202001_s_at	NADH dehydrogenase (ubiquinone) 1 alpha subcomplex, 6, 14kDa	NDUFA6	1.67605	up
202002_at	acetyl-Coenzyme A acyltransferase 2 (mitochondrial 3-oxoacyl-Coenzyme A thiolase)	ACAA2	1.02965	down
202003_s_at	acetyl-Coenzyme A acyltransferase 2 (mitochondrial 3-oxoacyl-Coenzyme A thiolase)	ACAA2	4.60751	up
202004_x_at	succinate dehydrogenase complex, subunit C, integral membrane protein, 15kDa /// similar to succinate dehydrogenase complex, subunit C isoform 3 precursor	SDHC /// LOC642502	1.91267	up
202005_at	suppression of tumorigenicity 14 (colon carcinoma)	ST14	1.66687	down
202006_at	protein tyrosine phosphatase, non-receptor type 12	PTPN12	1.28488	up
202007_at	nidogen 1	NID1	9.67993	up
202008_s_at	nidogen 1	NID1	1.40693	down
202009_at	PTK9L protein tyrosine kinase 9-like (A6-related protein)	PTK9L	2.06456	up
202010_s_at	zinc finger protein 410	ZNF410	1.89322	up
202011_at	tight junction protein 1 (zona occludens 1)	TJP1	1.80051	up
202012_s_at	exostoses (multiple) 2	EXT2	2.40718	up
202013_s_at	exostoses (multiple) 2	EXT2	1.42513	up
202014_at	protein phosphatase 1, regulatory (inhibitor) subunit 15A	PPP1R15A	1.53214	up
202015_x_at	methionyl aminopeptidase 2	METAP2	2.0701	up
202016_at	mesoderm specific transcript homolog (mouse)	MEST	1.02108	down
202017_at	epoxide hydrolase 1, microsomal (xenobiotic)	EPHX1	1.4374	up
202018_s_at	lactotransferrin /// similar to lactotransferrin	LTF /// LOC643349	4.077	up
202019_s_at	LanC lantibiotic synthetase component C-like 1 (bacterial)	LANCL1	2.13868	up
202020_s_at	LanC lantibiotic synthetase component C-like 1 (bacterial)	LANCL1	4.33192	up
202021_x_at	eukaryotic translation initiation factor 1	EIF1	1.74987	up
202022_at	aldolase C, fructose-bisphosphate	ALDOC	1.52901	up
202023_at	ephrin-A1	EFNA1	1.61158	up
202024_at	arsA arsenite transporter, ATP-binding, homolog 1 (bacterial)	ASNA1	2.16577	up
202025_x_at	acetyl-Coenzyme A acyltransferase 1 (peroxisomal 3-oxoacyl-Coenzyme A thiolase)	ACAA1	4.395	up
202026_at	succinate dehydrogenase complex, subunit D, integral membrane protein	SDHD	2.70827	up
202027_at	chromosome 22 open reading frame 5	C22orf5	3.57399	up
202028_s_at	ribosomal protein L38	RPL38	1.97608	up
202029_x_at	ribosomal protein L38	RPL38	1.69959	up
202030_at	branched chain ketoacid dehydrogenase kinase	BCKDK	1.55675	up
202031_s_at	WD repeat domain, phosphoinositide interacting 2	WIPI2	1.28117	up
202032_s_at	mannosidase, alpha, class 2A, member 2	MAN2A2	1.12637	up
202033_s_at	RB1-inducible coiled-coil 1	RB1CC1	1.87146	up
202034_x_at	RB1-inducible coiled-coil 1	RB1CC1	1.49888	up
202035_s_at	secreted frizzled-related protein 1	SFRP1	1.14626	down
202036_s_at	secreted frizzled-related protein 1	SFRP1	1.02041	down
202037_s_at	secreted frizzled-related protein 1	SFRP1	1.12282	down
202038_at	ubiquitination factor E4A (UFD2 homolog, yeast)	UBE4A	3.54388	up
202039_at	TGFB1-induced anti-apoptotic factor 1 /// myosin XVIIIA	TIAF1 /// MYO18A	2.42957	up
202040_s_at	Jumonji, AT rich interactive domain 1A (RBBP2-like)	JARID1A	3.30306	up
202041_s_at	fibroblast growth factor (acidic) intracellular binding protein	FIBP	2.26781	up
202042_at	histidyl-tRNA synthetase	HARS	3.67873	up
202043_s_at	spermine synthase	SMS	1.44542	up
202044_at	glucocorticoid receptor DNA binding factor 1	GRLF1	1.06751	up
202045_s_at	glucocorticoid receptor DNA binding factor 1	GRLF1	1.21218	down
202046_s_at	glucocorticoid receptor DNA binding factor 1	GRLF1	2.8557	up
202047_s_at	chromobox homolog 6	CBX6	1.82487	up
202048_s_at	chromobox homolog 6	CBX6	2.79904	up
202049_s_at	zinc finger, MYM-type 4	ZMYM4	1.71506	up
202050_s_at	zinc finger, MYM-type 4	ZMYM4	1.18909	up
202051_s_at	zinc finger, MYM-type 4	ZMYM4	1.57447	up
202052_s_at	retinoic acid induced 14	RAI14	7.60528	down
202053_s_at	aldehyde dehydrogenase 3 family, member A2	ALDH3A2	1.33699	up
202054_s_at	aldehyde dehydrogenase 3 family, member A2	ALDH3A2	4.46445	up
202055_at	karyopherin alpha 1 (importin alpha 5)	KPNA1	1.86925	up
202056_at	karyopherin alpha 1 (importin alpha 5)	KPNA1	1.05509	down
202057_at	karyopherin alpha 1 (importin alpha 5)	KPNA1	1.52956	up
202058_s_at	karyopherin alpha 1 (importin alpha 5)	KPNA1	1.82092	up
202059_s_at	karyopherin alpha 1 (importin alpha 5)	KPNA1	1.00235	up
202060_at	Ctr9, Paf1/RNA polymerase II complex component, homolog (S. cerevisiae)	CTR9	2.16517	up
202061_s_at	sel-1 suppressor of lin-12-like (C. elegans)	SEL1L	1.95646	up
202062_s_at	sel-1 suppressor of lin-12-like (C. elegans)	SEL1L	1.16208	up
202063_s_at	sel-1 suppressor of lin-12-like (C. elegans)	SEL1L	1.6138	up
202064_s_at	sel-1 suppressor of lin-12-like (C. elegans)	SEL1L	1.18997	down
202065_s_at	protein tyrosine phosphatase, receptor type, f polypeptide (PTPRF), interacting protein (liprin), alpha 1	PPFIA1	2.54107	down
202066_at	protein tyrosine phosphatase, receptor type, f polypeptide (PTPRF), interacting protein (liprin), alpha 1	PPFIA1	3.12588	up
202067_s_at	low density lipoprotein receptor (familial hypercholesterolemia)	LDLR	1.93805	down
202068_s_at	low density lipoprotein receptor (familial hypercholesterolemia)	LDLR	1.64748	up
202069_s_at	isocitrate dehydrogenase 3 (NAD+) alpha	IDH3A	3.45522	up
202070_s_at	isocitrate dehydrogenase 3 (NAD+) alpha	IDH3A	1.93019	up
202071_at	syndecan 4 (amphiglycan, ryudocan)	SDC4	1.07805	up
202072_at	heterogeneous nuclear ribonucleoprotein L	HNRPL	3.70288	up
202073_at	optineurin	OPTN	1.34459	down
202074_s_at	optineurin	OPTN	1.22337	down
202075_s_at	phospholipid transfer protein	PLTP	1.50943	up
202076_at	baculoviral IAP repeat-containing 2	BIRC2	1.19045	down
202077_at	NADH dehydrogenase (ubiquinone) 1, alpha/beta subcomplex, 1, 8kDa	NDUFAB1	4.85755	up
202078_at	COP9 constitutive photomorphogenic homolog subunit 3 (Arabidopsis)	COPS3	1.25183	up
202079_s_at	trafficking protein, kinesin binding 1	TRAK1	2.61499	up
202080_s_at	trafficking protein, kinesin binding 1	TRAK1	11.8739	up
202081_at	immediate early response 2	IER2	3.4296	up
202082_s_at	SEC14-like 1 (S. cerevisiae)	SEC14L1	1.23181	up
202083_s_at	SEC14-like 1 (S. cerevisiae)	SEC14L1	1.12569	down
202084_s_at	SEC14-like 1 (S. cerevisiae)	SEC14L1	1.00667	up
202085_at	tight junction protein 2 (zona occludens 2)	TJP2	1.86983	up
202086_at	myxovirus (influenza virus) resistance 1, interferon-inducible protein p78 (mouse) /// myxovirus (influenza virus) resistance 1, interferon-inducible protein p78 (mouse)	MX1	1.93557	up
202087_s_at	cathepsin L	CTSL	1.09446	down
202088_at	solute carrier family 39 (zinc transporter), member 6	SLC39A6	3.2072	up
202089_s_at	solute carrier family 39 (zinc transporter), member 6	SLC39A6	1.27776	down
202090_s_at	ubiquinol-cytochrome c reductase, 6.4kDa subunit	UQCR	1.23284	up
202091_at	ADP-ribosylation factor-like 2 binding protein	ARL2BP	2.05736	up
202092_s_at	ADP-ribosylation factor-like 2 binding protein	ARL2BP	1.96798	up
202093_s_at	Paf1, RNA polymerase II associated factor, homolog (S. cerevisiae)	PAF1	1.22661	down
202094_at	baculoviral IAP repeat-containing 5 (survivin)	BIRC5	1.1768	down
202095_s_at	baculoviral IAP repeat-containing 5 (survivin)	BIRC5	1.54289	up
202096_s_at	benzodiazapine receptor (peripheral)	BZRP	2.93712	up
202097_at	nucleoporin 153kDa	NUP153	1.76604	up
202098_s_at	protein arginine methyltransferase 2	PRMT2	2.58316	up
202099_s_at	DiGeorge syndrome critical region gene 2	DGCR2	2.05553	down
202100_at	v-ral simian leukemia viral oncogene homolog B (ras related; GTP binding protein)	RALB	1.51202	up
202101_s_at	v-ral simian leukemia viral oncogene homolog B (ras related; GTP binding protein)	RALB	1.1363	down
202102_s_at	bromodomain containing 4	BRD4	1.23612	down
202103_at	bromodomain containing 4	BRD4	1.35223	down
202104_s_at	spastic paraplegia 7, paraplegin (pure and complicated autosomal recessive)	SPG7	2.8456	up
202105_at	immunoglobulin (CD79A) binding protein 1	IGBP1	3.65877	up
202106_at	golgi autoantigen, golgin subfamily a, 3	GOLGA3	1.11078	down
202107_s_at	MCM2 minichromosome maintenance deficient 2, mitotin (S. cerevisiae)	MCM2	1.96494	down
202108_at	peptidase D	PEPD	1.6237	up
202109_at	ADP-ribosylation factor interacting protein 2 (arfaptin 2)	ARFIP2	1.34174	up
202110_at	cytochrome c oxidase subunit VIIb	COX7B	2.20342	up
202111_at	solute carrier family 4, anion exchanger, member 2 (erythrocyte membrane protein band 3-like 1)	SLC4A2	1.15871	up
202112_at	von Willebrand factor	VWF	3.112	up
202113_s_at	sorting nexin 2	SNX2	3.34236	up
202114_at	sorting nexin 2	SNX2	2.78251	up
202115_s_at	nucleolar complex associated 2 homolog (S. cerevisiae)	NOC2L	1.43277	down
202116_at	D4, zinc and double PHD fingers family 2	DPF2	9.88724	up
202117_at	Rho GTPase activating protein 1	ARHGAP1	2.98561	up
202118_s_at	copine III	CPNE3	1.51168	up
202119_s_at	copine III	CPNE3	4.09559	up
202120_x_at	adaptor-related protein complex 2, sigma 1 subunit	AP2S1	1.25408	up
202121_s_at	chromatin modifying protein 2A	CHMP2A	2.16296	up
202122_s_at	mannose-6-phosphate receptor binding protein 1	M6PRBP1	2.01692	up
202123_s_at	v-abl Abelson murine leukemia viral oncogene homolog 1	ABL1	3.34455	up
202124_s_at	trafficking protein, kinesin binding 2	TRAK2	1.12288	down
202125_s_at	trafficking protein, kinesin binding 2	TRAK2	1.39105	down
202126_at	PRP4 pre-mRNA processing factor 4 homolog B (yeast)	PRPF4B	3.47746	up
202127_at	PRP4 pre-mRNA processing factor 4 homolog B (yeast)	PRPF4B	4.90278	up
202128_at	KIAA0317	KIAA0317	9.87086	up
202129_s_at	RIO kinase 3 (yeast) /// RIO kinase 3 (yeast)	RIOK3	1.62065	down
202130_at	RIO kinase 3 (yeast) /// RIO kinase 3 (yeast)	RIOK3	1.60434	down
202131_s_at	RIO kinase 3 (yeast) /// RIO kinase 3 (yeast)	RIOK3	1.49156	down
202132_at	WW domain containing transcription regulator 1	WWTR1	1.45249	down
202133_at	WW domain containing transcription regulator 1	WWTR1	1.2713	up
202134_s_at	WW domain containing transcription regulator 1	WWTR1	1.95577	down
202135_s_at	ARP1 actin-related protein 1 homolog B, centractin beta (yeast)	ACTR1B	1.3778	down
202136_at	zinc finger, MYND domain containing 11	ZMYND11	3.01814	up
202137_s_at	zinc finger, MYND domain containing 11	ZMYND11	1.04121	up
202138_x_at	JTV1 gene	JTV1	3.13505	up
202139_at	aldo-keto reductase family 7, member A2 (aflatoxin aldehyde reductase)	AKR7A2	1.75676	down
202140_s_at	CDC-like kinase 3	CLK3	1.12685	down
202141_s_at	COP9 constitutive photomorphogenic homolog subunit 8 (Arabidopsis)	COPS8	3.09199	up
202142_at	COP9 constitutive photomorphogenic homolog subunit 8 (Arabidopsis)	COPS8	2.72728	up
202143_s_at	COP9 constitutive photomorphogenic homolog subunit 8 (Arabidopsis)	COPS8	1.06859	up
202144_s_at	adenylosuccinate lyase	ADSL	3.0119	up
202145_at	lymphocyte antigen 6 complex, locus E	LY6E	1.07152	up
202146_at	interferon-related developmental regulator 1	IFRD1	2.15063	up
202147_s_at	interferon-related developmental regulator 1	IFRD1	1.24557	up
202148_s_at	pyrroline-5-carboxylate reductase 1	PYCR1	2.47101	down
202149_at	neural precursor cell expressed, developmentally down-regulated 9	NEDD9	4.05212	up
202150_s_at	neural precursor cell expressed, developmentally down-regulated 9	NEDD9	1.36406	up
202151_s_at	ubiquitin associated domain containing 1	UBADC1	1.25882	up
202152_x_at	upstream transcription factor 2, c-fos interacting	USF2	1.33089	down
202153_s_at	nucleoporin 62kDa	NUP62	5.63392	up
202154_x_at	tubulin, beta 3	TUBB3	1.07093	down
202155_s_at	nucleoporin 214kDa	NUP214	2.26853	up
202156_s_at	CUG triplet repeat, RNA binding protein 2	CUGBP2	3.37102	up
202157_s_at	CUG triplet repeat, RNA binding protein 2	CUGBP2	2.48381	up
202158_s_at	CUG triplet repeat, RNA binding protein 2	CUGBP2	3.821	up
202159_at	phenylalanine-tRNA synthetase-like, alpha subunit	FARSLA	1.20667	down
202160_at	CREB binding protein (Rubinstein-Taybi syndrome)	CREBBP	2.34853	up
202161_at	protein kinase N1	PKN1	1.98454	up
202162_s_at	CCR4-NOT transcription complex, subunit 8	CNOT8	2.41405	up
202163_s_at	CCR4-NOT transcription complex, subunit 8	CNOT8	1.96413	up
202164_s_at	CCR4-NOT transcription complex, subunit 8	CNOT8	4.01723	up
202165_at	protein phosphatase 1, regulatory (inhibitor) subunit 2	PPP1R2	4.74879	up
202166_s_at	protein phosphatase 1, regulatory (inhibitor) subunit 2	PPP1R2	3.91222	up
202167_s_at	MMS19-like (MET18 homolog, S. cerevisiae)	MMS19L	1.00236	up
202168_at	TAF9 RNA polymerase II, TATA box binding protein (TBP)-associated factor, 32kDa	TAF9	2.40082	up
202169_s_at	aminoadipate-semialdehyde dehydrogenase-phosphopantetheinyl transferase	AASDHPPT	2.88739	up
202170_s_at	aminoadipate-semialdehyde dehydrogenase-phosphopantetheinyl transferase	AASDHPPT	4.34389	up
202171_at	zinc finger protein 161	ZNF161	3.71967	up
202172_at	zinc finger protein 161	ZNF161	4.44624	up
202173_s_at	zinc finger protein 161	ZNF161	2.69436	up
202174_s_at	pericentriolar material 1	PCM1	1.53328	up
202175_at	chondroitin polymerizing factor	CHPF	1.61394	down
202176_at	excision repair cross-complementing rodent repair deficiency, complementation group 3 (xeroderma pigmentosum group B complementing)	ERCC3	1.09056	down
202177_at	growth arrest-specific 6	GAS6	2.6767	down
202178_at	protein kinase C, zeta	PRKCZ	1.38513	up
202179_at	bleomycin hydrolase	BLMH	1.3288	up
202180_s_at	major vault protein	MVP	3.69921	up
202181_at	KIAA0247	KIAA0247	2.86777	up
202182_at	GCN5 general control of amino-acid synthesis 5-like 2 (yeast)	GCN5L2	2.56598	up
202183_s_at	kinesin family member 22	KIF22	1.26834	up
202184_s_at	nucleoporin 133kDa	NUP133	4.22788	up
202185_at	procollagen-lysine, 2-oxoglutarate 5-dioxygenase 3	PLOD3	1.82316	up
202186_x_at	protein phosphatase 2, regulatory subunit B (B56), alpha isoform	PPP2R5A	2.27758	up
202187_s_at	protein phosphatase 2, regulatory subunit B (B56), alpha isoform	PPP2R5A	2.56976	up
202188_at	nucleoporin 93kDa	NUP93	3.56285	up
202189_x_at	polypyrimidine tract binding protein 1	PTBP1	2.51426	up
202190_at	cleavage stimulation factor, 3' pre-RNA, subunit 1, 50kDa	CSTF1	2.68092	up
202191_s_at	growth arrest-specific 7	GAS7	2.73455	up
202192_s_at	growth arrest-specific 7	GAS7	1.31964	up
202193_at	LIM domain kinase 2	LIMK2	1.04188	down
202194_at	transmembrane emp24 protein transport domain containing 5	TMED5	2.90565	up
202195_s_at	transmembrane emp24 protein transport domain containing 5	TMED5	2.23894	up
202196_s_at	dickkopf homolog 3 (Xenopus laevis)	DKK3	7.23992	down
202197_at	myotubularin related protein 3	MTMR3	1.25677	up
202198_s_at	myotubularin related protein 3	MTMR3	1.26945	down
202199_s_at	SFRS protein kinase 1	SRPK1	1.34768	up
202200_s_at	SFRS protein kinase 1	SRPK1	2.48568	up
202201_at	biliverdin reductase B (flavin reductase (NADPH))	BLVRB	1.32794	down
202202_s_at	laminin, alpha 4	LAMA4	1.24513	down
202203_s_at	autocrine motility factor receptor	AMFR	1.11195	down
202204_s_at	autocrine motility factor receptor	AMFR	1.00805	down
202205_at	vasodilator-stimulated phosphoprotein	VASP	3.3676	up
202206_at	ADP-ribosylation factor-like 4C	ARL4C	1.28851	up
202207_at	ADP-ribosylation factor-like 4C	ARL4C	4.01357	up
202208_s_at	ADP-ribosylation factor-like 4C	ARL4C	4.03254	up
202209_at	LSM3 homolog, U6 small nuclear RNA associated (S. cerevisiae)	LSM3	1.61265	up
202210_x_at	glycogen synthase kinase 3 alpha	GSK3A	1.12473	down
202211_at	ADP-ribosylation factor GTPase activating protein 3	ARFGAP3	4.33265	up
202212_at	pescadillo homolog 1, containing BRCT domain (zebrafish)	PES1	1.42281	down
202213_s_at	cullin 4B	CUL4B	6.1482	up
202214_s_at	cullin 4B	CUL4B	2.8207	up
202215_s_at	nuclear transcription factor Y, gamma	NFYC	1.29141	up
202216_x_at	nuclear transcription factor Y, gamma	NFYC	1.30201	down
202217_at	chromosome 21 open reading frame 33	C21orf33	2.74843	up
202218_s_at	fatty acid desaturase 2	FADS2	1.63	up
202219_at	solute carrier family 6 (neurotransmitter transporter, creatine), member 8	SLC6A8	2.16934	down
202220_at	KIAA0907	KIAA0907	2.72497	up
202221_s_at	E1A binding protein p300	EP300	1.604	up
202222_s_at	desmin	DES	1.44141	down
202223_at	STT3, subunit of the oligosaccharyltransferase complex, homolog A (S. cerevisiae)	STT3A	2.42669	up
202224_at	v-crk sarcoma virus CT10 oncogene homolog (avian)	CRK	4.46708	up
202225_at	CDNA FLJ38130 fis, clone D6OST2000464		2.57916	up
202226_s_at	v-crk sarcoma virus CT10 oncogene homolog (avian)	CRK	1.1726	down
202227_s_at	bromodomain containing 8	BRD8	2.36997	up
202228_s_at	neuroplastin	NPTN	1.49599	up
202229_s_at	calcium homeostasis endoplasmic reticulum protein	CHERP	1.31239	down
202230_s_at	calcium homeostasis endoplasmic reticulum protein	CHERP	9.54496	up
202231_at	PCI domain containing 1 (herpesvirus entry mediator)	PCID1	4.30005	up
202232_s_at	PCI domain containing 1 (herpesvirus entry mediator)	PCID1	2.81254	up
202233_s_at	ubiquinol-cytochrome c reductase hinge protein	UQCRH	1.85447	up
202234_s_at	solute carrier family 16 (monocarboxylic acid transporters), member 1	SLC16A1	1.35149	up
202235_at	solute carrier family 16 (monocarboxylic acid transporters), member 1	SLC16A1	1.8613	up
202236_s_at	solute carrier family 16 (monocarboxylic acid transporters), member 1	SLC16A1	1.00932	down
202237_at	nicotinamide N-methyltransferase	NNMT	2.89913	down
202238_s_at	nicotinamide N-methyltransferase	NNMT	1.19061	down
202239_at	poly (ADP-ribose) polymerase family, member 4	PARP4	2.90284	up
202240_at	polo-like kinase 1 (Drosophila)	PLK1	1.33285	up
202241_at	tribbles homolog 1 (Drosophila)	TRIB1	2.67199	up
202242_at	tetraspanin 7	TSPAN7	1.46339	down
202243_s_at	proteasome (prosome, macropain) subunit, beta type, 4	PSMB4	6.52519	up
202244_at	proteasome (prosome, macropain) subunit, beta type, 4	PSMB4	4.33085	up
202245_at	lanosterol synthase (2,3-oxidosqualene-lanosterol cyclase)	LSS	1.45127	down
202246_s_at	cyclin-dependent kinase 4	CDK4	3.28907	up
202247_s_at	metastasis associated 1	MTA1	2.15504	up
202248_at	E2F transcription factor 4, p107/p130-binding	E2F4	1.4039	down
202249_s_at	WD repeat domain 42A	WDR42A	1.08038	down
202250_s_at	WD repeat domain 42A	WDR42A	1.24662	up
202251_at	PRP3 pre-mRNA processing factor 3 homolog (S. cerevisiae)	PRPF3	4.70953	up
202252_at	RAB13, member RAS oncogene family	RAB13	2.18402	up
202253_s_at	dynamin 2	DNM2	2.10902	up
202254_at	Signal-induced proliferation-associated 1 like 1	SIPA1L1	4.89318	down
202255_s_at	signal-induced proliferation-associated 1 like 1	SIPA1L1	1.21356	up
202256_at	CD2 (cytoplasmic tail) binding protein 2	CD2BP2	2.53459	up
202257_s_at	CD2 (cytoplasmic tail) binding protein 2	CD2BP2	2.9069	up
202258_s_at	phosphonoformate immuno-associated protein 5	PFAAP5	5.15441	up
202259_s_at	phosphonoformate immuno-associated protein 5	PFAAP5	1.92728	up
202260_s_at	syntaxin binding protein 1	STXBP1	1.89085	up
202261_at	vacuolar protein sorting 72 (S. cerevisiae)	VPS72	2.34655	up
202262_x_at	dimethylarginine dimethylaminohydrolase 2	DDAH2	1.52629	down
202263_at	cytochrome b5 reductase 1	CYB5R1	1.43833	up
202264_s_at	translocase of outer mitochondrial membrane 40 homolog (yeast)	TOMM40	1.35868	down
202265_at	B lymphoma Mo-MLV insertion region (mouse)	BMI1	2.79827	up
202266_at	TRAF and TNF receptor associated protein	TTRAP	3.27259	up
202267_at	laminin, gamma 2	LAMC2	1.10979	up
202268_s_at	amyloid beta precursor protein binding protein 1	APPBP1	1.12032	up
202269_x_at	guanylate binding protein 1, interferon-inducible, 67kDa /// guanylate binding protein 1, interferon-inducible, 67kDa	GBP1	1.49295	up
202270_at	guanylate binding protein 1, interferon-inducible, 67kDa /// guanylate binding protein 1, interferon-inducible, 67kDa	GBP1	2.47261	up
202271_at	F-box protein 28	FBXO28	1.45453	down
202272_s_at	F-box protein 28	FBXO28	1.74393	up
202273_at	platelet-derived growth factor receptor, beta polypeptide	PDGFRB	1.26057	down
202274_at	actin, gamma 2, smooth muscle, enteric	ACTG2	1.28758	down
202275_at	glucose-6-phosphate dehydrogenase	G6PD	12.466	up
202276_at	split hand/foot malformation (ectrodactyly) type 1	SHFM1	3.5119	up
202277_at	serine palmitoyltransferase, long chain base subunit 1	SPTLC1	3.4523	up
202278_s_at	serine palmitoyltransferase, long chain base subunit 1	SPTLC1	1.17374	down
202279_at	chromosome 14 open reading frame 2	C14orf2	4.18524	up
202280_at			2.44308	down
202281_at	cyclin G associated kinase	GAK	1.42409	up
202282_at	hydroxyacyl-Coenzyme A dehydrogenase, type II	HADH2	2.38287	up
202283_at	serpin peptidase inhibitor, clade F (alpha-2 antiplasmin, pigment epithelium derived factor), member 1	SERPINF1	4.01192	up
202284_s_at	cyclin-dependent kinase inhibitor 1A (p21, Cip1)	CDKN1A	1.38141	up
202285_s_at	tumor-associated calcium signal transducer 2	TACSTD2	1.67671	down
202286_s_at	tumor-associated calcium signal transducer 2	TACSTD2	4.10496	up
202287_s_at	tumor-associated calcium signal transducer 2	TACSTD2	1.22954	down
202288_at	FK506 binding protein 12-rapamycin associated protein 1	FRAP1	1.03895	down
202289_s_at	transforming, acidic coiled-coil containing protein 2	TACC2	13.7267	down
202290_at	PDGFA associated protein 1	PDAP1	1.30634	up
202291_s_at	matrix Gla protein	MGP	6.77924	down
202292_x_at	lysophospholipase II /// lysophospholipase II pseudogene 1 /// similar to Acyl-protein thioesterase 2 (Lysophospholipase II) (LPL-I) /// similar to Acyl-protein thioesterase 2 (Lysophospholipase II) (LPL-I)	LYPLA2 /// LYPLA2P1 /// LOC653639 /// LOC654135	1.4596	up
202293_at	stromal antigen 1	STAG1	9.01477	up
202294_at	stromal antigen 1	STAG1	2.04849	up
202295_s_at	cathepsin H	CTSH	3.39272	up
202296_s_at	RER1 retention in endoplasmic reticulum 1 homolog (S. cerevisiae)	RER1	2.67208	up
202297_s_at	RER1 retention in endoplasmic reticulum 1 homolog (S. cerevisiae)	RER1	2.60691	up
202298_at	NADH dehydrogenase (ubiquinone) 1 alpha subcomplex, 1, 7.5kDa	NDUFA1	2.39026	up
202299_s_at	hepatitis B virus x interacting protein	HBXIP	1.21215	up
202300_at	hepatitis B virus x interacting protein	HBXIP	1.20829	up
202301_s_at	similar to splicing factor, arginine/serine-rich 4	FLJ11021	3.04265	up
202302_s_at	similar to splicing factor, arginine/serine-rich 4	FLJ11021	3.21451	up
202303_x_at	SWI/SNF related, matrix associated, actin dependent regulator of chromatin, subfamily a, member 5	SMARCA5	1.07275	up
202304_at	fibronectin type III domain containing 3A	FNDC3A	2.76505	up
202305_s_at	fasciculation and elongation protein zeta 2 (zygin II)	FEZ2	3.5046	up
202306_at	polymerase (RNA) II (DNA directed) polypeptide G	POLR2G	3.22715	up
202307_s_at	transporter 1, ATP-binding cassette, sub-family B (MDR/TAP)	TAP1	1.90437	up
202308_at	sterol regulatory element binding transcription factor 1	SREBF1	1.11556	down
202309_at	methylenetetrahydrofolate dehydrogenase (NADP+ dependent) 1, methenyltetrahydrofolate cyclohydrolase, formyltetrahydrofolate synthetase	MTHFD1	2.60556	up
202310_s_at	collagen, type I, alpha 1	COL1A1	1.4009	down
202311_s_at	collagen, type I, alpha 1	COL1A1	1.2985	down
202312_s_at	collagen, type I, alpha 1	COL1A1	1.30248	down
202313_at	protein phosphatase 2 (formerly 2A), regulatory subunit B (PR 52), alpha isoform	PPP2R2A	1.17989	up
202314_at	cytochrome P450, family 51, subfamily A, polypeptide 1	CYP51A1	2.42685	up
202315_s_at	breakpoint cluster region	BCR	1.36652	up
202316_x_at	ubiquitination factor E4B (UFD2 homolog, yeast)	UBE4B	12.9747	up
202317_s_at	ubiquitination factor E4B (UFD2 homolog, yeast)	UBE4B	1.51762	up
202318_s_at	SUMO1/sentrin specific peptidase 6	SENP6	2.95406	up
202319_at	SUMO1/sentrin specific peptidase 6	SENP6	2.21421	up
202320_at	general transcription factor IIIC, polypeptide 1, alpha 220kDa	GTF3C1	22.59	up
202321_at	geranylgeranyl diphosphate synthase 1	GGPS1	1.95506	up
202322_s_at	geranylgeranyl diphosphate synthase 1	GGPS1	1.03852	down
202323_s_at	acyl-Coenzyme A binding domain containing 3	ACBD3	2.87016	up
202324_s_at	acyl-Coenzyme A binding domain containing 3	ACBD3	2.47414	up
202325_s_at	ATP synthase, H+ transporting, mitochondrial F0 complex, subunit F6	ATP5J	2.59899	up
202326_at	euchromatic histone-lysine N-methyltransferase 2	EHMT2	1.16905	down
202327_s_at	polycystic kidney disease 1 (autosomal dominant)	PKD1	1.48466	down
202328_s_at	polycystic kidney disease 1 (autosomal dominant)	PKD1	2.46305	down
202329_at	c-src tyrosine kinase	CSK	2.72	up
202330_s_at	uracil-DNA glycosylase	UNG	2.4755	up
202331_at	branched chain keto acid dehydrogenase E1, alpha polypeptide	BCKDHA	1.66475	up
202332_at	casein kinase 1, epsilon	CSNK1E	2.05077	up
202333_s_at	ubiquitin-conjugating enzyme E2B (RAD6 homolog)	UBE2B	1.19743	down
202334_s_at	ubiquitin-conjugating enzyme E2B (RAD6 homolog)	UBE2B	1.17369	up
202335_s_at	ubiquitin-conjugating enzyme E2B (RAD6 homolog)	UBE2B	1.2234	up
202336_s_at	peptidylglycine alpha-amidating monooxygenase	PAM	4.33182	up
202337_at	polyamine-modulated factor 1	PMF1	3.45271	up
202338_at	thymidine kinase 1, soluble	TK1	1.66046	down
202339_at	symplekin	SYMPK	1.24568	down
202340_x_at	nuclear receptor subfamily 4, group A, member 1	NR4A1	2.68214	down
202341_s_at	tripartite motif-containing 2	TRIM2	2.84682	down
202342_s_at	tripartite motif-containing 2	TRIM2	2.32654	down
202343_x_at	cytochrome c oxidase subunit Vb	COX5B	3.03167	up
202344_at	heat shock transcription factor 1 /// similar to Heat shock factor protein 1 (HSF 1) (Heat shock transcription factor 1) (HSTF 1)	HSF1 /// LOC642269	1.20311	down
202345_s_at	fatty acid binding protein 5 (psoriasis-associated) /// similar to Fatty acid-binding protein, epidermal (E-FABP) (Psoriasis-associated fatty acid-binding protein homolog) (PA-FABP)	FABP5 /// LOC653327	5.67934	up
202346_at	huntingtin interacting protein 2	HIP2	1.0843	down
202347_s_at	huntingtin interacting protein 2	HIP2	1.69128	up
202348_s_at	torsin family 1, member A (torsin A)	TOR1A	1.24486	up
202349_at	torsin family 1, member A (torsin A)	TOR1A	1.44948	up
202350_s_at	matrilin 2	MATN2	1.2064	up
202351_at	integrin, alpha V (vitronectin receptor, alpha polypeptide, antigen CD51)	ITGAV	2.78968	up
202352_s_at	proteasome (prosome, macropain) 26S subunit, non-ATPase, 12	PSMD12	3.40707	up
202353_s_at	proteasome (prosome, macropain) 26S subunit, non-ATPase, 12	PSMD12	3.20377	up
202354_s_at	general transcription factor IIF, polypeptide 1, 74kDa	GTF2F1	1.10865	up
202355_s_at	general transcription factor IIF, polypeptide 1, 74kDa	GTF2F1	1.21403	up
202356_s_at	general transcription factor IIF, polypeptide 1, 74kDa	GTF2F1	1.55276	up
202357_s_at	complement factor B	CFB	1.66046	down
202358_s_at	sorting nexin 19	SNX19	1.20635	up
202359_s_at	sorting nexin 19	SNX19	3.02616	up
202360_at	mastermind-like 1 (Drosophila)	MAML1	3.70218	up
202361_at	SEC24 related gene family, member C (S. cerevisiae)	SEC24C	3.19057	up
202362_at	RAP1A, member of RAS oncogene family	RAP1A	2.04489	up
202363_at	sparc/osteonectin, cwcv and kazal-like domains proteoglycan (testican) 1	SPOCK1	1.49692	up
202364_at	MAX interactor 1 /// MAX interactor 1	MXI1	1.58872	down
202365_at	hypothetical protein MGC5139	MGC5139	5.81933	up
202366_at	acyl-Coenzyme A dehydrogenase, C-2 to C-3 short chain	ACADS	1.60492	down
202367_at	cut-like 1, CCAAT displacement protein (Drosophila)	CUTL1	1.71845	up
202368_s_at	translocation associated membrane protein 2	TRAM2	2.09626	up
202369_s_at	translocation associated membrane protein 2	TRAM2	1.16478	up
202370_s_at	core-binding factor, beta subunit	CBFB	3.15505	up
202371_at	transcription elongation factor A (SII)-like 4	TCEAL4	5.86459	up
202372_at	Full-length cDNA clone CS0DC007YG11 of Neuroblastoma Cot 25-normalized of Homo sapiens (human)		1.02644	down
202373_s_at	RAB3 GTPase activating protein subunit 2 (non-catalytic)	RAB3GAP2	2.66771	up
202374_s_at	RAB3 GTPase activating protein subunit 2 (non-catalytic)	RAB3GAP2	1.61923	down
202375_at	SEC24 related gene family, member D (S. cerevisiae)	SEC24D	3.79866	up
202376_at	serpin peptidase inhibitor, clade A (alpha-1 antiproteinase, antitrypsin), member 3	SERPINA3	1.41684	down
202377_at			1.22183	up
202378_s_at	leptin receptor overlapping transcript	LEPROT	1.21512	up
202379_s_at	natural killer-tumor recognition sequence	NKTR	3.30832	up
202380_s_at	natural killer-tumor recognition sequence	NKTR	6.98963	up
202381_at	ADAM metallopeptidase domain 9 (meltrin gamma)	ADAM9	1.01544	up
202382_s_at	glucosamine-6-phosphate deaminase 1	GNPDA1	1.09366	up
202383_at	Smcy homolog, X-linked (mouse)	SMCX	1.90675	down
202384_s_at	Treacher Collins-Franceschetti syndrome 1	TCOF1	1.35285	down
202385_s_at	Treacher Collins-Franceschetti syndrome 1	TCOF1	2.36413	up
202386_s_at	limkain b1	LKAP	1.78137	down
202387_at	BCL2-associated athanogene /// BCL2-associated athanogene	BAG1	1.43663	down
202388_at	regulator of G-protein signalling 2, 24kDa	RGS2	2.36797	up
202389_s_at	huntingtin (Huntington disease)	HD	1.25385	down
202390_s_at	huntingtin (Huntington disease)	HD	1.46823	down
202391_at	brain abundant, membrane attached signal protein 1	BASP1	1.50279	up
202392_s_at	phosphatidylserine decarboxylase	PISD	1.7416	up
202393_s_at	Kruppel-like factor 10	KLF10	2.79141	up
202394_s_at	ATP-binding cassette, sub-family F (GCN20), member 3	ABCF3	1.60701	up
202395_at	N-ethylmaleimide-sensitive factor	NSF	1.73851	up
202396_at	transcription elongation regulator 1	TCERG1	2.53306	up
202397_at	nuclear transport factor 2	NUTF2	2.06134	up
202398_at	adaptor-related protein complex 3, sigma 2 subunit	AP3S2	24.9875	up
202399_s_at	adaptor-related protein complex 3, sigma 2 subunit	AP3S2	1.03018	down
202400_s_at	serum response factor (c-fos serum response element-binding transcription factor)	SRF	1.49117	down
202401_s_at	serum response factor (c-fos serum response element-binding transcription factor)	SRF	2.23965	down
202402_s_at	cysteinyl-tRNA synthetase	CARS	1.2564	down
202403_s_at	collagen, type I, alpha 2	COL1A2	1.21402	down
202404_s_at	collagen, type I, alpha 2	COL1A2	3.493	down
202405_at	TIA1 cytotoxic granule-associated RNA binding protein-like 1	TIAL1	1.90161	up
202406_s_at	TIA1 cytotoxic granule-associated RNA binding protein-like 1	TIAL1	2.11272	up
202407_s_at	PRP31 pre-mRNA processing factor 31 homolog (S. cerevisiae)	PRPF31	3.15716	down
202408_s_at	PRP31 pre-mRNA processing factor 31 homolog (S. cerevisiae)	PRPF31	3.09931	up
202409_at	chromosome 11 open reading frame 43	C11orf43	1.67278	up
202410_x_at	insulin-like growth factor 2 (somatomedin A)	IGF2	1.05593	up
202411_at	interferon, alpha-inducible protein 27	IFI27	1.44158	down
202412_s_at	ubiquitin specific peptidase 1	USP1	1.70492	up
202413_s_at	ubiquitin specific peptidase 1	USP1	4.80378	up
202414_at	excision repair cross-complementing rodent repair deficiency, complementation group 5 (xeroderma pigmentosum, complementation group G (Cockayne syndrome))	ERCC5	4.09124	up
202415_s_at	hsp70-interacting protein	HSPBP1	1.27453	up
202416_at	DnaJ (Hsp40) homolog, subfamily C, member 7	DNAJC7	2.37402	up
202417_at	kelch-like ECH-associated protein 1	KEAP1	5.35641	up
202418_at	Yip1 interacting factor homolog A (S. cerevisiae)	YIF1A	1.70879	up
202419_at	follicular lymphoma variant translocation 1	FVT1	2.21018	up
202420_s_at	DEAH (Asp-Glu-Ala-His) box polypeptide 9	DHX9	2.89675	up
202421_at	immunoglobulin superfamily, member 3	IGSF3	1.49106	down
202422_s_at	acyl-CoA synthetase long-chain family member 4	ACSL4	2.32481	up
202423_at	MYST histone acetyltransferase (monocytic leukemia) 3	MYST3	1.85123	up
202424_at	mitogen-activated protein kinase kinase 2	MAP2K2	1.33213	up
202425_x_at	protein phosphatase 3 (formerly 2B), catalytic subunit, alpha isoform (calcineurin A alpha)	PPP3CA	3.66373	up
202426_s_at	retinoid X receptor, alpha	RXRA	1.29459	down
202427_s_at	brain protein 44	BRP44	1.22577	up
202428_x_at	diazepam binding inhibitor (GABA receptor modulator, acyl-Coenzyme A binding protein)	DBI	4.40987	up
202429_s_at	protein phosphatase 3 (formerly 2B), catalytic subunit, alpha isoform (calcineurin A alpha)	PPP3CA	2.09719	up
202430_s_at	phospholipid scramblase 1	PLSCR1	2.81759	up
202431_s_at	v-myc myelocytomatosis viral oncogene homolog (avian)	MYC	1.42147	up
202432_at	protein phosphatase 3 (formerly 2B), catalytic subunit, beta isoform (calcineurin A beta)	PPP3CB	1.60344	up
202433_at	solute carrier family 35, member B1	SLC35B1	2.87356	up
202434_s_at	cytochrome P450, family 1, subfamily B, polypeptide 1	CYP1B1	8.71482	down
202435_s_at	cytochrome P450, family 1, subfamily B, polypeptide 1	CYP1B1	1.88012	up
202436_s_at	cytochrome P450, family 1, subfamily B, polypeptide 1	CYP1B1	1.63895	up
202437_s_at	cytochrome P450, family 1, subfamily B, polypeptide 1	CYP1B1	2.24934	up
202438_x_at	iduronate 2-sulfatase (Hunter syndrome)	IDS	2.69595	up
202439_s_at	iduronate 2-sulfatase (Hunter syndrome)	IDS	1.66338	up
202440_s_at	suppression of tumorigenicity 5	ST5	1.44745	up
202441_at	SPFH domain family, member 1	SPFH1	2.73707	up
202442_at	adaptor-related protein complex 3, sigma 1 subunit	AP3S1	4.17468	up
202443_x_at	Notch homolog 2 (Drosophila)	NOTCH2	2.71546	up
202444_s_at	SPFH domain family, member 1	SPFH1	1.37456	down
202445_s_at	Notch homolog 2 (Drosophila)	NOTCH2	1.54589	down
202446_s_at	phospholipid scramblase 1	PLSCR1	2.23233	up
202447_at	2,4-dienoyl CoA reductase 1, mitochondrial	DECR1	2.7576	up
202448_s_at	zyg-11 homolog B (C. elegans)-like	ZYG11BL	1.06837	down
202449_s_at	retinoid X receptor, alpha	RXRA	1.02673	down
202450_s_at	cathepsin K (pycnodysostosis)	CTSK	2.90902	up
202451_at	general transcription factor IIH, polypeptide 1, 62kDa	GTF2H1	2.46879	up
202452_at	zyg-11 homolog B (C. elegans)-like	ZYG11BL	2.12471	down
202453_s_at	general transcription factor IIH, polypeptide 1, 62kDa	GTF2H1	1.00037	down
202454_s_at	v-erb-b2 erythroblastic leukemia viral oncogene homolog 3 (avian)	ERBB3	1.77636	down
202455_at	histone deacetylase 5	HDAC5	1.32512	down
202456_s_at	zyg-11 homolog B (C. elegans)-like	ZYG11BL	1.88846	down
202457_s_at	protein phosphatase 3 (formerly 2B), catalytic subunit, alpha isoform (calcineurin A alpha)	PPP3CA	3.16377	up
202458_at	protease, serine, 23	PRSS23	4.47715	up
202459_s_at	lipin 2	LPIN2	1.50862	down
202460_s_at	lipin 2	LPIN2	1.2545	down
202461_at	eukaryotic translation initiation factor 2B, subunit 2 beta, 39kDa	EIF2B2	1.76943	up
202462_s_at	DEAD (Asp-Glu-Ala-Asp) box polypeptide 46	DDX46	3.48258	up
202463_s_at	methyl-CpG binding domain protein 3	MBD3	1.32269	down
202464_s_at	6-phosphofructo-2-kinase/fructose-2,6-biphosphatase 3	PFKFB3	1.50968	up
202465_at	procollagen C-endopeptidase enhancer	PCOLCE	2.09052	up
202466_at	polymerase (DNA directed) sigma	POLS	1.77405	up
202467_s_at	COP9 constitutive photomorphogenic homolog subunit 2 (Arabidopsis)	COPS2	2.45128	up
202468_s_at	catenin (cadherin-associated protein), alpha-like 1	CTNNAL1	1.06711	up
202469_s_at	cleavage and polyadenylation specific factor 6, 68kDa	CPSF6	2.75261	up
202470_s_at	cleavage and polyadenylation specific factor 6, 68kDa	CPSF6	2.18224	down
[truncated: 20,279 more rows]
